# Supplementary material for: Crystal structure and Hirshfeld surface analysis of 1-(tert-butyl­amino)-3-mesitylpropan-2-ol hemi­hydrate
Source: Acta Crystallogr E Crystallogr Commun. 2022 Apr 28;78(Pt 5):525–9. doi: 10.1107/S2056989022004297 (PMC9069515; doi:10.1107/S2056989022004297)
Supplement: Supplementary file 1 [file e-78-00525-sup1.cif]

##############################################################################
#                                                                            #
# This CIF contains the data in a paper accepted for publication in          #
# Acta Crystallographica Section E. It conforms to the requirements of       #
# Notes for Authors for Acta Crystallographica Section E, and has been       #
# peer reviewed under the auspices of the IUCr Commission on Journals.       #
#                                                                            #
# Full details of the Crystallographic Information File format               #
# are given in the paper "The Crystallographic Information File (CIF):       #
# a New Standard Archive File for Crystallography" by S. R. Hall, F. H.      #
# Allen and I. D. Brown [Acta Cryst. (1991), A47, 655-685].                  #
#                                                                            #
# The current version of the core CIF dictionary is obtainable from          #
# ftp://ftp.iucr.org/pub/cif_core.dic.                                       #
#                                                                            #
# Software is freely available for graphical display of the structure(s)     #
# in this CIF. For information consult the CIF software page                 #
# http://www.iucr.org/resources/cif/software.                                #
#                                                                            #
# This file may be used for bona fide research purposes within the           #
# scientific community so long as proper attribution is given to the journal # 
# article from which it was obtained.                                        #
#                                                                            #
##############################################################################
data_I
_audit_creation_method     SHELXL-2013
_journal_date_recd_electronic     2022-03-21
_journal_date_accepted     2022-04-21
_journal_name_full     'Acta Crystallographica, Section E'
_journal_year     2022
_journal_volume     78
_journal_issue      5
_journal_page_first     525
_journal_page_last     529
_journal_paper_category     GO
_journal_paper_doi     10.1107/S2056989022004297
_journal_coeditor_code     JY2019
_publ_contact_author_name
;
Anzurat A. Akobirshoeva
;
_publ_contact_author_address
;
Acad Sci Republ Tadzhikistan,
Kh Yu Yusufbekov Pamir Biol Inst,
1 Kholdorova St, Khorog 736002,
Gbao, Tajikistan
;
_publ_contact_author_email     'akkurt@erciyes.edu.tr'
_publ_contact_author_fax     ?
_publ_contact_author_phone     ?
_publ_section_title
;
Crystal structure and Hirshfeld surface analysis of
1-(<i>tert</i>-butylamino)-3-mesitylpropan-2-ol hemihydrate
;
_publ_section_title_footnote     .
loop_
    _publ_author_name
    _publ_author_address
    'Ali N. Khalilov'
;
"Composite Materials" Scientific Research Center,
Azerbaijan State Economic University (UNEC),
H. Aliyev str. 135, Az 1063,
Baku, Azerbaijan
Department of Chemistry,
Baku State University,
Z. Khalilov str. 23, Az, 1148
Baku, Azerbaijan
;
    'Victor N. Khrustalev'
;
Peoples' Friendship University of Russia (RUDN University),
Miklukho-Maklay St. 6, Moscow, 117198,
Russian Federation
N. D. Zelinsky Institute of Organic Chemistry RAS,
Leninsky Prosp. 47, Moscow,
119991
Russian Federation
;
    'Tatiana A. Tereshina'
;
Peoples' Friendship University of Russia (RUDN University),
Miklukho-Maklay St. 6, Moscow, 117198,
Russian Federation
;
    'Akkurt, Mehmet'
;
Department of Physics,
Faculty of Sciences,
Erciyes University,
38039 Kayseri,
Turkey
;
    'Rovnag M. Rzayev'
;
"Composite Materials" Scientific Research Center,
Azerbaijan State Economic University (UNEC),
H. Aliyev str. 135, Az 1063,
Baku, Azerbaijan
;
    'Anzurat A. Akobirshoeva'
;
Acad. Sci. Republ. Tadzhikistan,
Kh. Yu. Yusufbekov Pamir Biol Inst,
1 Kholdorova St, Khorog 736002,
Gbao, Tajikistan
;
    '\.Ibrahim G. Mamedov'
;
Department of Chemistry,
Baku State University,
Z. Khalilov str. 23, Az, 1148
Baku, Azerbaijan
;
_publ_section_synopsis
;
In the crystal, the two independent molecules are linked through the water
molecules by intermolecular O---H...O and O---H...N hydrogen bonds, producing
chains along the <i>b</i>-axis direction. These chains are linked with
neighboring chains parallel to the (103) plane <i>via</i> C---H interactions,
generating strips along the <i>b</i> axis. The van der Waals interactions
between the strips ensure the stability of molecular packaging.
;
_chemical_name_systematic
;
1-(<i>tert</i>-Butylamino)-3-(2,4,6-trimethylphenyl)propan-2-ol hemihydrate
;
_chemical_name_common     ?
_chemical_formula_moiety     '2(C16 H27 N O), H2 O'
_chemical_formula_sum     'C32 H56 N2 O3'
_chemical_formula_iupac     '2C16 H27 N O, H2 O'
_chemical_formula_weight     516.79
_chemical_melting_point     ?
_space_group_crystal_system     monoclinic
_space_group_name_H-M_alt     'P 21/c'
_space_group_name_Hall     '-P 2ybc'
loop_
    _space_group_symop_operation_xyz
    'x, y, z'
    '-x, y+1/2, -z+1/2'
    '-x, -y, -z'
    'x, -y-1/2, z-1/2'
_cell_length_a     13.06508(16)
_cell_length_b     5.81242(6)
_cell_length_c     41.7384(5)
_cell_angle_alpha     90
_cell_angle_beta     93.3315(11)
_cell_angle_gamma     90
_cell_volume     3164.25(6)
_cell_formula_units_Z     4
_cell_measurement_reflns_used     22446
_cell_measurement_theta_min     2.18
_cell_measurement_theta_max     79.13
_cell_measurement_temperature     100(2)
_exptl_crystal_description     plate
_exptl_crystal_colour     colourless
_exptl_crystal_size_max     0.36
_exptl_crystal_size_mid     0.12
_exptl_crystal_size_min     0.06
_exptl_crystal_density_diffrn     1.085
_exptl_crystal_density_meas     ?
_exptl_crystal_density_method     ?
_exptl_crystal_F_000     1144
_exptl_absorpt_coefficient_mu     0.527
_exptl_absorpt_correction_type     multi-scan
_exptl_absorpt_process_details
;
(CrysAlisPro; Rigaku OD, 2021)
;
_exptl_absorpt_correction_T_min     0.805
_exptl_absorpt_correction_T_max     0.941
_exptl_special_details
;
CrysAlisPro 1.171.41.117a (Rigaku OD, 2021)
Empirical absorption correction using spherical harmonics,
implemented in SCALE3 ABSPACK scaling algorithm.
;
_diffrn_ambient_temperature     100(2)
_diffrn_source     'micro-focus sealed X-ray tube'
_diffrn_radiation_type     CuK\a
_diffrn_radiation_wavelength     1.54184
_diffrn_measurement_device_type     'XtaLAB Synergy, Dualflex, HyPix'
_diffrn_measurement_method     '\f and \w'
_diffrn_detector_area_resol_mean     ?
_diffrn_reflns_number     40427
_diffrn_reflns_av_R_equivalents     0.0406
_diffrn_reflns_av_unetI/netI     0.0314
_diffrn_reflns_theta_min     3.389
_diffrn_reflns_theta_max     79.667
_diffrn_reflns_theta_full     67.684
_diffrn_measured_fraction_theta_max     0.995
_diffrn_measured_fraction_theta_full     1.000
_diffrn_reflns_limit_h_min     -16
_diffrn_reflns_limit_h_max     16
_diffrn_reflns_limit_k_min     -6
_diffrn_reflns_limit_k_max     7
_diffrn_reflns_limit_l_min     -53
_diffrn_reflns_limit_l_max     52
_diffrn_standards_number     0
_diffrn_standards_interval_count     0
_diffrn_standards_interval_time     0
_diffrn_standards_decay_%     0
_refine_special_details     ?
_reflns_number_total     6866
_reflns_number_gt     6251
_reflns_threshold_expression     'I > 2\s(I)'
_refine_ls_structure_factor_coef     Fsqd
_refine_ls_matrix_type     full
_refine_ls_R_factor_all     0.0473
_refine_ls_R_factor_gt     0.0438
_refine_ls_wR_factor_gt     0.1119
_refine_ls_wR_factor_ref     0.1144
_refine_ls_goodness_of_fit_ref     1.090
_refine_ls_restrained_S_all     1.093
_refine_ls_number_reflns     6866
_refine_ls_number_parameters     411
_refine_ls_number_restraints     21
_refine_ls_hydrogen_treatment     mixed
_refine_ls_weighting_scheme     calc
_refine_ls_weighting_details
              'w=1/[\s^2^(Fo^2^)+(0.0467P)^2^+0.9632P] where P=(Fo^2^+2Fc^2^)/3'
_atom_sites_solution_hydrogens     mixed
_atom_sites_solution_primary     difmap
_atom_sites_solution_secondary     difmap
_refine_ls_shift/su_max     0.001
_refine_ls_shift/su_mean     0.000
_refine_diff_density_max     0.194
_refine_diff_density_min     -0.202
_refine_ls_extinction_method     none
_refine_ls_extinction_coef     .
loop_
    _atom_type_symbol
    _atom_type_description
    _atom_type_scat_dispersion_real
    _atom_type_scat_dispersion_imag
    _atom_type_scat_source
    'C' 'C' 0.0181 0.0091
                         'International Tables Vol C Tables 4.2.6.8 and 6.1.1.4'
    'H' 'H' 0.0000 0.0000
                         'International Tables Vol C Tables 4.2.6.8 and 6.1.1.4'
    'N' 'N' 0.0311 0.0180
                         'International Tables Vol C Tables 4.2.6.8 and 6.1.1.4'
    'O' 'O' 0.0492 0.0322
                         'International Tables Vol C Tables 4.2.6.8 and 6.1.1.4'
_computing_data_collection
;
CrysAlisPro (Rigaku OD, 2021)
;
_computing_cell_refinement
;
CrysAlisPro (Rigaku OD, 2021)
;
_computing_data_reduction
;
CrysAlisPro (Rigaku OD, 2021)
;
_computing_structure_solution
;
SHELXT (Sheldrick, 2015a)
;
_computing_structure_refinement
;
SHELXL (Sheldrick, 2015b)
;
_computing_molecular_graphics
;
ORTEP-3 for Windows (Farrugia, 2012)
;
_computing_publication_material
;
PLATON (Spek, 2020)
;
loop_
    _atom_site_type_symbol
    _atom_site_label
    _atom_site_fract_x
    _atom_site_fract_y
    _atom_site_fract_z
    _atom_site_U_iso_or_equiv
    _atom_site_adp_type
    _atom_site_calc_flag
    _atom_site_occupancy
    _atom_site_disorder_assembly
    _atom_site_disorder_group
    O O1 0.83664(7) 0.63481(14) 0.38179(2) 0.02938(18) Uani d 1 . .
    H H1O 0.7755(17) 0.562(4) 0.3786(5) 0.068(6) Uiso d 1 . .
    N N1 0.75396(7) 0.93228(16) 0.42788(2) 0.02387(19) Uani d 1 . .
    H H1N 0.7600(11) 0.774(3) 0.4290(3) 0.031(4) Uiso d 1 . .
    C C1 0.82855(8) 1.01229(19) 0.40524(3) 0.0256(2) Uani d 1 . .
    H H1A 0.8989 0.9969 0.4152 0.031 Uiso calc 1 . .
    H H1B 0.8163 1.1769 0.4003 0.031 Uiso calc 1 . .
    C C2 0.81900(8) 0.87226(18) 0.37442(3) 0.0252(2) Uani d 1 . .
    H H2 0.7481 0.8905 0.3644 0.030 Uiso calc 1 . .
    C C3 0.89639(9) 0.9587(2) 0.35095(3) 0.0293(2) Uani d 1 . .
    H H3A 0.8870 1.1266 0.3481 0.035 Uiso calc 1 . .
    H H3B 0.9665 0.9334 0.3606 0.035 Uiso calc 1 . .
    C C4 0.88794(9) 0.8449(2) 0.31835(3) 0.0291(2) Uani d 1 . .
    C C5 0.81775(9) 0.9285(2) 0.29442(3) 0.0325(3) Uani d 1 . .
    C C6 0.81180(9) 0.8239(2) 0.26423(3) 0.0360(3) Uani d 1 . .
    H H6 0.7642 0.8817 0.2481 0.043 Uiso calc 1 . .
    C C7 0.87307(10) 0.6384(2) 0.25699(3) 0.0363(3) Uani d 1 . .
    C C8 0.94234(10) 0.5581(2) 0.28094(3) 0.0359(3) Uani d 1 . .
    H H8 0.9851 0.4314 0.2764 0.043 Uiso calc 1 . .
    C C9 0.95115(9) 0.6570(2) 0.31138(3) 0.0322(3) Uani d 1 . .
    C C10 0.74982(11) 1.1329(2) 0.30008(3) 0.0393(3) Uani d 1 . .
    H H10A 0.7097 1.1034 0.3188 0.059 Uiso calc 1 . .
    H H10B 0.7033 1.1580 0.2811 0.059 Uiso calc 1 . .
    H H10C 0.7924 1.2700 0.3040 0.059 Uiso calc 1 . .
    C C11 0.86603(12) 0.5272(3) 0.22430(3) 0.0462(3) Uani d 1 . .
    H H11A 0.8362 0.3732 0.2259 0.069 Uiso calc 1 . .
    H H11B 0.9348 0.5150 0.2162 0.069 Uiso calc 1 . .
    H H11C 0.8225 0.6210 0.2095 0.069 Uiso calc 1 . .
    C C12 1.03108(10) 0.5649(3) 0.33569(3) 0.0400(3) Uani d 1 . .
    H H12A 1.0620 0.4256 0.3272 0.060 Uiso calc 1 . .
    H H12B 0.9987 0.5279 0.3557 0.060 Uiso calc 1 . .
    H H12C 1.0843 0.6814 0.3400 0.060 Uiso calc 1 . .
    C C13 0.76617(8) 1.02608(19) 0.46103(3) 0.0247(2) Uani d 1 . .
    C C14 0.86787(9) 0.9562(2) 0.47850(3) 0.0336(3) Uani d 1 . .
    H H14A 0.8726 0.7880 0.4794 0.050 Uiso calc 1 . .
    H H14B 0.8710 1.0182 0.5004 0.050 Uiso calc 1 . .
    H H14C 0.9250 1.0176 0.4669 0.050 Uiso calc 1 . .
    C C15 0.67782(9) 0.9273(2) 0.47916(3) 0.0288(2) Uani d 1 . .
    H H15A 0.6125 0.9847 0.4695 0.043 Uiso calc 1 . .
    H H15B 0.6853 0.9748 0.5017 0.043 Uiso calc 1 . .
    H H15C 0.6790 0.7589 0.4779 0.043 Uiso calc 1 . .
    C C16 0.75688(10) 1.2882(2) 0.45967(3) 0.0306(2) Uani d 1 . .
    H H16A 0.8151 1.3522 0.4488 0.046 Uiso calc 1 . .
    H H16B 0.7568 1.3497 0.4815 0.046 Uiso calc 1 . .
    H H16C 0.6928 1.3306 0.4478 0.046 Uiso calc 1 . .
    O O2 0.57184(6) 1.06462(16) 0.39828(2) 0.0352(2) Uani d 1 . .
    H H2O 0.6278(15) 1.004(3) 0.4093(5) 0.062(5) Uiso d 1 . .
    N N2 0.50806(8) 0.78162(18) 0.34494(2) 0.0306(2) Uani d 1 . .
    H H2N 0.5598(13) 0.887(3) 0.3424(4) 0.047(4) Uiso d 1 . .
    C C17 0.43655(8) 0.8875(2) 0.36627(3) 0.0283(2) Uani d 1 . .
    H H17A 0.3746 0.7901 0.3671 0.034 Uiso calc 1 . .
    H H17B 0.4151 1.0399 0.3577 0.034 Uiso calc 1 . .
    C C18 0.48579(8) 0.91565(19) 0.39983(3) 0.0264(2) Uani d 1 . .
    H H18 0.5096 0.7620 0.4081 0.032 Uiso calc 1 . .
    C C19 0.41002(9) 1.01744(19) 0.42282(3) 0.0271(2) Uani d 1 . .
    H H19A 0.4465 1.0414 0.4440 0.032 Uiso calc 1 . .
    H H19B 0.3876 1.1702 0.4146 0.032 Uiso calc 1 . .
    C C20 0.31558(8) 0.87209(19) 0.42747(2) 0.0244(2) Uani d 1 . .
    C C21 0.32295(8) 0.67813(19) 0.44783(2) 0.0246(2) Uani d 1 . .
    C C22 0.23623(9) 0.5454(2) 0.45241(3) 0.0269(2) Uani d 1 . .
    H H22 0.2424 0.4139 0.4659 0.032 Uiso calc 1 . .
    C C23 0.14096(9) 0.5996(2) 0.43785(3) 0.0286(2) Uani d 1 . .
    C C24 0.13486(8) 0.7904(2) 0.41774(3) 0.0287(2) Uani d 1 . .
    H H24 0.0704 0.8298 0.4075 0.034 Uiso calc 1 . .
    C C25 0.21998(9) 0.92618(19) 0.41200(3) 0.0264(2) Uani d 1 . .
    C C26 0.42242(9) 0.6101(2) 0.46563(3) 0.0288(2) Uani d 1 . .
    H H26A 0.4727 0.5667 0.4502 0.043 Uiso calc 1 . .
    H H26B 0.4103 0.4793 0.4797 0.043 Uiso calc 1 . .
    H H26C 0.4488 0.7403 0.4785 0.043 Uiso calc 1 . .
    C C27 0.04768(9) 0.4554(2) 0.44353(3) 0.0369(3) Uani d 1 . .
    H H27A 0.0240 0.4888 0.4649 0.055 Uiso calc 1 . .
    H H27B 0.0654 0.2920 0.4422 0.055 Uiso calc 1 . .
    H H27C -0.0070 0.4917 0.4272 0.055 Uiso calc 1 . .
    C C28 0.20503(9) 1.1238(2) 0.38851(3) 0.0317(2) Uani d 1 . .
    H H28A 0.2394 1.2613 0.3974 0.047 Uiso calc 1 . .
    H H28B 0.1316 1.1549 0.3847 0.047 Uiso calc 1 . .
    H H28C 0.2344 1.0828 0.3682 0.047 Uiso calc 1 . .
    C C29 0.46433(9) 0.7090(2) 0.31290(3) 0.0363(3) Uani d 1 . .
    C C30 0.5508(4) 0.5955(11) 0.29559(17) 0.074(2) Uani d 0.65(3) A 1
    H H30A 0.6091 0.7013 0.2952 0.111 Uiso calc 0.65(3) A 1
    H H30B 0.5266 0.5583 0.2735 0.111 Uiso calc 0.65(3) A 1
    H H30C 0.5722 0.4540 0.3069 0.111 Uiso calc 0.65(3) A 1
    C C31 0.3778(4) 0.5356(8) 0.31656(15) 0.0441(12) Uani d 0.65(3) A 1
    H H31A 0.3992 0.4212 0.3329 0.066 Uiso calc 0.65(3) A 1
    H H31B 0.3621 0.4583 0.2960 0.066 Uiso calc 0.65(3) A 1
    H H31C 0.3166 0.6162 0.3232 0.066 Uiso calc 0.65(3) A 1
    C C32 0.4236(5) 0.9172(8) 0.29385(14) 0.0441(12) Uani d 0.65(3) A 1
    H H32A 0.3700 0.9927 0.3055 0.066 Uiso calc 0.65(3) A 1
    H H32B 0.3950 0.8668 0.2728 0.066 Uiso calc 0.65(3) A 1
    H H32C 0.4797 1.0258 0.2910 0.066 Uiso calc 0.65(3) A 1
    C C30' 0.5561(7) 0.632(3) 0.2945(2) 0.071(4) Uani d 0.35(3) A 2
    H H30D 0.5967 0.7664 0.2891 0.107 Uiso calc 0.35(3) A 2
    H H30E 0.5317 0.5529 0.2748 0.107 Uiso calc 0.35(3) A 2
    H H30F 0.5987 0.5265 0.3079 0.107 Uiso calc 0.35(3) A 2
    C C31' 0.3957(13) 0.503(2) 0.3189(3) 0.088(5) Uani d 0.35(3) A 2
    H H31D 0.4373 0.3773 0.3285 0.132 Uiso calc 0.35(3) A 2
    H H31E 0.3625 0.4508 0.2985 0.132 Uiso calc 0.35(3) A 2
    H H31F 0.3432 0.5472 0.3336 0.132 Uiso calc 0.35(3) A 2
    C C32' 0.4036(12) 0.891(2) 0.2936(3) 0.044(2) Uani d 0.35(3) A 2
    H H32D 0.3457 0.9426 0.3057 0.066 Uiso calc 0.35(3) A 2
    H H32E 0.3779 0.8259 0.2731 0.066 Uiso calc 0.35(3) A 2
    H H32F 0.4482 1.0228 0.2897 0.066 Uiso calc 0.35(3) A 2
    O O3 0.6489(2) 0.4428(10) 0.3681(3) 0.0388(14) Uani d 0.59(3) B 1
    O O3' 0.6420(5) 0.4819(13) 0.3828(5) 0.044(3) Uani d 0.41(3) B 2
    H H3C 0.6156(16) 0.335(4) 0.3812(5) 0.072(6) Uiso d 1 . .
    H H3D 0.5940(18) 0.556(4) 0.3639(6) 0.083(7) Uiso d 1 . .
loop_
    _atom_site_aniso_label
    _atom_site_aniso_U_11
    _atom_site_aniso_U_22
    _atom_site_aniso_U_33
    _atom_site_aniso_U_12
    _atom_site_aniso_U_13
    _atom_site_aniso_U_23
    O1 0.0295(4) 0.0246(4) 0.0344(4) 0.0009(3) 0.0046(3) 0.0014(3)
    N1 0.0240(4) 0.0230(4) 0.0249(4) -0.0032(3) 0.0039(3) -0.0005(3)
    C1 0.0234(5) 0.0268(5) 0.0270(5) -0.0030(4) 0.0039(4) 0.0010(4)
    C2 0.0232(5) 0.0250(5) 0.0277(5) 0.0005(4) 0.0038(4) 0.0019(4)
    C3 0.0270(5) 0.0315(6) 0.0300(6) -0.0026(4) 0.0063(4) 0.0010(5)
    C4 0.0259(5) 0.0331(6) 0.0290(5) -0.0024(4) 0.0086(4) 0.0021(4)
    C5 0.0287(6) 0.0386(6) 0.0312(6) 0.0008(5) 0.0095(4) 0.0042(5)
    C6 0.0307(6) 0.0487(7) 0.0291(6) 0.0007(5) 0.0058(5) 0.0030(5)
    C7 0.0313(6) 0.0458(7) 0.0327(6) -0.0048(5) 0.0099(5) -0.0035(5)
    C8 0.0301(6) 0.0398(7) 0.0388(6) 0.0019(5) 0.0105(5) -0.0044(5)
    C9 0.0257(5) 0.0375(6) 0.0342(6) 0.0003(5) 0.0081(4) 0.0004(5)
    C10 0.0409(7) 0.0437(7) 0.0341(6) 0.0098(6) 0.0088(5) 0.0077(5)
    C11 0.0438(7) 0.0593(9) 0.0363(7) -0.0035(7) 0.0082(6) -0.0105(6)
    C12 0.0322(6) 0.0471(7) 0.0408(7) 0.0089(5) 0.0036(5) -0.0019(6)
    C13 0.0251(5) 0.0251(5) 0.0240(5) -0.0023(4) 0.0009(4) 0.0000(4)
    C14 0.0292(6) 0.0405(6) 0.0305(6) -0.0014(5) -0.0024(4) 0.0030(5)
    C15 0.0311(6) 0.0297(5) 0.0260(5) -0.0032(4) 0.0046(4) 0.0002(4)
    C16 0.0377(6) 0.0258(5) 0.0285(5) -0.0035(5) 0.0028(5) -0.0026(4)
    O2 0.0249(4) 0.0390(5) 0.0412(5) -0.0096(3) -0.0023(3) 0.0157(4)
    N2 0.0274(5) 0.0342(5) 0.0307(5) 0.0032(4) 0.0048(4) 0.0018(4)
    C17 0.0247(5) 0.0339(6) 0.0266(5) 0.0012(4) 0.0028(4) 0.0027(4)
    C18 0.0229(5) 0.0273(5) 0.0288(5) -0.0046(4) 0.0006(4) 0.0058(4)
    C19 0.0286(5) 0.0265(5) 0.0258(5) -0.0043(4) -0.0010(4) 0.0008(4)
    C20 0.0252(5) 0.0267(5) 0.0215(5) -0.0001(4) 0.0027(4) -0.0021(4)
    C21 0.0240(5) 0.0284(5) 0.0215(5) -0.0006(4) 0.0025(4) -0.0016(4)
    C22 0.0275(5) 0.0298(5) 0.0236(5) -0.0016(4) 0.0037(4) 0.0012(4)
    C23 0.0240(5) 0.0356(6) 0.0266(5) -0.0022(4) 0.0045(4) -0.0027(4)
    C24 0.0221(5) 0.0373(6) 0.0268(5) 0.0034(4) 0.0013(4) -0.0024(5)
    C25 0.0279(5) 0.0288(5) 0.0227(5) 0.0029(4) 0.0024(4) -0.0023(4)
    C26 0.0263(5) 0.0319(6) 0.0278(5) -0.0016(4) -0.0005(4) 0.0050(4)
    C27 0.0267(6) 0.0455(7) 0.0389(6) -0.0052(5) 0.0048(5) 0.0025(5)
    C28 0.0305(6) 0.0341(6) 0.0303(6) 0.0058(5) 0.0007(4) 0.0033(5)
    C29 0.0402(7) 0.0371(6) 0.0319(6) 0.0003(5) 0.0058(5) -0.0048(5)
    C30 0.049(3) 0.105(4) 0.071(4) 0.004(3) 0.024(3) -0.038(3)
    C31 0.055(2) 0.0376(16) 0.0394(19) -0.0078(15) 0.0027(13) -0.0046(13)
    C32 0.055(2) 0.052(2) 0.0242(16) -0.0116(16) -0.0053(14) 0.0028(14)
    C30' 0.087(8) 0.087(6) 0.038(5) 0.049(5) -0.008(4) -0.029(4)
    C31' 0.147(11) 0.053(5) 0.060(5) -0.052(6) -0.023(7) -0.003(4)
    C32' 0.044(4) 0.044(3) 0.041(4) -0.004(3) -0.012(3) -0.005(3)
    O3 0.0282(9) 0.0331(13) 0.055(3) -0.0023(7) 0.0027(11) 0.0153(17)
    O3' 0.0310(15) 0.0302(17) 0.068(7) -0.0053(12) -0.011(2) 0.016(3)
_geom_special_details
;
 All esds (except the esd in the dihedral angle between two l.s. planes)
 are estimated using the full covariance matrix.  The cell esds are taken
 into account individually in the estimation of esds in distances, angles
 and torsion angles; correlations between esds in cell parameters are only
 used when they are defined by crystal symmetry.  An approximate (isotropic)
 treatment of cell esds is used for estimating esds involving l.s. planes.
;
loop_
    _geom_bond_atom_site_label_1
    _geom_bond_atom_site_label_2
    _geom_bond_site_symmetry_2
    _geom_bond_distance
    _geom_bond_publ_flag
    O1 C2 . 1.4298(13) ?
    O1 H1O . 0.91(2) ?
    N1 C1 . 1.4718(13) ?
    N1 C13 . 1.4872(14) ?
    N1 H1N . 0.922(16) ?
    C1 C2 . 1.5211(15) ?
    C1 H1A . 0.9900 ?
    C1 H1B . 0.9900 ?
    C2 C3 . 1.5330(15) ?
    C2 H2 . 1.0000 ?
    C3 C4 . 1.5117(16) ?
    C3 H3A . 0.9900 ?
    C3 H3B . 0.9900 ?
    C4 C5 . 1.4030(17) ?
    C4 C9 . 1.4096(17) ?
    C5 C6 . 1.3972(18) ?
    C5 C10 . 1.5097(18) ?
    C6 C7 . 1.3863(19) ?
    C6 H6 . 0.9500 ?
    C7 C8 . 1.3896(19) ?
    C7 C11 . 1.5081(18) ?
    C8 C9 . 1.3930(18) ?
    C8 H8 . 0.9500 ?
    C9 C12 . 1.5112(18) ?
    C10 H10A . 0.9800 ?
    C10 H10B . 0.9800 ?
    C10 H10C . 0.9800 ?
    C11 H11A . 0.9800 ?
    C11 H11B . 0.9800 ?
    C11 H11C . 0.9800 ?
    C12 H12A . 0.9800 ?
    C12 H12B . 0.9800 ?
    C12 H12C . 0.9800 ?
    C13 C15 . 1.5284(15) ?
    C13 C16 . 1.5289(16) ?
    C13 C14 . 1.5328(15) ?
    C14 H14A . 0.9800 ?
    C14 H14B . 0.9800 ?
    C14 H14C . 0.9800 ?
    C15 H15A . 0.9800 ?
    C15 H15B . 0.9800 ?
    C15 H15C . 0.9800 ?
    C16 H16A . 0.9800 ?
    C16 H16B . 0.9800 ?
    C16 H16C . 0.9800 ?
    O2 C18 . 1.4235(13) ?
    O2 H2O . 0.91(2) ?
    N2 C17 . 1.4631(15) ?
    N2 C29 . 1.4846(16) ?
    N2 H2N . 0.922(18) ?
    C17 C18 . 1.5158(16) ?
    C17 H17A . 0.9900 ?
    C17 H17B . 0.9900 ?
    C18 C19 . 1.5367(16) ?
    C18 H18 . 1.0000 ?
    C19 C20 . 1.5171(15) ?
    C19 H19A . 0.9900 ?
    C19 H19B . 0.9900 ?
    C20 C25 . 1.4079(15) ?
    C20 C21 . 1.4118(15) ?
    C21 C22 . 1.3930(15) ?
    C21 C26 . 1.5115(15) ?
    C22 C23 . 1.3892(16) ?
    C22 H22 . 0.9500 ?
    C23 C24 . 1.3899(17) ?
    C23 C27 . 1.5094(16) ?
    C24 C25 . 1.3958(16) ?
    C24 H24 . 0.9500 ?
    C25 C28 . 1.5151(16) ?
    C26 H26A . 0.9800 ?
    C26 H26B . 0.9800 ?
    C26 H26C . 0.9800 ?
    C27 H27A . 0.9800 ?
    C27 H27B . 0.9800 ?
    C27 H27C . 0.9800 ?
    C28 H28A . 0.9800 ?
    C28 H28B . 0.9800 ?
    C28 H28C . 0.9800 ?
    C29 C32' . 1.525(3) ?
    C29 C30 . 1.526(2) ?
    C29 C31' . 1.527(3) ?
    C29 C32 . 1.527(2) ?
    C29 C30' . 1.528(3) ?
    C29 C31 . 1.529(2) ?
    C30 H30A . 0.9800 ?
    C30 H30B . 0.9800 ?
    C30 H30C . 0.9800 ?
    C31 H31A . 0.9800 ?
    C31 H31B . 0.9800 ?
    C31 H31C . 0.9800 ?
    C32 H32A . 0.9800 ?
    C32 H32B . 0.9800 ?
    C32 H32C . 0.9800 ?
    C30' H30D . 0.9800 ?
    C30' H30E . 0.9800 ?
    C30' H30F . 0.9800 ?
    C31' H31D . 0.9800 ?
    C31' H31E . 0.9800 ?
    C31' H31F . 0.9800 ?
    C32' H32D . 0.9800 ?
    C32' H32E . 0.9800 ?
    C32' H32F . 0.9800 ?
    O3 H3C . 0.95(2) ?
    O3 H3D . 0.98(3) ?
    O3' H3C . 0.92(2) ?
    O3' H3D . 1.07(3) ?
loop_
    _geom_angle_atom_site_label_1
    _geom_angle_atom_site_label_2
    _geom_angle_atom_site_label_3
    _geom_angle_site_symmetry_1
    _geom_angle_site_symmetry_3
    _geom_angle
    _geom_angle_publ_flag
    C2 O1 H1O . . 106.9(13) ?
    C1 N1 C13 . . 116.25(8) ?
    C1 N1 H1N . . 106.8(9) ?
    C13 N1 H1N . . 108.2(9) ?
    N1 C1 C2 . . 110.42(9) ?
    N1 C1 H1A . . 109.6 ?
    C2 C1 H1A . . 109.6 ?
    N1 C1 H1B . . 109.6 ?
    C2 C1 H1B . . 109.6 ?
    H1A C1 H1B . . 108.1 ?
    O1 C2 C1 . . 109.29(9) ?
    O1 C2 C3 . . 110.48(9) ?
    C1 C2 C3 . . 109.88(9) ?
    O1 C2 H2 . . 109.1 ?
    C1 C2 H2 . . 109.1 ?
    C3 C2 H2 . . 109.1 ?
    C4 C3 C2 . . 114.54(9) ?
    C4 C3 H3A . . 108.6 ?
    C2 C3 H3A . . 108.6 ?
    C4 C3 H3B . . 108.6 ?
    C2 C3 H3B . . 108.6 ?
    H3A C3 H3B . . 107.6 ?
    C5 C4 C9 . . 119.21(11) ?
    C5 C4 C3 . . 119.98(11) ?
    C9 C4 C3 . . 120.79(11) ?
    C6 C5 C4 . . 119.40(11) ?
    C6 C5 C10 . . 118.77(11) ?
    C4 C5 C10 . . 121.81(11) ?
    C7 C6 C5 . . 122.16(12) ?
    C7 C6 H6 . . 118.9 ?
    C5 C6 H6 . . 118.9 ?
    C6 C7 C8 . . 117.70(12) ?
    C6 C7 C11 . . 121.66(12) ?
    C8 C7 C11 . . 120.64(12) ?
    C7 C8 C9 . . 122.21(12) ?
    C7 C8 H8 . . 118.9 ?
    C9 C8 H8 . . 118.9 ?
    C8 C9 C4 . . 119.31(11) ?
    C8 C9 C12 . . 118.91(11) ?
    C4 C9 C12 . . 121.74(11) ?
    C5 C10 H10A . . 109.5 ?
    C5 C10 H10B . . 109.5 ?
    H10A C10 H10B . . 109.5 ?
    C5 C10 H10C . . 109.5 ?
    H10A C10 H10C . . 109.5 ?
    H10B C10 H10C . . 109.5 ?
    C7 C11 H11A . . 109.5 ?
    C7 C11 H11B . . 109.5 ?
    H11A C11 H11B . . 109.5 ?
    C7 C11 H11C . . 109.5 ?
    H11A C11 H11C . . 109.5 ?
    H11B C11 H11C . . 109.5 ?
    C9 C12 H12A . . 109.5 ?
    C9 C12 H12B . . 109.5 ?
    H12A C12 H12B . . 109.5 ?
    C9 C12 H12C . . 109.5 ?
    H12A C12 H12C . . 109.5 ?
    H12B C12 H12C . . 109.5 ?
    N1 C13 C15 . . 106.23(8) ?
    N1 C13 C16 . . 109.07(9) ?
    C15 C13 C16 . . 109.40(9) ?
    N1 C13 C14 . . 112.86(9) ?
    C15 C13 C14 . . 108.89(9) ?
    C16 C13 C14 . . 110.27(10) ?
    C13 C14 H14A . . 109.5 ?
    C13 C14 H14B . . 109.5 ?
    H14A C14 H14B . . 109.5 ?
    C13 C14 H14C . . 109.5 ?
    H14A C14 H14C . . 109.5 ?
    H14B C14 H14C . . 109.5 ?
    C13 C15 H15A . . 109.5 ?
    C13 C15 H15B . . 109.5 ?
    H15A C15 H15B . . 109.5 ?
    C13 C15 H15C . . 109.5 ?
    H15A C15 H15C . . 109.5 ?
    H15B C15 H15C . . 109.5 ?
    C13 C16 H16A . . 109.5 ?
    C13 C16 H16B . . 109.5 ?
    H16A C16 H16B . . 109.5 ?
    C13 C16 H16C . . 109.5 ?
    H16A C16 H16C . . 109.5 ?
    H16B C16 H16C . . 109.5 ?
    C18 O2 H2O . . 110.6(13) ?
    C17 N2 C29 . . 116.22(9) ?
    C17 N2 H2N . . 106.8(11) ?
    C29 N2 H2N . . 109.4(11) ?
    N2 C17 C18 . . 110.86(9) ?
    N2 C17 H17A . . 109.5 ?
    C18 C17 H17A . . 109.5 ?
    N2 C17 H17B . . 109.5 ?
    C18 C17 H17B . . 109.5 ?
    H17A C17 H17B . . 108.1 ?
    O2 C18 C17 . . 108.52(9) ?
    O2 C18 C19 . . 109.47(9) ?
    C17 C18 C19 . . 111.38(9) ?
    O2 C18 H18 . . 109.1 ?
    C17 C18 H18 . . 109.1 ?
    C19 C18 H18 . . 109.1 ?
    C20 C19 C18 . . 115.06(9) ?
    C20 C19 H19A . . 108.5 ?
    C18 C19 H19A . . 108.5 ?
    C20 C19 H19B . . 108.5 ?
    C18 C19 H19B . . 108.5 ?
    H19A C19 H19B . . 107.5 ?
    C25 C20 C21 . . 118.82(10) ?
    C25 C20 C19 . . 121.57(10) ?
    C21 C20 C19 . . 119.61(10) ?
    C22 C21 C20 . . 119.82(10) ?
    C22 C21 C26 . . 118.08(10) ?
    C20 C21 C26 . . 122.09(10) ?
    C23 C22 C21 . . 121.98(11) ?
    C23 C22 H22 . . 119.0 ?
    C21 C22 H22 . . 119.0 ?
    C22 C23 C24 . . 117.61(10) ?
    C22 C23 C27 . . 121.08(11) ?
    C24 C23 C27 . . 121.30(11) ?
    C23 C24 C25 . . 122.45(10) ?
    C23 C24 H24 . . 118.8 ?
    C25 C24 H24 . . 118.8 ?
    C24 C25 C20 . . 119.30(10) ?
    C24 C25 C28 . . 117.76(10) ?
    C20 C25 C28 . . 122.93(10) ?
    C21 C26 H26A . . 109.5 ?
    C21 C26 H26B . . 109.5 ?
    H26A C26 H26B . . 109.5 ?
    C21 C26 H26C . . 109.5 ?
    H26A C26 H26C . . 109.5 ?
    H26B C26 H26C . . 109.5 ?
    C23 C27 H27A . . 109.5 ?
    C23 C27 H27B . . 109.5 ?
    H27A C27 H27B . . 109.5 ?
    C23 C27 H27C . . 109.5 ?
    H27A C27 H27C . . 109.5 ?
    H27B C27 H27C . . 109.5 ?
    C25 C28 H28A . . 109.5 ?
    C25 C28 H28B . . 109.5 ?
    H28A C28 H28B . . 109.5 ?
    C25 C28 H28C . . 109.5 ?
    H28A C28 H28C . . 109.5 ?
    H28B C28 H28C . . 109.5 ?
    N2 C29 C32' . . 116.0(6) ?
    N2 C29 C30 . . 107.0(3) ?
    N2 C29 C31' . . 106.0(6) ?
    C32' C29 C31' . . 109.9(3) ?
    N2 C29 C32 . . 110.3(3) ?
    C30 C29 C32 . . 109.9(2) ?
    N2 C29 C30' . . 105.3(5) ?
    C32' C29 C30' . . 109.8(3) ?
    C31' C29 C30' . . 109.7(3) ?
    N2 C29 C31 . . 110.2(3) ?
    C30 C29 C31 . . 109.6(2) ?
    C32 C29 C31 . . 109.7(2) ?
    C29 C30 H30A . . 109.5 ?
    C29 C30 H30B . . 109.5 ?
    H30A C30 H30B . . 109.5 ?
    C29 C30 H30C . . 109.5 ?
    H30A C30 H30C . . 109.5 ?
    H30B C30 H30C . . 109.5 ?
    C29 C31 H31A . . 109.5 ?
    C29 C31 H31B . . 109.5 ?
    H31A C31 H31B . . 109.5 ?
    C29 C31 H31C . . 109.5 ?
    H31A C31 H31C . . 109.5 ?
    H31B C31 H31C . . 109.5 ?
    C29 C32 H32A . . 109.5 ?
    C29 C32 H32B . . 109.5 ?
    H32A C32 H32B . . 109.5 ?
    C29 C32 H32C . . 109.5 ?
    H32A C32 H32C . . 109.5 ?
    H32B C32 H32C . . 109.5 ?
    C29 C30' H30D . . 109.5 ?
    C29 C30' H30E . . 109.5 ?
    H30D C30' H30E . . 109.5 ?
    C29 C30' H30F . . 109.5 ?
    H30D C30' H30F . . 109.5 ?
    H30E C30' H30F . . 109.5 ?
    C29 C31' H31D . . 109.5 ?
    C29 C31' H31E . . 109.5 ?
    H31D C31' H31E . . 109.5 ?
    C29 C31' H31F . . 109.5 ?
    H31D C31' H31F . . 109.5 ?
    H31E C31' H31F . . 109.5 ?
    C29 C32' H32D . . 109.5 ?
    C29 C32' H32E . . 109.5 ?
    H32D C32' H32E . . 109.5 ?
    C29 C32' H32F . . 109.5 ?
    H32D C32' H32F . . 109.5 ?
    H32E C32' H32F . . 109.5 ?
    H3C O3 H3D . . 100.9(19) ?
    H3C O3' H3D . . 97(2) ?
loop_
    _geom_torsion_atom_site_label_1
    _geom_torsion_atom_site_label_2
    _geom_torsion_atom_site_label_3
    _geom_torsion_atom_site_label_4
    _geom_torsion_site_symmetry_1
    _geom_torsion_site_symmetry_2
    _geom_torsion_site_symmetry_3
    _geom_torsion_site_symmetry_4
    _geom_torsion
    _geom_torsion_publ_flag
    C13 N1 C1 C2 . . . . 169.98(9) ?
    N1 C1 C2 O1 . . . . -59.13(11) ?
    N1 C1 C2 C3 . . . . 179.49(9) ?
    O1 C2 C3 C4 . . . . 64.12(12) ?
    C1 C2 C3 C4 . . . . -175.21(10) ?
    C2 C3 C4 C5 . . . . 85.11(13) ?
    C2 C3 C4 C9 . . . . -95.98(13) ?
    C9 C4 C5 C6 . . . . 0.10(17) ?
    C3 C4 C5 C6 . . . . 179.03(11) ?
    C9 C4 C5 C10 . . . . -178.41(11) ?
    C3 C4 C5 C10 . . . . 0.52(17) ?
    C4 C5 C6 C7 . . . . 0.16(19) ?
    C10 C5 C6 C7 . . . . 178.71(12) ?
    C5 C6 C7 C8 . . . . -0.30(19) ?
    C5 C6 C7 C11 . . . . -179.92(12) ?
    C6 C7 C8 C9 . . . . 0.20(19) ?
    C11 C7 C8 C9 . . . . 179.81(12) ?
    C7 C8 C9 C4 . . . . 0.05(19) ?
    C7 C8 C9 C12 . . . . -177.80(12) ?
    C5 C4 C9 C8 . . . . -0.20(17) ?
    C3 C4 C9 C8 . . . . -179.12(11) ?
    C5 C4 C9 C12 . . . . 177.59(11) ?
    C3 C4 C9 C12 . . . . -1.33(17) ?
    C1 N1 C13 C15 . . . . 177.41(9) ?
    C1 N1 C13 C16 . . . . 59.59(12) ?
    C1 N1 C13 C14 . . . . -63.33(12) ?
    C29 N2 C17 C18 . . . . 170.22(10) ?
    N2 C17 C18 O2 . . . . 61.79(12) ?
    N2 C17 C18 C19 . . . . -177.64(9) ?
    O2 C18 C19 C20 . . . . -178.38(9) ?
    C17 C18 C19 C20 . . . . 61.61(12) ?
    C18 C19 C20 C25 . . . . -102.29(12) ?
    C18 C19 C20 C21 . . . . 77.93(13) ?
    C25 C20 C21 C22 . . . . -0.39(16) ?
    C19 C20 C21 C22 . . . . 179.39(10) ?
    C25 C20 C21 C26 . . . . -179.24(10) ?
    C19 C20 C21 C26 . . . . 0.55(16) ?
    C20 C21 C22 C23 . . . . -1.02(17) ?
    C26 C21 C22 C23 . . . . 177.87(10) ?
    C21 C22 C23 C24 . . . . 1.29(17) ?
    C21 C22 C23 C27 . . . . -179.10(11) ?
    C22 C23 C24 C25 . . . . -0.17(17) ?
    C27 C23 C24 C25 . . . . -179.78(11) ?
    C23 C24 C25 C20 . . . . -1.20(17) ?
    C23 C24 C25 C28 . . . . 177.42(11) ?
    C21 C20 C25 C24 . . . . 1.46(16) ?
    C19 C20 C25 C24 . . . . -178.32(10) ?
    C21 C20 C25 C28 . . . . -177.09(10) ?
    C19 C20 C25 C28 . . . . 3.13(16) ?
    C17 N2 C29 C32' . . . . 52.0(7) ?
    C17 N2 C29 C30 . . . . -177.7(3) ?
    C17 N2 C29 C31' . . . . -70.2(8) ?
    C17 N2 C29 C32 . . . . 62.7(3) ?
    C17 N2 C29 C30' . . . . 173.6(6) ?
    C17 N2 C29 C31 . . . . -58.6(3) ?
loop_
    _geom_hbond_atom_site_label_D
    _geom_hbond_atom_site_label_H
    _geom_hbond_atom_site_label_A
    _geom_hbond_site_symmetry_A
    _geom_hbond_distance_DH
    _geom_hbond_distance_HA
    _geom_hbond_distance_DA
    _geom_hbond_angle_DHA
    O1 H1O O3 . 0.91(2) 1.82(2) 2.725(5) 173(2)
    O1 H1O O3' . 0.91(2) 1.82(2) 2.697(6) 161(2)
    O2 H2O N1 . 0.91(2) 1.83(2) 2.7273(13) 168.0(19)
    O3 H3C O2 1_545 0.95(2) 1.83(2) 2.753(3) 162(2)
    O3' H3C O2 1_545 0.92(2) 1.83(2) 2.685(4) 153(2)
    O3 H3D N2 . 0.98(3) 1.87(3) 2.827(3) 164(2)
    O3' H3D N2 . 1.07(3) 1.87(3) 2.875(5) 155(2)
    C11 H11B Cg2 2_745 0.98 2.90 3.7613(17) 147
_shelx_space_group_comment
;
The symmetry employed for this shelxl refinement is uniquely defined
by the following loop, which should always be used as a source of
symmetry information in preference to the above space-group names.
They are only intended as comments.
;
_shelx_estimated_absorpt_T_min     0.833
_shelx_estimated_absorpt_T_max     0.969
_shelx_hkl_file
;
   0   0  -3   -0.02    0.16
   0   0  -4 1314.08   58.35
   0   0  -5    0.20    0.31
   0   0  -6 1783.45   79.24
   0   0  -7    0.17    0.42
   0   0  -8 2582.36  114.69
   0   0  -9    0.38    0.57
   0   0 -10  384.59   17.66
   0   0 -11    0.20    0.62
   0   0 -12 2232.75   99.09
   0   0  12 2210.99   99.24
   0   0 -13    0.64    0.65
   0   0  13    0.10    0.82
   0   0 -14   85.75    4.89
   0   0  14   98.09    5.17
   0   0 -15    1.42    0.73
   0   0  15    0.46    0.93
   0   0 -16   46.47    3.02
   0   0  16   44.41    3.23
   0   0 -17   -1.31    0.77
   0   0  17    0.54    1.06
   0   0 -17    0.72    1.13
   0   0  18  360.69   17.01
   0   0 -18  335.65   16.99
   0   0  19    1.10    1.18
   0   0 -19    0.17    1.17
   0   0  20    0.84    1.26
   0   0 -20    0.53    1.15
   0   0  21    0.36    1.32
   0   0 -21    0.38    1.28
   0   0  22    9.42    1.94
   0   0 -22   13.32    2.07
   0   0  23   -0.82    1.42
   0   0 -23   -0.43    1.36
   0   0  24   -0.44    1.51
   0   0 -24   -0.23    1.29
   0   0  25    0.23    1.35
   0   0 -25    0.48    1.37
   0   0 -26   28.48    3.24
   0   0 -27    0.80    1.36
   0   0 -28   17.45    2.71
   0   0  29    0.07    0.63
   0   0  29    0.91    0.60
   0   0  29   -0.12    0.77
   0   0 -29   -0.59    1.61
   0   0  30   21.77    1.70
   0   0  30   23.27    1.62
   0   0 -30   22.96    3.20
   0   0  30   21.72    1.73
   0   0  31   -0.06    0.63
   0   0 -31    0.71    0.79
   0   0  31    0.25    0.91
   0   0 -31   -0.32    1.49
   0   0  31   -0.07    0.70
   0   0  32    2.28    0.76
   0   0 -32    3.07    0.95
   0   0  32    2.38    0.99
   0   0 -32    2.35    1.71
   0   0  32    1.29    0.80
   0   0  33   -1.09    1.04
   0   0 -33   -0.51    0.89
   0   0  33    0.07    0.68
   0   0 -33    0.35    1.53
   0   0  34   18.92    1.56
   0   0  34   18.05    1.72
   0   0 -34   16.44    2.85
   0   0 -34   18.37    1.62
   0   0 -34   21.03    1.60
   0   0 -35   -1.10    1.86
   0   0  35   -0.36    1.06
   0   0 -35   -0.60    0.91
   0   0  35   -0.27    0.73
   0   0 -35    1.65    0.76
   0   0  36  163.28    7.86
   0   0  36  158.90    7.91
   0   0 -36  138.42   10.14
   0   0 -36  169.50    7.89
   0   0 -36  154.50    7.85
   0   0 -37    0.76    1.67
   0   0  37    0.07    1.04
   0   0 -37    1.31    0.96
   0   0  37    0.35    0.74
   0   0 -37    1.53    0.82
   0   0 -38   88.58    4.70
   0   0 -38   86.31    4.68
   0   0  38   91.88    4.81
   0   0 -38   83.75    6.97
   0   0 -39    0.29    0.73
   0   0  39   -0.07    1.05
   0   0 -39   -0.62    0.94
   0   0 -39   -0.38    1.41
   0   0 -40   16.54    1.41
   0   0 -40   13.36    1.43
   0   0  40   15.93    1.65
   0   0 -41   -0.13    0.68
   0   0  41   -0.35    1.07
   0   0 -41   -0.66    0.86
   0   0  41   -0.26    0.72
   0   0 -42   -0.26    0.70
   0   0  42   -0.20    1.00
   0   0 -42    0.94    0.88
   0   0  42    0.34    0.69
   0   0 -43    0.48    0.64
   0   0 -43   -0.95    0.87
   0   0  43   -0.71    1.03
   0   0  44   36.19    2.33
   0   0 -44   32.10    2.16
   0   0 -44   34.84    2.14
   0   0 -45    0.55    0.72
   0   0 -45    0.30    0.58
   0   0 -46   24.98    1.62
   0   0 -47   -0.39    0.51
   0   0 -47    0.29    0.68
   0   0 -48    0.99    0.44
   0   0 -48    0.40    0.61
   0   0 -49    0.38    0.36
   0   0 -49    1.03    0.57
   0   0 -50   26.64    1.64
   0   0 -50   23.39    1.48
   0   0 -51    0.07    0.56
   0   0 -51    0.38    0.35
   0   0  52    3.09    0.53
   0   0 -52    3.05    0.55
   0   0 -53   -0.24    0.30
   0   1   0    0.91    0.37
   0   1   1 2730.08  121.38
   0   1  -1 2753.48  121.50
   0  -1   2 6334.52  280.19
   0   1  -2 6507.71  280.29
   0   1   2 6349.87  280.05
   0  -1  -2 6302.33  279.99
   0   1  -2 6285.27  279.99
   0   1   3   86.05    3.91
   0  -1   3   89.60    3.93
   0  -1   3   78.83    4.01
   0   1   3   82.72    3.83
   0   1  -3   82.71    4.18
   0  -1  -3   82.04    3.92
   0   1  -3   80.29    3.91
   0   1   4  378.59   16.90
   0  -1   4  385.81   16.91
   0  -1   4  377.36   16.92
   0   1  -4  371.70   17.15
   0   1  -4  364.03   16.90
   0  -1  -4  373.44   16.92
   0  -1   5 1610.13   70.22
   0   1   5 1548.01   70.20
   0  -1   5 1581.57   70.16
   0   1   6  692.38   32.09
   0  -1   6  723.82   32.13
   0  -1   6  728.96   32.01
   0   1   7  317.89   15.02
   0  -1   7  329.72   15.06
   0  -1   7  334.07   14.90
   0  -1   8   -0.08    0.59
   0  -1   8   -0.59    0.81
   0   1   8   -0.51    0.74
   0   1   9 3395.61  156.21
   0  -1   9 3491.11  156.25
   0  -1   9 3625.82  156.03
   0  -1  10  104.41    5.51
   0   1  10  103.65    5.49
   0   1 -10  111.73    5.71
   0  -1  10  106.90    5.28
   0  -1  11 1632.37   74.12
   0   1  11 1609.22   74.09
   0  -1  11 1661.38   73.87
   0   1 -11 1736.34   74.33
   0  -1  12  172.20    8.74
   0   1  12  171.40    8.71
   0  -1  12  174.90    8.50
   0   1 -12  179.70    8.81
   0  -1 -12  179.88    8.84
   0   1 -12  178.68    8.92
   0   1 -13 1551.03   70.05
   0  -1 -13 1569.44   70.13
   0  -1  13 1553.39   70.02
   0   1  13 1539.92   69.99
   0  -1  13 1537.26   69.73
   0   1 -13 1621.83   70.21
   0   1 -14   87.52    5.02
   0  -1 -14   94.02    5.14
   0   1  14   79.52    4.88
   0  -1  14   86.19    4.97
   0   1 -14   96.18    5.17
   0  -1  14   84.17    4.72
   0   1 -15   50.33    3.38
   0  -1 -15   47.63    3.38
   0   1  15   48.41    3.27
   0  -1  15   44.08    3.22
   0  -1  15   46.09    3.03
   0   1 -15   52.26    3.43
   0  -1 -16  276.64   13.72
   0   1 -16  263.30   13.60
   0  -1  16  267.03   13.57
   0   1  16  285.11   13.63
   0   1 -16  294.75   13.75
   0   1 -17 3681.57  166.97
   0  -1 -17 3736.65  167.05
   0   1  17 3633.78  166.87
   0  -1  17 3781.25  166.92
   0   1 -17 3883.65  167.04
   0   1 -18  797.16   38.64
   0  -1 -18  848.94   38.80
   0   1  18  841.76   38.62
   0  -1  18  834.79   38.63
   0   1 -18  865.81   38.72
   0   1 -19  151.68    8.70
   0  -1 -19  163.99    8.88
   0   1  19  153.05    8.63
   0  -1  19  161.05    8.73
   0   1 -19  170.22    8.81
   0  -1 -20   78.06    5.24
   0   1 -20   75.00    5.13
   0   1  20   77.08    5.10
   0  -1  20   79.46    5.11
   0   1 -20   78.72    5.07
   0  -1 -21    0.79    1.18
   0   1 -21    3.22    1.34
   0   1  21    4.32    1.42
   0  -1  21    1.63    1.28
   0   1 -21    3.07    1.20
   0   1 -22    0.40    1.34
   0  -1 -22    0.42    1.25
   0   1  22   -0.19    1.24
   0  -1  22    0.19    1.27
   0   1 -22    0.19    0.97
   0   1  23  107.62    6.66
   0  -1  23  108.18    6.68
   0  -1 -23  101.04    6.65
   0   1 -23   99.19    6.59
   0   1 -24   97.20    6.35
   0  -1 -24   90.27    6.26
   0  -1 -25   15.94    2.40
   0   1 -25   16.00    2.40
   0  -1 -26   35.25    3.64
   0   1 -26   35.42    3.61
   0  -1 -27    9.01    2.07
   0   1 -27    9.62    2.01
   0  -1 -28    6.31    1.97
   0   1 -28    8.45    2.12
   0   1  28    8.25    1.05
   0  -1  28    6.42    0.92
   0   1  28    7.54    0.95
   0   1 -28    6.99    1.02
   0   1  28    6.42    1.05
   0   1 -29  208.82    9.96
   0   1  29  219.58   10.00
   0   1  29  209.22    9.92
   0  -1  29  209.46    9.88
   0   1 -29  214.91   12.22
   0  -1 -29  204.59   12.18
   0   1  29  224.16   10.01
   0   1  29  201.28    9.99
   0  -1  29  198.56   10.01
   0   1  30   67.01    3.64
   0  -1  30   65.21    3.63
   0   1  30   69.15    3.59
   0   1  30   66.93    3.63
   0  -1  30   62.30    3.50
   0   1 -30   61.33    3.56
   0   1 -30   64.39    5.46
   0  -1 -30   67.76    5.57
   0   1  30   61.80    3.40
   0   1  30   68.06    3.62
   0  -1  31   -0.51    0.70
   0   1  31   -0.07    0.67
   0   1  31   -0.12    0.86
   0  -1  31    0.68    0.76
   0   1  31    0.51    0.57
   0   1  31    0.45    0.84
   0   1  31    0.56    0.64
   0   1  31    1.27    0.99
   0   1 -31    0.07    0.85
   0  -1  31    0.76    0.82
   0  -1 -31   -0.33    1.68
   0   1 -31   -0.96    1.75
   0   1 -31    0.72    0.72
   0   1  32  197.78    9.60
   0   1  32  199.46    9.69
   0  -1  32  194.00    9.58
   0  -1  32  204.39    9.70
   0   1  32  192.49    9.50
   0   1  32  219.64    9.51
   0   1 -32  203.77    9.70
   0  -1 -32  190.89   11.96
   0   1 -32  200.96   12.08
   0   1 -32  205.23    9.74
   0   1  33  121.36    6.03
   0   1  33  120.79    6.14
   0  -1  33  120.69    6.03
   0  -1  33  125.60    6.14
   0   1  33  113.05    5.89
   0   1  33  121.24    5.92
   0   1  33  131.75    5.92
   0   1 -33  109.81    6.06
   0   1 -33  117.03    8.29
   0  -1 -33  105.26    8.11
   0   1 -33  122.57    6.16
   0  -1 -34   82.52    6.68
   0   1 -34   86.10    6.73
   0   1  34   87.01    4.56
   0  -1  34   80.02    4.40
   0   1  34   82.53    4.42
   0   1  34   83.99    4.15
   0   1  34   86.45    4.28
   0   1 -34   82.07    4.52
   0   1  34   79.99    4.30
   0  -1  34   89.39    4.56
   0   1 -34   81.77    4.51
   0   1 -35   28.90    3.79
   0  -1 -35   24.24    3.65
   0   1  35   34.97    2.43
   0   1  35   33.45    2.25
   0  -1  35   34.73    2.29
   0   1  35   31.72    1.98
   0   1  35   37.03    2.13
   0   1 -35   32.45    2.34
   0  -1  35   36.69    2.37
   0   1  35   31.69    2.12
   0   1 -35   35.36    2.34
   0  -1 -36   98.06    7.72
   0   1 -36   96.25    7.67
   0   1  36  101.87    5.37
   0   1  36  110.62    5.60
   0  -1  36  105.17    5.43
   0   1  36  109.49    5.13
   0   1  36  107.51    5.25
   0   1 -36  102.92    5.50
   0   1  36   98.67    5.27
   0  -1  36  108.85    5.54
   0   1 -36  110.30    5.57
   0   1 -37  150.55   10.77
   0  -1 -37  157.67   10.92
   0   1  37  170.86    8.26
   0   1 -37  186.24    8.62
   0   1 -37  173.00    8.54
   0  -1 -37  194.33    8.51
   0   1  37  173.68    8.14
   0   1  37  162.56    8.30
   0  -1  37  179.50    8.58
   0   1  37  175.98    8.59
   0  -1  37  166.54    8.42
   0   1  37  179.22    8.41
   0  -1 -38    5.55    1.89
   0   1 -38   10.77    2.58
   0   1  38    9.58    1.04
   0   1  38    8.49    1.19
   0   1  38    8.43    1.05
   0   1 -38   12.75    1.36
   0   1  38    9.64    1.06
   0  -1  38    8.46    1.27
   0   1 -38    9.89    1.36
   0  -1 -38    8.31    1.25
   0   1  38   11.35    1.51
   0  -1  38    9.58    1.26
   0  -1  39  251.85   11.63
   0   1  39  246.30   11.54
   0   1  39  258.72   11.80
   0  -1 -39  243.88   11.60
   0   1 -39  246.29   11.72
   0   1  39  257.05   11.31
   0   1 -39  267.45   11.82
   0   1  39  223.74   11.45
   0  -1 -39  206.09   14.02
   0   1 -39  213.57   14.13
   0   1 -40   28.65    2.01
   0  -1 -40   23.38    1.85
   0   1 -40   23.78    1.97
   0   1  40   26.86    1.63
   0   1  40   24.99    1.79
   0   1  40   25.48    2.09
   0  -1  40   26.92    1.92
   0   1  41    7.95    1.05
   0   1 -41    8.99    1.16
   0   1  41    7.67    1.35
   0   1 -41    9.24    1.27
   0  -1  41    8.23    1.18
   0  -1 -41    8.52    1.12
   0   1 -42    5.34    0.99
   0  -1 -42    5.05    0.93
   0   1  42    3.93    1.19
   0  -1  42    4.13    0.95
   0   1 -43    2.36    0.83
   0  -1 -43    1.65    0.81
   0  -1  43    1.98    0.87
   0   1  43    2.11    1.14
   0   1 -44   59.50    3.02
   0  -1 -44   45.17    2.77
   0   1 -45   22.83    1.74
   0   1 -45   20.92    1.53
   0   1 -46    1.27    0.78
   0   1 -46    1.26    0.69
   0   1 -46    1.66    0.89
   0   1 -47    5.47    0.94
   0   1 -47    4.44    0.77
   0   1 -47    6.44    0.99
   0   1 -48    0.42    0.65
   0  -1 -48    0.04    0.46
   0   1 -48    0.61    0.53
   0   1 -48   -0.16    0.71
   0   1 -49    2.36    0.64
   0  -1 -49    0.98    0.40
   0   1 -49    1.18    0.49
   0   1 -49    1.67    0.69
   0   1 -50    3.86    0.63
   0   1 -50    3.04    0.50
   0   1 -50    3.63    0.68
   0   1 -51    2.89    0.38
   0   1 -51    2.98    0.50
   0  -1  51    3.12    0.46
   0  -1 -51    4.59    0.62
   0   1 -51    3.91    0.60
   0   1 -52    7.24    0.63
   0  -1 -52    7.34    0.63
   0   2   0 6323.90  280.27
   0   2  -1   22.65    1.68
   0   2   1   24.11    1.58
   0  -2   1   22.88    1.75
   0   2  -2  396.21   17.82
   0   2   2  377.99   17.52
   0  -2   2  385.25   17.72
   0   2   3  275.77   12.70
   0   2  -3  281.49   13.14
   0  -2   3  277.71   12.94
   0   2   4   38.75    2.06
   0   2  -4   40.16    2.58
   0  -2   4   38.63    2.34
   0   2  -5   21.30    1.70
   0   2   5   16.59    1.01
   0   2  -5   18.30    1.02
   0  -2  -5   18.52    1.05
   0  -2   5   18.90    1.42
   0   2  -6  257.01   11.63
   0   2  -6  233.98   10.83
   0  -2  -6  230.79   10.85
   0  -2   6  243.74   11.11
   0   2  -7   22.01    1.89
   0   2  -7   21.46    1.39
   0  -2  -7   20.40    1.39
   0  -2   7   23.28    1.58
   0  -2   8    1.73    0.66
   0   2  -8    1.58    0.86
   0   2  -8    2.31    0.59
   0  -2  -8    1.96    0.58
   0   2  -9   96.15    5.25
   0  -2  -9   88.20    4.63
   0   2  -9   87.48    4.61
   0  -2   9   91.11    4.64
   0   2 -10  162.50    8.21
   0  -2 -10  154.81    7.60
   0   2 -10  145.57    7.53
   0  -2  10  158.14    7.54
   0   2 -11  382.84   17.71
   0   2 -11  347.19   17.01
   0  -2 -11  363.93   17.09
   0  -2  11  377.21   16.95
   0   2 -12  177.72    9.27
   0   2 -12  166.83    8.67
   0  -2 -12  176.64    8.76
   0  -2  12  181.49    8.58
   0  -2  13    7.22    1.04
   0   2 -13    8.20    1.54
   0  -2 -13    5.86    1.10
   0   2 -13    6.63    1.09
   0  -2 -14  158.89    8.14
   0   2 -14  151.90    8.05
   0  -2  14  159.48    7.87
   0   2 -15 1518.73   70.82
   0  -2 -15 1566.58   70.91
   0  -2  15 1624.40   70.62
   0  -2  16  317.21   14.73
   0  -2 -16  318.02   15.08
   0   2 -16  287.39   14.89
   0  -2  17  833.63   37.06
   0   2 -17  772.98   37.26
   0  -2 -17  820.17   37.42
   0  -2  18   15.49    1.66
   0   2 -18    9.80    1.62
   0  -2 -18   11.98    1.78
   0  -2  19    2.37    1.00
   0   2 -19    3.83    1.15
   0  -2 -19    3.78    1.25
   0  -2 -20   23.44    2.55
   0   2 -20   25.63    2.51
   0   2 -21  316.66   15.60
   0  -2 -21  286.10   15.05
   0   2 -21  289.18   14.96
   0   2 -22   -0.24    1.19
   0   2 -22    0.59    0.97
   0  -2 -22    0.62    1.18
   0  -2 -23    0.22    1.08
   0   2 -23    0.41    0.97
   0   2 -24    1.97    1.14
   0  -2 -24    1.39    1.22
   0  -2  25   56.68    3.13
   0   2  25   57.22    3.15
   0   2  25   55.95    3.18
   0   2  25   58.55    3.07
   0   2 -25   54.39    3.17
   0   2  25   60.39    3.25
   0   2 -25   53.03    3.18
   0  -2 -25   59.19    4.66
   0   2 -25   58.24    4.50
   0  -2  26  200.60    9.78
   0   2 -26  197.50    9.81
   0   2  26  202.61    9.79
   0   2  26  192.41    9.72
   0   2  26  221.77    9.72
   0   2  26  214.65    9.87
   0   2 -26  186.81   11.35
   0  -2 -26  198.81   11.55
   0   2  26  193.89    9.54
   0   2  26  229.57    9.57
   0   2 -27   30.92    3.39
   0  -2 -27   36.56    3.66
   0   2  27   34.44    2.09
   0   2  27   33.76    2.16
   0   2  27   33.49    2.22
   0   2  27   33.20    2.26
   0   2 -27   33.51    2.28
   0   2  27   34.92    2.11
   0   2  27   34.89    2.30
   0   2  27   31.35    2.07
   0  -2  27   34.63    2.21
   0   2  27   41.38    2.19
   0   2  27   32.61    1.97
   0  -2 -28   30.62    3.37
   0   2 -28   26.24    3.10
   0   2  28   25.66    1.76
   0   2  28   27.09    1.87
   0   2  28   28.08    2.03
   0   2  28   26.51    1.96
   0   2 -28   25.83    2.02
   0   2  28   31.27    1.87
   0   2  28   28.30    2.03
   0   2  28   24.80    1.79
   0  -2  28   29.69    1.96
   0   2  28   27.51    1.69
   0  -2 -29   41.95    4.32
   0   2 -29   49.79    4.47
   0   2  29   49.86    2.81
   0   2  29   49.20    2.90
   0   2  29   53.12    3.03
   0   2  29   53.47    3.07
   0   2 -29   47.61    3.05
   0   2  29   50.70    2.73
   0   2  29   57.58    3.14
   0   2  29   55.72    2.92
   0   2  29   46.43    2.84
   0  -2  29   51.81    3.00
   0   2  30   44.59    2.67
   0  -2  30   46.58    2.83
   0   2 -30   45.53    2.89
   0   2  30   44.61    2.84
   0   2  30   49.31    2.87
   0   2  30   47.98    2.55
   0   2 -30   39.84    4.15
   0  -2 -30   39.51    4.23
   0   2  30   50.76    2.95
   0  -2  31   31.04    2.17
   0   2  31   28.22    2.00
   0   2 -31   29.08    2.26
   0   2  31   33.23    2.28
   0   2  31   33.46    2.26
   0   2  31   33.54    1.92
   0   2 -31   35.21    3.72
   0  -2 -31   31.75    3.61
   0   2  31   35.22    2.33
   0   2  32    4.90    0.86
   0  -2  32    4.46    0.98
   0   2  32    5.15    1.19
   0   2 -32    3.35    1.09
   0   2 -32    5.58    1.82
   0  -2 -32    2.84    1.56
   0   2  32    4.24    1.15
   0   2 -32    5.23    1.05
   0   2  32    4.40    0.74
   0   2  33   10.51    1.15
   0  -2  33   11.51    1.29
   0   2  33   11.35    1.42
   0  -2 -33    8.04    2.06
   0   2 -33   10.14    2.21
   0   2  33   11.00    1.40
   0   2 -33   10.86    1.30
   0   2  33   12.12    1.03
   0  -2  34    7.37    1.13
   0   2  34    6.31    0.96
   0   2  34    9.24    1.35
   0   2 -34    8.37    2.12
   0  -2 -34    3.26    1.63
   0   2  34    8.50    1.29
   0   2 -34    9.42    1.21
   0   2  34    7.78    0.87
   0  -2  35    9.52    1.26
   0   2  35    7.50    1.01
   0   2  35    9.23    1.39
   0   2 -35    9.76    2.22
   0  -2 -35    3.60    1.73
   0   2  35    8.46    1.31
   0   2 -35    8.96    1.23
   0   2  35    9.27    0.90
   0   2  36    0.35    1.06
   0  -2  36   -0.39    0.88
   0   2  36    0.29    0.70
   0   2 -36    1.24    0.96
   0   2 -36    0.98    1.29
   0  -2 -36    0.33    1.25
   0   2  36    1.10    1.12
   0   2  37  369.32   16.15
   0   2  37  363.08   16.22
   0   2 -37  283.37   18.09
   0  -2 -37  280.45   18.12
   0   2  37  368.54   15.84
   0   2  37  307.19   15.90
   0   2 -37  378.41   16.32
   0   2 -38   33.89    2.34
   0   2  38   30.32    2.28
   0   2  38   31.75    2.41
   0   2  38   33.44    2.05
   0   2 -38   33.06    2.41
   0   2 -38   34.27    2.54
   0   2 -39   13.21    1.46
   0   2  39   15.15    1.51
   0   2  39   13.56    1.23
   0   2  39   12.18    1.52
   0   2 -39   11.01    1.43
   0   2 -39   12.33    1.58
   0   2 -40  100.77    4.99
   0   2  40   92.98    4.78
   0   2  40   89.41    4.52
   0   2 -40   93.73    4.95
   0  -2 -40   86.76    4.66
   0   2 -40  100.18    5.15
   0   2 -41   11.14    1.28
   0   2 -41    9.57    1.29
   0  -2 -41    9.05    1.07
   0   2  41   12.19    1.26
   0   2  41   10.57    1.05
   0   2 -41    9.14    1.39
   0   2 -42    4.42    1.02
   0   2  42    4.06    0.82
   0  -2 -42    2.93    0.79
   0   2 -42    3.70    0.98
   0   2 -42    4.45    1.13
   0   2  42    4.74    0.97
   0   2  42    4.95    0.80
   0   2 -43   24.92    1.87
   0   2 -43   26.43    2.00
   0   2 -43   26.15    1.85
   0   2  43   25.85    1.71
   0   2  43   22.61    1.50
   0   2 -44    8.95    1.12
   0   2 -44    7.94    1.17
   0   2 -44   11.70    1.18
   0   2  44   10.04    1.03
   0   2  44   10.24    0.90
   0   2  45    1.11    0.56
   0   2 -45   -0.05    0.72
   0   2 -45    0.27    0.67
   0   2 -45    0.20    0.78
   0   2 -46    5.30    0.84
   0   2 -46    5.88    0.93
   0   2 -46    7.06    0.87
   0   2  47    3.45    0.79
   0  -2  47    3.43    0.66
   0   2 -47    4.36    0.71
   0   2 -47    4.20    0.82
   0   2 -48    1.20    0.52
   0   2 -48    2.01    0.64
   0   2  48    0.95    0.65
   0   2 -49   11.93    0.91
   0   2 -49   12.57    0.99
   0   2  49   13.56    0.99
   0   2 -50    4.29    0.48
   0   2  50    5.10    0.57
   0  -2 -50    2.86    0.43
   0   2 -50    3.54    0.52
   0   2 -51    0.95    0.28
   0   3   0    1.28    0.63
   0  -3   0    2.86    0.92
   0  -3   1  192.44    9.62
   0  -3  -1  191.05    9.70
   0   3   1  195.27    9.38
   0   3  -1  195.07    9.56
   0  -3   2  462.51   21.62
   0  -3  -2  452.33   21.79
   0   3  -2  482.01   21.74
   0  -3   3  530.49   24.34
   0   3  -3  524.79   24.53
   0  -3   4   36.51    2.49
   0   3  -4   35.72    2.68
   0   3  -5    8.78    1.30
   0  -3   5    9.09    1.17
   0  -3   6  416.97   19.55
   0   3  -6  429.94   20.12
   0  -3   7   65.87    3.67
   0   3  -7   57.94    4.04
   0   3  -8    6.85    1.31
   0  -3   8    6.05    0.98
   0  -3   9    0.50    0.66
   0   3  -9    1.45    0.90
   0  -3  10   71.22    4.01
   0   3 -10   68.17    4.63
   0   3  11    0.15    0.30
   0   3 -11    0.54    1.06
   0  -3  11   -0.18    0.68
   0  -3  12   15.85    1.51
   0   3  12   13.59    0.95
   0   3 -12   15.45    2.01
   0   3  13   56.11    2.83
   0  -3  13   53.64    3.44
   0   3 -13   62.01    4.36
   0  -3  14   16.26    1.59
   0   3  14   14.24    1.01
   0  -3  15  105.46    5.77
   0   3  15  102.51    5.02
   0  -3  16  135.16    6.87
   0   3  16  123.57    5.99
   0   3 -16  134.90    7.90
   0   3  17  117.47    5.65
   0   3 -17  128.83    7.64
   0  -3  17  119.54    6.53
   0   3  18   15.04    1.20
   0   3 -18   14.27    2.25
   0  -3  18   15.63    1.75
   0   3  18   14.54    1.04
   0   3 -19   14.39    2.26
   0  -3  19    8.70    1.43
   0   3  19   12.12    1.05
   0   3  19    8.77    1.07
   0   3  19   11.24    1.20
   0   3 -19    9.06    1.10
   0   3  19   10.51    0.88
   0   3 -19    9.83    1.03
   0   3  19   10.80    1.15
   0   3  19   11.84    1.23
   0   3  19   12.02    0.94
   0   3  19   12.59    0.93
   0   3  20   19.24    1.21
   0   3  20   17.54    1.22
   0   3  20   19.37    1.37
   0   3  20   17.42    1.18
   0   3  20   17.43    1.44
   0   3 -20   16.65    1.49
   0   3  20   16.36    1.46
   0   3  20   15.36    1.44
   0   3 -20   16.03    1.36
   0   3  20   17.01    1.19
   0   3  20   18.67    1.50
   0   3  21   40.12    2.11
   0   3  21   37.89    2.11
   0   3 -21   37.59    2.34
   0  -3  21   37.25    2.26
   0   3  21   37.72    2.36
   0   3  21   38.59    2.25
   0   3  21   36.41    2.34
   0   3  21   39.88    2.11
   0   3 -21   39.52    2.47
   0   3  21   37.86    2.39
   0   3  21   34.26    2.35
   0   3  21   37.28    2.13
   0   3  21   34.97    2.36
   0   3  22  140.46    6.41
   0   3  22  139.54    6.39
   0   3 -22  125.19    6.61
   0   3 -22  131.58    6.66
   0  -3  22  130.75    6.59
   0   3  22  128.42    6.71
   0   3  22  143.75    6.59
   0   3  22  145.94    6.40
   0   3  22  134.01    6.66
   0   3  22  135.22    6.70
   0   3 -22  134.60    6.82
   0   3  22  129.15    6.54
   0   3  22  127.12    6.44
   0   3  22  137.46    6.72
   0   3 -23   11.10    1.17
   0   3  23   10.85    1.17
   0  -3  23   10.51    1.08
   0   3  23   11.53    1.27
   0   3 -23    9.81    1.11
   0   3  23   11.32    1.19
   0   3  23   11.85    1.12
   0   3  23   12.94    1.37
   0   3  23   11.86    1.22
   0   3 -23    9.53    1.23
   0   3  23   10.18    1.28
   0   3  23   10.78    0.95
   0   3  23   11.10    0.97
   0   3  23   10.45    1.22
   0   3  23   11.58    1.18
   0   3  24   11.54    1.03
   0   3  24   12.80    1.62
   0   3 -24   10.78    1.20
   0   3  24   11.93    1.22
   0  -3  24   10.72    1.14
   0   3 -24   12.61    1.24
   0   3  24   12.52    1.23
   0   3  24   12.01    1.12
   0   3  24   10.43    1.21
   0   3  24   13.26    1.59
   0   3  24   11.36    1.31
   0   3 -24   11.20    1.33
   0   3  24   11.45    1.25
   0   3  24   10.95    0.98
   0   3  24   12.11    1.35
   0   3  25    0.54    0.74
   0   3 -25    0.50    0.72
   0   3  25   -0.44    0.63
   0  -3  25    0.06    0.64
   0   3  25   -0.07    0.91
   0   3 -25    0.07    0.73
   0   3  25    0.24    0.78
   0   3  25    0.44    0.63
   0   3  25   -0.76    0.79
   0   3 -25    0.52    0.78
   0   3  25    0.14    0.82
   0   3  25    1.64    1.70
   0   3  25    0.54    0.65
   0   3  25    0.30    0.44
   0   3  25   -0.30    0.87
   0   3  26    6.31    0.77
   0   3  26    4.60    0.98
   0   3 -26    6.11    1.16
   0   3  26    7.19    1.11
   0  -3  26    5.62    0.94
   0   3  26    6.46    1.08
   0   3 -26    6.26    1.01
   0   3  26    5.72    0.87
   0   3  26    5.82    0.98
   0   3  26    6.93    1.03
   0   3 -26    4.59    0.91
   0   3  26    5.58    1.34
   0   3  27   28.25    1.92
   0   3 -27   27.80    2.00
   0   3  27   25.47    1.76
   0   3  27   31.42    2.30
   0   3 -27   27.48    1.99
   0   3  27   26.94    1.92
   0   3  27   27.48    2.00
   0   3 -27   29.04    2.19
   0   3  27   25.00    1.71
   0   3  27   24.50    2.02
   0   3  27   26.27    1.96
   0  -3  27   24.95    1.89
   0   3  27   27.28    1.99
   0   3 -28   69.26    3.83
   0   3  28   75.44    3.75
   0   3  28   63.53    3.78
   0   3  28   66.21    3.72
   0   3  28   68.68    3.84
   0   3  28   65.26    3.67
   0   3  28   66.73    3.75
   0   3 -28   74.31    4.05
   0  -3  28   66.82    3.74
   0   3 -28   65.11    3.76
   0   3  28   79.01    3.98
   0   3  28   67.52    3.55
   0   3  28   58.75    3.50
   0   3  29    0.93    0.86
   0   3 -29   -0.08    0.78
   0   3  29    0.08    0.72
   0   3  29    0.25    0.72
   0   3 -29   -0.59    0.84
   0   3  29   -0.07    0.91
   0   3  29    1.32    1.08
   0   3  29    0.12    0.77
   0   3 -29   -0.09    0.89
   0   3  29    0.81    0.92
   0  -3  29    0.35    0.72
   0   3  29    0.05    0.45
   0   3  29    2.91    2.01
   0   3  30   20.65    1.56
   0   3  30   21.54    1.69
   0   3 -30   21.63    1.87
   0  -3  30   20.07    1.65
   0   3 -30   20.42    1.71
   0   3  30   16.43    2.13
   0   3  30   20.23    1.47
   0   3  30   19.66    1.81
   0   3 -30   16.71    1.60
   0   3  30   17.55    1.62
   0   3 -31    0.77    0.95
   0   3  31    1.24    0.89
   0   3 -31    1.28    0.85
   0   3 -31    2.34    0.89
   0   3  31    1.09    0.76
   0   3  31    1.47    1.11
   0   3  31    0.70    0.76
   0   3  31   -0.39    0.78
   0   3  32    1.96    0.90
   0   3 -32    2.11    0.99
   0   3 -32    2.02    0.91
   0   3 -32    2.67    0.94
   0   3  32    1.34    0.72
   0   3  32    2.28    1.14
   0   3  32    1.94    0.78
   0   3  32    1.54    0.78
   0   3 -33    7.55    1.26
   0   3  33    5.82    1.01
   0   3 -33    5.93    1.08
   0   3 -33    8.09    1.21
   0   3  33    7.03    0.94
   0   3  33    7.54    1.31
   0   3  33    6.13    0.93
   0   3  33    6.43    1.05
   0   3  34   15.02    1.42
   0   3 -34   20.60    1.81
   0   3 -34   14.03    1.43
   0   3 -34   14.98    1.51
   0   3  34   15.52    1.27
   0   3  34   21.91    1.78
   0   3  34   17.26    1.33
   0   3  34   13.45    1.43
   0   3  35    0.05    0.78
   0   3 -35    1.11    0.96
   0   3 -35    0.71    0.80
   0   3 -35    1.74    0.87
   0   3  35    1.60    0.73
   0   3  35    0.76    1.08
   0   3  35   -0.62    0.65
   0   3  35    0.43    0.71
   0   3 -36    0.27    0.92
   0   3  36   -0.25    0.73
   0   3 -36    0.34    0.78
   0   3 -36    1.23    0.84
   0   3  36    1.43    0.69
   0   3  36    0.56    0.57
   0   3  36    2.88    1.16
   0   3  36    0.47    0.69
   0   3  37    7.03    0.98
   0   3  37    6.57    0.76
   0   3 -37    6.19    1.10
   0   3 -37    6.61    1.06
   0   3  37    6.20    1.23
   0   3 -37    5.25    1.18
   0   3  37    7.09    0.92
   0   3 -38   55.01    3.54
   0   3 -38   64.78    3.51
   0   3  38   62.89    3.18
   0   3 -38   52.33    3.30
   0   3  38   67.72    3.48
   0   3 -39   55.60    3.21
   0   3  39   53.54    3.08
   0   3  39   55.62    2.93
   0   3  39   56.89    3.18
   0   3  40   59.16    3.05
   0   3  40   58.81    3.27
   0   3  41   36.62    2.08
   0   3  41   38.78    2.31
   0   3  42   26.94    1.64
   0   3  42   28.72    1.83
   0   3  43    2.65    0.68
   0   3  43    3.23    0.81
   0   3  44    3.96    0.66
   0   3 -44    3.64    0.64
   0   3  45   25.45    1.32
   0   3 -45   20.49    1.42
   0   3  46    3.30    0.46
   0   3 -46    2.38    0.43
   0  -3  47    1.71    0.45
   0  -3  48    0.01    0.27
   0   4   0  200.15    9.28
   0   4   0  189.85    9.26
   0   4   0  201.35    9.33
   0   4   0  213.00    9.39
   0   4   0  185.26    9.23
   0   4   0  197.54    9.27
   0   4   0  187.54    9.25
   0  -4   0  177.03    9.83
   0   4   1    0.44    0.66
   0   4  -1   -0.13    0.64
   0   4  -1    0.25    0.68
   0   4   1    0.26    0.60
   0  -4   1   -0.24    0.95
   0  -4  -1    0.27    0.94
   0   4  -1    0.37    0.54
   0   4   1    0.54    0.52
   0   4  -1    0.62    0.56
   0   4  -1    0.49    0.55
   0   4   1    0.31    0.55
   0   4   1    0.30    0.61
   0   4   1    0.18    0.56
   0   4  -1    0.12    0.57
   0   4  -1    0.73    0.65
   0   4   1   -0.07    0.61
   0   4   2  133.38    6.47
   0   4   2  124.12    6.43
   0   4   2  146.72    6.59
   0   4  -2  127.93    6.47
   0   4  -2  138.84    6.57
   0   4  -2  128.07    6.51
   0   4  -2  129.34    6.49
   0   4  -2  139.04    6.52
   0   4   2  135.77    6.46
   0   4  -2  125.68    6.45
   0   4   2  124.26    6.44
   0  -4  -2  123.26    7.17
   0   4  -3   16.24    1.36
   0   4  -3   13.46    1.29
   0   4   3   15.90    1.33
   0  -4  -3   14.18    1.81
   0   4  -3   16.75    1.33
   0   4   3   17.10    1.31
   0   4  -3   16.53    1.31
   0   4  -3   14.24    1.27
   0   4   3   15.13    1.29
   0   4   3   16.76    1.34
   0   4   3   14.83    1.28
   0   4  -3   16.46    1.38
   0   4  -4   45.58    2.72
   0   4  -4   41.48    2.64
   0   4   4   50.11    2.75
   0  -4  -4   39.00    3.28
   0   4   4   47.32    2.64
   0   4  -4   47.49    2.72
   0   4   4   45.45    2.66
   0   4  -4   44.66    2.67
   0   4   4   44.68    2.65
   0   4  -4   44.50    2.66
   0   4  -4   44.40    2.70
   0   4   4   50.70    2.70
   0   4   4   46.63    2.68
   0   4  -4   45.48    2.67
   0   4  -5   24.11    1.78
   0   4   5   25.31    1.75
   0   4  -5   25.86    1.77
   0   4   5   25.25    1.69
   0   4  -5   25.37    1.78
   0   4  -5   23.30    1.71
   0   4   5   22.35    1.62
   0   4  -5   23.25    1.70
   0   4   5   26.48    1.78
   0   4   5   27.31    1.75
   0   4   5   25.92    1.76
   0   4  -5   24.28    1.78
   0   4   5   25.32    1.79
   0   4  -5   24.47    1.75
   0   4   5   27.51    1.83
   0   4   5   24.86    1.75
   0  -4  -5   22.92    2.37
   0   4  -6   19.21    1.56
   0   4   6   17.95    1.47
   0   4  -6   18.09    1.49
   0   4   6   18.50    1.49
   0   4  -6   19.83    1.54
   0   4  -6   21.73    1.57
   0   4   6   20.93    1.47
   0   4   6   21.30    1.47
   0   4   6   19.04    1.48
   0   4   6   21.26    1.57
   0   4  -6   21.24    1.54
   0   4   6   21.53    1.59
   0   4  -6   19.14    1.56
   0  -4  -6   17.09    2.08
   0   4   6   24.12    1.60
   0   4   6   21.62    1.57
   0   4  -6   20.27    1.52
   0   4   6   19.99    1.48
   0   4   7    0.93    0.54
   0   4  -7    0.46    0.59
   0   4  -7   -0.26    0.49
   0   4  -7    0.33    0.55
   0   4   7    0.65    0.59
   0   4   7    0.31    0.56
   0   4   7    0.38    0.57
   0   4   7    0.38    0.63
   0   4   7   -0.29    0.77
   0   4   7    0.05    0.51
   0  -4  -7   -0.87    1.08
   0   4  -7    0.31    0.55
   0   4   7    0.13    0.59
   0   4   7    0.06    0.47
   0   4  -7    0.41    0.56
   0   4  -7   -0.14    0.59
   0   4   7    0.39    0.65
   0   4  -7   -0.06    0.61
   0   4  -7   -0.65    0.64
   0   4  -8   58.83    3.41
   0   4  -8   59.12    3.34
   0   4   8   55.80    3.28
   0   4   8   59.02    3.27
   0   4   8   62.71    3.36
   0  -4  -8   56.41    4.21
   0   4   8   60.77    3.21
   0   4  -8   65.39    3.40
   0   4   8   61.21    3.25
   0   4   8   55.11    3.22
   0   4   8   65.03    3.40
   0   4   8   63.13    3.30
   0   4  -8   58.63    3.31
   0   4   8   66.59    3.44
   0   4  -8   55.84    3.29
   0   4  -9    5.61    0.88
   0   4   9    6.08    0.80
   0   4  -9    5.39    0.84
   0   4   9    6.14    0.88
   0   4  -9    6.27    0.87
   0   4   9    6.36    0.80
   0   4   9    6.02    0.86
   0   4   9    5.67    0.92
   0   4   9    6.07    0.73
   0   4   9    6.30    1.04
   0   4   9    5.92    0.78
   0   4   9    6.77    0.81
   0   4   9    6.42    0.93
   0   4  -9    5.39    0.82
   0   4  -9    4.78    0.88
   0   4  10   37.44    2.22
   0   4 -10   39.51    2.43
   0   4  10   38.85    2.33
   0   4  10   36.76    2.26
   0   4 -10   38.52    2.43
   0   4  10   41.21    2.45
   0   4 -10   44.48    2.51
   0   4  10   39.46    2.37
   0   4 -10   41.98    2.43
   0   4  10   38.92    2.42
   0   4  10   41.69    2.28
   0   4  10   40.57    2.47
   0   4  10   40.76    2.30
   0   4  10   38.16    2.30
   0   4 -10   40.89    2.44
   0   4  11   71.56    3.69
   0   4 -11   75.09    3.90
   0   4  11   76.17    3.82
   0   4  11   71.16    3.76
   0   4  11   71.78    3.90
   0   4 -11   69.01    3.91
   0   4 -11   74.75    3.97
   0   4 -11   75.59    3.95
   0   4  11   71.07    3.82
   0   4 -11   77.33    3.93
   0   4  11   69.92    3.87
   0   4  11   73.26    3.94
   0   4  11   76.20    3.78
   0   4  11   68.93    3.76
   0   4 -11   69.29    3.87
   0   4  12  147.00    7.13
   0   4  12  152.03    7.25
   0   4 -12  163.62    7.41
   0   4  12  147.62    7.22
   0   4  12  143.43    7.34
   0   4 -12  148.80    7.40
   0   4 -12  156.83    7.42
   0   4  12  146.50    7.30
   0   4  12  147.30    7.33
   0   4 -12  153.69    7.39
   0   4  12  156.18    7.42
   0   4  12  146.51    7.23
   0   4 -12  143.55    7.31
   0   4  12  161.51    7.25
   0   4  13   19.74    1.50
   0   4  13   19.07    1.54
   0   4 -13   22.69    1.62
   0   4  13   19.76    1.52
   0   4  13   20.37    1.35
   0   4  13   19.74    1.60
   0   4 -13   19.67    1.56
   0   4  13   20.65    1.45
   0   4  13   20.90    1.57
   0   4  13   20.76    1.44
   0   4 -13   21.87    1.56
   0   4  13   21.32    1.42
   0   4 -13   18.08    1.50
   0   4  14    3.78    0.68
   0   4  14    3.92    0.65
   0   4 -14    4.55    0.79
   0   4 -14    3.34    0.76
   0   4  14    3.77    0.80
   0   4  14    2.41    0.79
   0   4  14    3.85    0.81
   0   4  14    3.39    0.66
   0   4  14    3.01    0.90
   0   4 -14    2.76    0.79
   0   4  14    3.51    0.92
   0   4 -14    4.24    0.84
   0   4  14    3.83    0.70
   0   4 -15   17.17    1.41
   0   4  15   14.30    1.40
   0   4 -15   17.12    1.37
   0   4  15   13.99    1.31
   0   4  15   16.47    1.38
   0   4  15   14.51    1.17
   0   4 -15   15.31    1.43
   0   4 -15   15.09    1.34
   0   4  15   16.03    1.23
   0   4  15   15.99    1.28
   0   4  15   13.71    1.41
   0   4  15   15.66    1.26
   0   4  15   14.59    1.19
   0   4  16  331.33   15.41
   0   4 -16  315.85   15.65
   0   4 -16  318.10   15.34
   0   4  16  333.59   15.53
   0   4  16  335.33   15.46
   0   4  16  345.10   15.47
   0   4  16  343.37   15.21
   0   4 -16  337.12   15.58
   0   4  16  372.30   15.40
   0   4 -16  315.02   15.42
   0   4  16  330.41   15.25
   0   4  16  326.52   15.26
   0   4  16  327.65   15.24
   0   4 -16  349.96   15.55
   0   4 -17  465.75   21.34
   0   4  17  461.44   21.04
   0   4 -17  435.31   20.96
   0   4  17  438.91   21.12
   0   4  17  447.86   21.07
   0   4  17  446.06   20.87
   0   4  17  461.91   20.86
   0   4  17  468.90   20.88
   0   4  17  467.25   20.81
   0   4 -17  460.46   21.22
   0   4  17  476.02   21.21
   0   4 -17  434.24   21.02
   0   4  17  518.82   21.02
   0   4 -17  480.16   21.15
   0   4 -18   -0.13    0.63
   0   4  18   -0.23    0.74
   0   4  18   -0.57    0.78
   0   4  18    0.63    0.98
   0   4  18   -0.41    0.69
   0   4  18    0.41    0.96
   0   4 -18    0.47    0.78
   0   4  18    0.14    1.09
   0   4 -18    0.47    0.65
   0   4  18   -0.35    0.63
   0   4  18   -0.43    0.68
   0   4  18    0.06    0.79
   0   4 -18    1.33    0.69
   0   4  19    0.60    0.70
   0   4 -19   -0.07    0.58
   0   4  19    0.14    0.70
   0   4  19    0.45    0.95
   0   4  19   -0.20    0.87
   0   4  19    0.30    0.62
   0   4 -19   -0.08    0.75
   0   4  19    0.59    0.98
   0   4 -19   -0.41    0.63
   0   4  19    0.18    0.76
   0   4 -19    0.78    0.61
   0   4  19    0.69    0.67
   0   4  19    0.13    0.64
   0   4  20   15.16    1.51
   0   4 -20   17.98    1.55
   0   4  20   15.91    1.21
   0   4  20   18.66    1.69
   0   4  20   16.10    1.40
   0   4  20   13.10    1.51
   0   4  20   16.56    1.45
   0   4 -20   13.32    1.28
   0   4  20   13.19    1.39
   0   4  20   16.26    1.30
   0   4  20   16.97    1.27
   0   4 -20   14.03    1.30
   0   4 -21   91.64    5.16
   0   4  21  100.22    4.79
   0   4  21  100.06    5.12
   0   4  21   98.68    5.18
   0   4  21  107.98    5.04
   0   4  21   88.70    5.07
   0   4  21  102.87    4.84
   0   4  21   98.15    4.85
   0   4  21   90.65    5.08
   0   4 -21   99.43    5.01
   0   4 -21   90.44    4.97
   0   4  21   97.55    5.02
   0   4  22  133.12    7.04
   0   4 -22  140.27    7.22
   0   4  22  143.83    6.80
   0   4  22  150.19    7.21
   0   4  22  137.78    7.09
   0   4  22  153.03    6.86
   0   4  22  143.87    6.84
   0   4  22  152.85    7.05
   0   4  22  134.04    7.08
   0   4 -22  146.96    7.02
   0   4  22  143.17    7.03
   0   4 -22  132.26    6.99
   0   4  23    0.26    1.31
   0   4  23    1.03    0.91
   0   4 -23    0.17    0.86
   0   4  23   -0.75    1.05
   0   4  23   -0.84    1.06
   0   4  23   -0.98    1.18
   0   4  23    0.11    0.78
   0   4  23    0.73    0.76
   0   4  23    0.52    0.73
   0   4  23   -0.62    0.73
   0   4 -23    0.12    0.54
   0   4 -23   -0.13    0.69
   0   4  23    0.31    0.78
   0   4  24    9.83    1.67
   0   4  24    8.30    1.16
   0   4  24    7.91    1.30
   0   4 -24    8.84    1.22
   0   4  24    8.36    1.34
   0   4  24    7.82    1.06
   0   4  24    9.66    1.79
   0   4  24   11.24    1.18
   0   4  24    7.45    1.08
   0   4 -24    8.49    1.06
   0   4  24    7.07    1.12
   0   4  24    8.18    1.00
   0   4 -24    7.95    0.94
   0   4  25    6.33    1.23
   0   4 -25    3.88    1.03
   0   4  25    4.93    1.21
   0   4 -25    5.54    0.72
   0   4  25    4.55    0.92
   0   4  25    6.26    2.12
   0   4  25    5.43    1.04
   0   4  25    3.75    0.89
   0   4 -25    4.10    0.91
   0   4 -25    3.86    0.72
   0   4  25    5.07    1.15
   0   4  26   25.28    1.96
   0   4  26   22.80    1.68
   0   4  26   24.54    2.54
   0   4  26   21.19    2.04
   0   4 -26   24.45    1.51
   0   4  26   24.96    2.00
   0   4  26   19.84    1.74
   0   4 -26   25.66    2.01
   0   4 -26   26.98    1.85
   0   4  26   21.23    1.75
   0   4  27   25.53    1.98
   0   4  27   26.89    2.07
   0   4 -27   23.26    1.51
   0   4  27   28.40    2.50
   0   4  27   24.61    1.75
   0   4  27   26.01    1.88
   0   4 -27   22.35    1.99
   0   4 -27   24.20    1.82
   0   4  27   24.91    1.84
   0   4  28    1.32    1.07
   0   4 -28    0.88    0.92
   0   4  28    1.42    1.19
   0   4 -28    0.76    0.50
   0   4  28    0.86    0.86
   0   4  28    1.42    0.89
   0   4  28    0.84    0.73
   0   4 -28    1.69    0.81
   0   4  28    0.51    2.45
   0   4  29   47.15    2.83
   0   4 -29   40.51    2.22
   0   4 -29   43.40    2.80
   0   4  29   42.32    2.54
   0   4  29   42.88    2.48
   0   4  29   53.14    3.56
   0   4  29   47.66    2.74
   0   4 -29   40.95    2.61
   0   4  29   37.96    2.55
   0   4 -29   38.80    2.51
   0   4 -30   62.60    3.61
   0   4  30   61.58    3.33
   0   4  30   63.93    3.27
   0   4  30   71.04    4.02
   0   4  30   63.88    3.48
   0   4 -30   59.88    3.43
   0   4 -30   56.61    3.30
   0   4  30   51.72    3.32
   0   4  31   50.84    2.86
   0   4 -31   54.11    3.17
   0   4  31   56.57    2.84
   0   4  31   54.14    3.02
   0   4 -31   49.86    2.97
   0   4  32    1.69    0.79
   0   4  32    1.59    0.78
   0   4 -32    0.80    0.88
   0   4  32    1.45    0.92
   0   4 -32    0.85    0.75
   0   4 -32    0.22    0.55
   0   4  33   84.20    4.24
   0   4 -33   81.00    4.53
   0   4  33   93.29    4.24
   0   4  33   92.81    4.41
   0   4 -33   77.41    4.53
   0   4 -33   85.62    4.42
   0   4 -33   73.92    4.19
   0   4 -34   15.28    1.57
   0   4  34   19.55    1.38
   0   4 -34   16.93    1.45
   0   4 -34   17.00    1.57
   0   4  34   19.92    1.37
   0   4  34   19.20    1.48
   0   4  35    6.25    0.94
   0   4 -35    6.20    1.02
   0   4  35    5.68    0.78
   0   4 -35    6.98    0.93
   0   4 -35    5.24    0.98
   0   4  35    5.80    1.19
   0   4  35    5.96    0.81
   0   4 -36    0.33    0.76
   0   4 -36    0.75    0.68
   0   4 -36    0.49    0.65
   0   4  36    0.56    0.53
   0   4  36    0.79    1.00
   0   4  37    7.46    0.76
   0   4 -37    8.56    1.06
   0   4 -37    6.04    0.94
   0   4 -37    8.86    0.97
   0   4  37   10.46    1.01
   0   4  37   10.13    1.19
   0   4  38    1.33    0.46
   0   4 -38    1.73    0.75
   0   4 -38    0.58    0.61
   0   4 -38    0.42    0.60
   0   4  38    0.05    0.84
   0   4 -39    5.38    0.83
   0   4  39    4.51    0.52
   0   4 -39    6.09    0.78
   0   4 -39    4.55    0.75
   0   4  39    6.73    0.83
   0   4 -40    3.90    0.64
   0   4 -40    2.23    0.61
   0   4  40    3.40    0.69
   0   4 -40    2.64    0.68
   0   4 -41    0.43    0.45
   0   4 -41   -0.12    0.46
   0   4  41    0.42    0.57
   0   4 -41    1.04    0.54
   0   4 -42   -0.42    0.39
   0   4  42    0.14    0.51
   0   4 -42    0.68    0.47
   0   4 -43    2.97    0.43
   0   4  43    4.78    0.52
   0   4  44    2.75    0.38
   0   5   0    0.34    0.57
   0   5   0   -0.12    0.56
   0   5   0    0.38    0.73
   0   5   0    0.22    0.70
   0   5   0    0.15    0.70
   0   5   0    0.53    0.62
   0   5   0    0.59    0.73
   0   5   0   -0.15    0.67
   0   5   0   -0.24    0.84
   0   5   0    0.32    0.76
   0   5   1   12.40    1.08
   0   5   1   10.97    1.08
   0   5  -1   10.82    1.11
   0   5   1   12.12    1.28
   0   5  -1   12.41    1.28
   0   5   1   13.82    1.34
   0   5  -1   13.99    1.36
   0   5  -1   12.77    1.31
   0   5   1   12.91    1.32
   0   5  -1   11.16    1.07
   0   5   1   10.66    1.08
   0   5  -1   11.75    1.26
   0   5  -1   12.38    1.27
   0   5   1   14.05    1.30
   0   5  -1   13.53    1.42
   0   5   1   12.95    1.37
   0   5  -1   14.25    1.41
   0   5   1   13.15    1.39
   0   5   2   11.18    1.09
   0   5   2   11.12    1.10
   0   5  -2    9.72    1.09
   0   5   2   13.51    1.31
   0   5  -2   13.75    1.32
   0   5  -2   14.12    1.32
   0   5   2   12.68    1.32
   0   5   2   14.01    1.33
   0   5   2   12.35    1.16
   0   5  -2   10.34    1.05
   0   5  -2   12.69    1.30
   0   5  -2   13.18    1.31
   0   5   2   12.50    1.26
   0   5  -2   14.31    1.41
   0   5  -2   16.87    1.49
   0   5   3   24.23    1.77
   0   5  -3   25.24    1.82
   0   5  -3   22.33    1.66
   0   5   3   20.54    1.58
   0   5   3   22.36    1.66
   0   5   3   25.77    1.85
   0   5  -3   23.65    1.79
   0   5   3   28.04    1.89
   0   5   3   22.33    1.60
   0   5  -3   21.41    1.55
   0   5   3   22.30    1.61
   0   5  -3   27.31    1.96
   0   5  -3   24.67    1.89
   0   5   3   24.94    1.83
   0   5  -3   23.03    1.79
   0   5  -4   20.31    1.63
   0   5   4   18.27    1.40
   0   5   4   19.59    1.57
   0   5   4   17.54    1.38
   0   5  -4   17.09    1.44
   0   5   4   18.60    1.45
   0   5   4   21.37    1.67
   0   5  -4   19.00    1.55
   0   5   4   17.47    1.43
   0   5  -4   19.19    1.57
   0   5   4   18.73    1.58
   0   5  -4   20.71    1.68
   0   5  -4   18.79    1.66
   0   5  -5   -0.23    0.67
   0   5  -5   -0.35    0.70
   0   5   5    0.15    0.76
   0   5  -5    1.09    0.79
   0   5  -5   -0.42    0.74
   0   5   5    0.17    0.65
   0   5   5    0.32    0.71
   0   5   5    0.11    0.52
   0   5   5    0.43    0.85
   0   5  -5    0.38    0.68
   0   5   5    0.15    0.70
   0   5   5    0.18    0.63
   0   5  -5   -0.42    0.78
   0   5  -5    0.76    0.84
   0   5  -6   45.21    2.68
   0   5  -6   46.24    2.68
   0   5  -6   39.66    2.54
   0   5  -6   43.49    2.72
   0   5   6   38.22    2.32
   0   5   6   38.65    2.43
   0   5   6   37.43    2.42
   0   5   6   39.08    2.38
   0   5   6   47.36    2.62
   0   5  -6   43.26    2.65
   0   5   6   38.47    2.38
   0   5   6   40.20    2.46
   0   5  -6   47.51    2.72
   0   5  -6   44.18    2.76
   0   5  -7    0.54    0.74
   0   5  -7    1.00    0.74
   0   5  -7    1.53    0.77
   0   5  -7    1.95    0.84
   0   5   7    1.18    0.63
   0   5   7    1.80    0.71
   0   5   7    0.62    0.72
   0   5   7    0.89    0.89
   0   5   7    0.68    0.57
   0   5  -7    0.85    0.76
   0   5   7    0.95    0.68
   0   5   7    0.60    0.66
   0   5  -7    1.45    0.86
   0   5  -7    1.43    0.79
   0   5  -8   15.88    1.42
   0   5  -8   13.74    1.35
   0   5  -8   12.60    1.28
   0   5  -8   13.09    1.41
   0   5   8   12.05    1.15
   0   5   8   13.83    1.27
   0   5   8   12.67    1.27
   0   5   8   14.37    1.43
   0   5  -8   13.73    1.36
   0   5   8   11.48    1.15
   0   5   8   13.76    1.24
   0   5  -8   16.62    1.54
   0   5  -8   14.89    1.41
   0   5  -9   16.50    1.47
   0   5  -9   15.18    1.44
   0   5  -9   13.00    1.29
   0   5  -9   13.06    1.45
   0   5   9   15.35    1.24
   0   5   9   14.67    1.31
   0   5   9   15.30    1.37
   0   5   9   18.93    1.60
   0   5  -9   14.14    1.39
   0   5   9   13.65    1.24
   0   5   9   14.45    1.30
   0   5  -9   15.29    1.46
   0   5  -9   19.29    1.61
   0   5 -10   35.20    2.28
   0   5 -10   32.70    2.23
   0   5 -10   31.77    2.10
   0   5 -10   32.41    2.30
   0   5  10   30.46    1.97
   0   5  10   32.68    2.09
   0   5  10   28.91    1.90
   0   5  10   31.03    2.11
   0   5  10   34.30    2.24
   0   5 -10   35.14    2.25
   0   5  10   31.31    1.98
   0   5  10   31.03    2.03
   0   5 -10   32.87    2.21
   0   5 -10   34.53    2.37
   0   5  11    8.35    1.03
   0   5 -11    8.56    1.18
   0   5 -11    8.39    1.13
   0   5 -11   11.83    1.15
   0   5 -11    8.38    1.23
   0   5  11    8.77    1.02
   0   5  11   12.07    1.17
   0   5  11   10.12    1.00
   0   5  11    9.27    1.18
   0   5  11   10.76    1.32
   0   5 -11   10.17    1.18
   0   5  11    9.79    1.04
   0   5  11    9.30    1.07
   0   5 -11    9.68    1.21
   0   5 -11   10.16    1.33
   0   5  12    2.66    0.83
   0   5 -12    2.30    0.88
   0   5 -12    1.98    0.88
   0   5 -12    1.85    0.76
   0   5  12    1.89    0.75
   0   5 -12    2.86    0.98
   0   5  12    2.64    0.83
   0   5  12    2.49    0.75
   0   5  12    2.84    0.92
   0   5  12    2.57    1.10
   0   5 -12    2.08    0.82
   0   5  12    2.47    0.75
   0   5  12    1.98    0.77
   0   5 -12    1.37    0.92
   0   5 -12    2.03    0.87
   0   5 -13  184.31    8.89
   0   5  13  174.11    8.58
   0   5 -13  175.82    8.71
   0   5 -13  197.13    8.93
   0   5  13  180.06    8.64
   0   5 -13  189.17    8.93
   0   5  13  182.76    8.72
   0   5  13  175.67    8.51
   0   5  13  176.13    8.76
   0   5  13  189.99    8.88
   0   5  13  198.49    8.72
   0   5  13  169.38    8.58
   0   5 -13  185.95    8.82
   0   5 -13  189.60    9.07
   0   5 -14  128.05    6.55
   0   5  14  124.51    6.28
   0   5 -14  127.35    6.40
   0   5 -14  143.26    6.63
   0   5  14  129.32    6.35
   0   5 -14  133.12    6.61
   0   5  14  129.33    6.42
   0   5  14  130.04    6.48
   0   5  14  123.75    6.20
   0   5  14  139.07    6.62
   0   5  14  132.40    6.39
   0   5  14  122.44    6.31
   0   5 -14  131.41    6.49
   0   5 -14  141.46    6.82
   0   5 -15   74.34    4.18
   0   5  15   72.16    3.90
   0   5  15   78.84    3.95
   0   5 -15   68.75    3.96
   0   5 -15   77.02    4.18
   0   5  15   74.80    3.99
   0   5 -15   81.43    4.26
   0   5  15   78.77    4.08
   0   5  15   74.06    3.85
   0   5  15   75.78    4.12
   0   5  15   82.71    4.29
   0   5  15   83.08    4.07
   0   5  15   72.63    4.01
   0   5 -15   83.38    4.47
   0   5 -15   77.52    4.11
   0   5  16  161.07    7.62
   0   5 -16  166.54    7.89
   0   5  16  157.73    7.74
   0   5 -16  165.79    8.05
   0   5 -16  154.33    7.69
   0   5  16  162.71    7.55
   0   5  16  160.99    7.69
   0   5  16  157.44    7.72
   0   5  16  151.60    7.44
   0   5  16  167.56    7.88
   0   5  16  145.21    7.60
   0   5 -16  171.36    7.84
   0   5  16  152.74    7.50
   0   5 -16  157.21    7.81
   0   5  17    7.72    1.07
   0   5  17    5.34    1.15
   0   5  17    7.12    0.93
   0   5 -17    6.12    1.07
   0   5  17    6.11    1.03
   0   5  17    7.17    0.99
   0   5  17    6.48    0.98
   0   5 -17    5.84    1.22
   0   5 -17    6.77    0.98
   0   5  17    6.36    1.15
   0   5  17    5.53    0.99
   0   5 -17    7.05    1.12
   0   5  17    7.58    1.05
   0   5 -17    6.96    1.06
   0   5  18  118.72    5.73
   0   5  18  111.16    5.45
   0   5  18  113.04    5.76
   0   5  18  106.91    5.57
   0   5  18  113.70    5.53
   0   5  18  115.19    5.56
   0   5 -18  101.99    5.71
   0   5  18  118.72    5.62
   0   5 -18  123.17    6.12
   0   5 -18  109.72    5.65
   0   5  18  113.16    5.69
   0   5  18  109.91    5.72
   0   5 -18  109.31    5.81
   0   5  18  121.59    5.69
   0   5 -18  124.96    5.83
   0   5  19    3.76    0.90
   0   5  19    2.72    0.90
   0   5  19    4.30    0.89
   0   5 -19    2.73    0.80
   0   5  19    3.63    0.92
   0   5  19    2.07    1.51
   0   5  19    3.95    1.06
   0   5  19    3.01    0.87
   0   5  19    2.31    0.85
   0   5 -19    3.38    0.88
   0   5 -19    4.04    0.86
   0   5  19    2.80    0.85
   0   5 -19    3.72    1.08
   0   5  20   70.71    3.78
   0   5  20   82.52    3.85
   0   5 -20   63.63    3.90
   0   5  20   68.53    3.82
   0   5  20   76.09    3.79
   0   5 -20   74.89    4.25
   0   5  20   75.31    3.98
   0   5 -20   65.33    4.14
   0   5  20   78.39    3.93
   0   5 -20   74.81    4.06
   0   5  20   70.17    3.93
   0   5  20   80.14    3.99
   0   5 -20   81.91    4.03
   0   5  21    2.52    0.85
   0   5  21    1.56    1.24
   0   5  21    2.24    1.16
   0   5  21    1.58    0.99
   0   5 -21    2.91    1.02
   0   5  21    2.46    0.88
   0   5 -21    1.33    0.64
   0   5  21    1.88    1.22
   0   5 -21    2.22    0.81
   0   5  21    1.96    0.79
   0   5 -21    1.31    0.71
   0   5 -21    2.15    0.97
   0   5  21    3.02    0.83
   0   5  22   11.73    1.63
   0   5  22   11.72    1.46
   0   5 -22   10.02    0.99
   0   5  22   11.47    1.30
   0   5 -22    9.19    1.29
   0   5  22   10.68    1.14
   0   5 -22    9.07    1.05
   0   5  22   12.22    1.86
   0   5 -22    8.10    1.08
   0   5 -22   10.73    1.08
   0   5  22   10.17    1.09
   0   5  22   11.63    1.17
   0   5 -22   10.31    1.32
   0   5  23    0.29    0.85
   0   5  23    1.21    1.08
   0   5 -23    1.32    0.65
   0   5  23    2.16    0.97
   0   5 -23    0.09    0.83
   0   5  23    1.59    2.12
   0   5 -23    1.19    0.64
   0   5  23   -0.04    1.17
   0   5 -23    0.60    0.85
   0   5  24    3.98    0.99
   0   5  24    5.68    1.18
   0   5  24    5.15    1.07
   0   5 -24    3.61    0.69
   0   5 -24    3.97    0.99
   0   5  24    6.99    2.29
   0   5 -24    4.24    0.83
   0   5  24    6.35    1.71
   0   5 -24    5.06    1.06
   0   5  25   28.60    1.95
   0   5  25   36.18    2.21
   0   5 -25   27.89    1.71
   0   5  25   30.15    2.05
   0   5 -25   28.86    2.14
   0   5  25   33.81    2.70
   0   5 -25   30.78    2.18
   0   5 -25   26.40    1.89
   0   5  26    0.36    0.80
   0   5  26    0.42    0.98
   0   5 -26    0.20    0.51
   0   5  26   -0.33    0.95
   0   5 -26    0.08    0.77
   0   5 -26   -0.11    0.56
   0   5  26    0.79    2.50
   0   5 -26    0.87    0.80
   0   5  27   10.95    1.11
   0   5  27   13.27    1.35
   0   5 -27   10.18    0.85
   0   5  27   11.98    1.29
   0   5 -27   10.08    1.23
   0   5  27   10.72    1.08
   0   5 -27   10.41    1.00
   0   5  27   11.44    2.87
   0   5 -27   10.63    1.25
   0   5  28    1.09    0.73
   0   5  28    1.26    0.97
   0   5  28    1.94    0.72
   0   5 -28    0.35    0.79
   0   5  28   -0.47    2.68
   0   5 -28    1.04    0.47
   0   5  28    1.47    0.96
   0   5 -28    0.72    0.50
   0   5 -28    0.72    0.71
   0   5  29    3.33    0.75
   0   5 -29    2.14    0.53
   0   5 -29    2.34    0.80
   0   5 -29    2.54    0.49
   0   5  29    1.72    0.69
   0   5 -29    2.27    0.78
   0   5  30    2.85    0.69
   0   5 -30    1.86    0.49
   0   5 -30    2.31    0.75
   0   5 -30    1.69    0.40
   0   5 -30    2.12    0.75
   0   5  30    0.96    0.66
   0   5  31    7.78    0.86
   0   5  31   10.41    0.90
   0   5 -31    7.19    0.97
   0   5 -31    7.53    0.69
   0   5 -31    8.57    1.00
   0   5 -32   12.65    1.16
   0   5 -32   10.33    1.07
   0   5  32   12.35    0.98
   0   5  32   13.58    0.99
   0   5  33   21.67    1.30
   0   5 -33   19.39    1.46
   0   5 -33   20.89    1.47
   0   5  34   58.55    2.84
   0   5 -34   51.88    2.99
   0   5 -34   61.98    3.08
   0   5  35   21.95    1.27
   0   5 -35   23.88    1.46
   0   5  36    0.64    0.35
   0   5 -36    0.07    0.43
   0   5 -37    0.79    0.39
   0   5 -38    7.28    0.59
   0   5  39   19.75    1.03
   0   6   0   12.44    1.16
   0   6   0   12.97    1.18
   0   6  -1    5.81    0.85
   0   6   1    5.35    0.82
   0   6  -1    5.36    0.90
   0   6   1    5.58    0.87
   0   6   2   10.81    1.01
   0   6  -2   10.74    1.09
   0   6  -2   11.59    1.15
   0   6   2   12.89    1.13
   0   6   3   14.74    1.17
   0   6   3   13.65    1.22
   0   6  -3   14.39    1.24
   0   6  -3   12.80    1.16
   0   6   4    4.92    0.81
   0   6  -4    5.72    0.87
   0   6   4    6.63    0.81
   0   6   4    5.37    0.82
   0   6  -5    1.77    0.76
   0   6   5    1.10    0.66
   0   6  -5    1.01    0.64
   0   6   5    1.17    0.64
   0   6   5    1.12    0.65
   0   6   6   -0.25    0.66
   0   6  -6    0.52    0.66
   0   6   6    0.16    0.62
   0   6   6    0.18    0.62
   0   6   6    0.22    0.60
   0   6   6   -0.34    0.62
   0   6  -6   -0.22    0.66
   0   6   7    0.86    0.68
   0   6   7    0.96    0.66
   0   6   7    0.85    0.62
   0   6  -7    1.21    0.65
   0   6   7    0.36    0.59
   0   6   7    0.91    0.63
   0   6   8    0.60    0.64
   0   6   8    0.36    0.65
   0   6   8    0.99    0.66
   0   6   8    0.42    0.58
   0   6  -8    1.13    0.72
   0   6   8    0.80    0.65
   0   6   8    1.14    0.69
   0   6  -8    0.50    0.81
   0   6  -9   42.18    2.52
   0   6   9   37.26    2.18
   0   6  -9   38.58    2.38
   0   6   9   40.99    2.20
   0   6   9   36.35    2.15
   0   6  -9   42.59    2.39
   0   6   9   36.14    2.14
   0   6   9   38.06    2.23
   0   6   9   35.36    2.12
   0   6   9   36.40    2.09
   0   6  10    4.44    0.74
   0   6  10    4.67    0.74
   0   6 -10    5.80    1.02
   0   6  10    5.28    0.80
   0   6  10    5.53    0.82
   0   6  10    5.09    0.81
   0   6 -10    6.62    0.87
   0   6 -10    5.61    0.92
   0   6  10    4.83    0.77
   0   6  10    4.91    0.82
   0   6  11    3.15    0.66
   0   6  11    3.80    0.72
   0   6 -11    4.54    0.93
   0   6  11    4.31    0.76
   0   6  11    3.86    0.80
   0   6 -11    5.78    0.82
   0   6 -11    3.68    0.81
   0   6  11    3.63    0.69
   0   6  11    4.65    0.80
   0   6 -12    0.07    0.78
   0   6  12    0.74    0.64
   0   6  12    1.16    0.68
   0   6 -12    1.84    0.64
   0   6 -12    0.72    0.69
   0   6  12    1.88    0.65
   0   6  12    0.86    0.56
   0   6  12    0.69    0.63
   0   6 -13    3.32    0.76
   0   6 -13    2.71    0.77
   0   6  13    2.19    0.75
   0   6  13    4.52    0.78
   0   6  13    4.28    0.68
   0   6  13    2.89    0.77
   0   6 -13    4.81    0.80
   0   6  13    3.21    0.70
   0   6 -13    4.18    0.96
   0   6  14   45.76    2.79
   0   6 -14   57.15    2.94
   0   6  14   50.86    2.74
   0   6 -14   48.10    2.69
   0   6  14   49.94    2.66
   0   6  14   52.08    2.70
   0   6 -14   56.55    3.05
   0   6  15   10.58    0.97
   0   6  15    8.83    0.91
   0   6  15    7.92    1.54
   0   6  15    8.96    0.99
   0   6 -15    8.92    0.94
   0   6 -15    9.16    1.01
   0   6 -15    7.36    1.14
   0   6 -16   62.77    3.30
   0   6 -16   58.03    3.12
   0   6  16   63.63    3.20
   0   6  16   58.46    3.10
   0   6 -16   65.74    3.47
   0   6  17    3.07    0.73
   0   6 -17    3.79    0.73
   0   6  17    3.75    0.81
   0   6 -17    4.00    0.76
   0   6 -17    4.29    0.90
   0   6  18    0.73    0.63
   0   6  18    2.80    1.69
   0   6 -18    0.03    0.58
   0   6  18    1.65    0.71
   0   6 -18    0.39    0.58
   0   6 -18    0.74    0.71
   0   6  19    4.63    0.73
   0   6  19    3.51    2.00
   0   6 -19    4.13    0.67
   0   6  19    3.90    0.76
   0   6 -19    3.93    0.71
   0   6 -19    5.05    0.91
   0   6  20    1.24    0.62
   0   6  20    1.78    0.70
   0   6 -20    1.06    0.56
   0   6 -20    1.26    0.57
   0   6 -20    0.57    0.68
   0   6 -21   78.12    3.81
   0   6  21   78.36    3.77
   0   6 -21   75.51    3.96
   0   6  21   76.16    3.71
   0   6  21   79.73    4.13
   0   6 -21   70.66    3.66
   0   6  22   44.98    2.43
   0   6 -22   45.23    2.32
   0   6  22   45.32    2.37
   0   6  22   49.54    3.17
   0   6 -22   44.95    2.59
   0   6 -23   60.93    2.98
   0   6  23   58.92    3.02
   0   6 -23   60.76    3.24
   0   6 -24   -0.02    0.42
   0   6 -24   -0.13    0.59
   0   6  24    0.70    0.53
   0   6 -25   19.78    1.05
   0   6 -25   19.26    1.27
   0   6  25   20.02    1.14
   0   6 -26   44.42    1.96
   0   6 -26   43.88    2.22
   0   6  27    9.75    0.77
   0   6 -27    9.09    0.80
   0   6  28    1.21    0.42
   0   6 -28    0.68    0.38
   0   6  29    2.19    0.40
   0   6 -29    2.10    0.43
   0   6  30   40.77    1.88
   0   6 -30   35.62    1.92
   0   6 -31    6.37    0.49
   0   7   0    0.12    0.38
   0   7  -1    0.87    0.44
   0   7  -1    0.86    0.43
   0   7   2   18.95    1.08
   0   7  -2   17.17    1.10
   0   7  -2   19.18    1.12
   0   7   3   -0.13    0.43
   0   7  -3   -0.07    0.51
   0   7   4   43.05    2.13
   0   7  -4   43.97    2.17
   0   7  -4   41.11    2.17
   0   7   5    9.16    0.80
   0   7  -5    8.44    0.65
   0   7  -5   10.00    0.76
   0   7  -5    9.58    0.73
   0   7   5    7.95    0.91
   0   7   6    9.59    0.90
   0   7  -6    8.74    0.66
   0   7  -6    9.59    0.72
   0   7  -6    8.98    0.70
   0   7   6    9.90    1.08
   0   7  -7    0.24    0.37
   0   7  -7    1.81    0.41
   0   7   7    1.08    0.85
   0   7  -8    5.14    0.53
   0   7  -8    5.82    0.59
   0   7  -9   21.05    1.19
   0   7  -9   21.80    1.21
   0   7   9   24.46    1.67
   0   7 -10    8.98    0.66
   0   7 -10    9.19    0.68
   0   7 -11   20.61    1.13
   0   7 -12    0.95    0.33
   0   7 -13    8.57    0.59
   0   7  13   11.42    1.27
   0   7 -14    2.45    0.32
   0   7 -15    1.79    0.32
   0   7 -15    1.59    0.26
   0   7 -16    2.17    0.30
   0   7 -17    8.40    0.50
   1   0 -52    0.23    0.28
   1   0 -51    0.12    0.41
   1   0 -50    1.67    0.36
   1   0 -50    1.81    0.57
   1   0 -49    0.03    0.39
   1   0 -49    0.47    0.59
   1   0 -48    1.73    0.51
   1   0 -47    0.38    0.53
   1   0 -47    0.04    0.67
   1   0 -46    4.17    0.73
  -1   0  46    3.59    0.98
   1   0 -46    3.40    0.84
   1   0 -45    0.05    0.59
  -1   0  45    0.11    0.90
   1   0 -45    0.22    0.80
  -1   0  44   17.90    1.55
   1   0 -44   15.13    1.31
   1   0 -44   13.12    1.39
   1   0 -43    0.57    0.68
   1   0 -43   -0.19    0.86
  -1   0  43    0.46    1.00
  -1   0  42   15.42    1.58
   1   0 -42   13.29    1.43
   1   0 -42   14.44    1.33
   1   0 -41    2.09    1.07
  -1   0  41    0.57    1.09
   1   0 -41    0.77    0.77
  -1   0  40  352.63   16.31
  -1   0  40  350.29   16.22
   1   0 -40  359.92   16.30
   1   0 -40  352.37   16.27
   1   0 -39    0.38    1.75
  -1   0  39    1.66    0.92
  -1   0  39    2.15    1.32
   1   0 -39    1.81    1.12
   1   0 -39    1.19    0.93
  -1   0  38  910.15   40.92
  -1   0  38  904.61   40.85
   1   0 -38  912.12   40.90
   1   0 -38  922.51   40.92
   1   0 -38  805.13   43.71
   1   0 -37    1.52    1.71
  -1   0  37    1.41    1.19
   1   0 -37    0.79    1.03
  -1   0  37    1.12    0.84
  -1   0  36  178.29    8.70
  -1   0  36  173.91    8.77
  -1   0  36  177.40    8.88
   1   0 -36  193.06    8.81
   1   0 -36  167.14   11.28
  -1   0  35    1.74    0.99
   1   0 -35    4.03    1.99
  -1   0  35    1.23    1.12
   1   0 -35    2.30    1.10
  -1   0  35    0.96    0.81
  -1   0  34  750.53   34.26
  -1   0  34  735.79   34.29
  -1   0  34  753.53   34.42
   1   0 -34  805.14   34.33
   1   0 -34  712.01   37.05
  -1   0  33   -0.16    0.85
  -1   0  33    0.72    0.74
  -1   0  33   -0.21    1.00
   1   0 -33    1.04    1.66
  -1   0  32   77.27    4.40
  -1   0  32   83.99    4.33
  -1   0  32   83.25    4.38
   1   0 -32   81.38    6.47
  -1   0  31    0.62    0.64
   1   0 -31    1.60    1.54
  -1   0  31    0.95    0.75
   1   0 -30  186.47   11.09
  -1   0  30  181.81    8.91
  -1   0  30  183.97    8.78
  -1   0  30  190.85   11.15
   1   0 -29    0.29    1.41
  -1   0  29    0.20    0.65
  -1   0  29    1.44    1.80
  -1   0  29    1.03    0.62
   1   0 -28  439.11   23.09
  -1   0  28  479.80   23.27
   1   0 -27    0.80    1.49
  -1   0  27    0.52    1.50
   1   0 -26   70.00    5.19
  -1   0  26   62.67    5.01
   1   0 -25    0.24    1.31
  -1   0  25   -0.23    1.43
   1   0 -24  580.90   28.52
  -1   0  24  602.43   28.52
   1   0 -23   -0.21    1.30
  -1   0  23    0.62    1.39
   1   0 -22   24.36    2.80
  -1   0  22   26.54    2.86
   1   0 -21    4.27    1.45
  -1   0  21    2.90    1.46
   1   0 -20  542.23   25.84
  -1   0  20  541.39   25.78
   1   0 -19    1.13    1.38
  -1   0  19    0.16    1.20
   1   0 -18  847.35   39.63
  -1   0  18  871.80   39.62
   1   0 -17    0.28    1.09
  -1   0  17   -0.55    1.07
   1   0 -16  386.85   18.62
  -1   0  16  391.91   18.59
   1   0 -15    0.85    1.00
   1   0 -14    7.37    1.30
   1   0 -13    0.72    0.88
   1   0 -12 2691.44  120.04
   1   0 -11   -0.43    0.89
   1   0 -10 1195.72   53.72
   1   0  -9    7.02    1.06
   1   0  -8  258.87   12.13
   1   0  -7    0.06    0.60
   1   0  -6  418.81   19.04
   1   0  -5   -0.04    0.44
   1   0  -4   27.88    1.62
   1   0  -3   -0.03    0.32
   1   0  -2  141.23    6.52
   1   0  -1    0.40    0.25
   1   0   0   15.00    0.89
   1   0   1    0.94    0.27
   1   0   2 1860.35   82.52
   1   0   3    0.32    0.35
   1   0   4 3577.46  158.57
   1   0   5   -0.13    0.46
   1   0   6   78.63    4.01
   1   0   7   -0.28    0.64
   1   0   7    0.12    0.54
  -1   0  -8   60.58    3.27
   1   0   8   64.35    3.32
   1   0   9    0.43    0.72
  -1   0  -9   -0.11    0.58
  -1   0 -10 8648.87  375.40
   1   0  10 8306.93  375.36
   1   0  11    0.93    0.79
  -1   0 -11    0.34    0.63
  -1   0 -12  314.44   14.98
   1   0  12  329.21   15.21
  -1   0 -13   -0.08    0.66
   1   0  13    0.10    0.86
  -1   0 -14   32.27    2.29
   1   0  14   32.59    2.52
  -1   0 -15    0.19    0.72
   1   0  15    0.12    0.94
  -1   0 -16    1.55    0.72
  -1   0 -17   -0.66    0.78
  -1   0 -18  240.22   11.87
  -1   0 -19    0.38    0.82
  -1   0 -20   97.83    5.65
  -1   0 -21   -0.14    0.74
  -1   0 -22    0.15    0.79
  -1   0 -23   -0.22    1.29
  -1   0 -23   -0.47    0.84
  -1   0 -24  405.70   20.43
  -1   0 -25    1.49    1.50
  -1   0 -26    3.16    1.78
  -1   0 -27    0.28    1.39
  -1   0 -28   10.77    2.25
  -1   0 -29    0.30    1.40
  -1   0 -29   -0.12    0.55
   1   0  29    0.80    0.60
   1   0  29   -0.41    0.79
   1   0  30  312.53   14.53
   1   0  30  311.81   14.55
  -1   0 -30  287.31   16.86
  -1   0 -30  317.69   14.55
  -1   0 -30  318.35   14.49
  -1   0 -31   -0.33    1.49
  -1   0 -31    0.89    0.66
   1   0  31    0.18    0.65
   1   0  31    0.13    0.89
  -1   0 -31    1.01    0.73
   1   0  32   20.04    1.63
   1   0  32   22.71    1.77
  -1   0 -32   18.05    3.01
  -1   0 -32   23.54    1.66
  -1   0 -32   21.19    1.66
  -1   0 -33   -0.70    1.55
  -1   0 -33    0.27    0.65
   1   0  33   -0.26    0.71
   1   0  33    0.48    0.98
  -1   0 -33    0.48    0.77
  -1   0 -34   26.42    3.66
  -1   0 -34   28.06    1.97
  -1   0 -34   29.29    1.98
   1   0  34   27.56    2.09
  -1   0 -35    1.11    1.63
  -1   0 -35    0.63    0.84
   1   0  35    0.28    1.03
  -1   0 -35   -0.21    0.70
  -1   0 -36   64.74    5.87
  -1   0 -36   63.09    3.67
  -1   0 -36   68.22    3.75
   1   0  36   72.80    3.88
  -1   0 -37   -0.76    1.67
  -1   0 -37   -0.45    0.87
   1   0  37    1.01    1.10
  -1   0 -37   -0.14    0.69
   1   0  38    6.00    1.22
  -1   0 -38    5.70    1.06
  -1   0 -38    6.76    1.00
  -1   0 -39   -0.38    1.50
   1   0  39    0.64    1.06
  -1   0 -39   -0.13    0.85
  -1   0 -39   -0.14    0.72
   1   0  40   41.64    2.35
  -1   0 -40   29.53    3.89
   1   0  40   37.30    2.49
  -1   0 -40   35.19    2.30
  -1   0 -40   32.26    2.26
  -1   0 -41   -0.26    0.70
  -1   0 -41    0.41    0.78
   1   0  41    0.07    1.01
   1   0  41    0.05    0.79
  -1   0 -42   33.88    2.10
  -1   0 -42   28.55    2.04
   1   0  42   34.17    2.09
  -1   0 -43    0.73    0.63
  -1   0 -43    0.36    0.71
   1   0  43    1.13    0.74
  -1   0 -44   -0.05    0.59
  -1   0 -45    0.37    0.57
  -1   0 -45   -0.13    0.72
  -1   0 -46   92.94    4.76
  -1   0 -46  105.77    5.01
  -1   0 -47    0.43    0.45
  -1   0 -47    1.43    0.66
  -1   0 -48   61.27    3.38
  -1   0 -48   72.92    3.59
  -1   0 -49    0.39    0.49
  -1   0 -49    0.96    0.72
   1   0  50   11.54    0.95
  -1   0 -50   10.87    0.99
   1   0  51   -0.15    0.54
  -1   0 -51    0.68    0.54
   1   0  52   78.94    3.65
  -1   0 -52   75.59    3.72
   1  -1 -52   14.61    0.93
   1   1 -52   12.76    0.87
   1   1 -51    6.65    0.69
   1   1 -51    5.14    0.53
   1   1 -51    7.40    0.70
   1   1 -50   17.78    1.17
   1   1 -50   15.79    1.03
   1   1 -50   17.56    1.18
   1   1 -49    2.63    0.71
   1   1 -49    1.19    0.50
   1   1 -49    1.97    0.67
   1   1 -48   -0.25    0.69
   1  -1 -48    0.09    0.55
   1   1 -48    0.90    0.57
   1   1 -48    0.67    0.69
   1  -1 -47    3.08    0.69
   1   1 -47    4.12    0.87
   1   1 -47    2.98    0.69
   1   1 -47    4.19    0.90
   1  -1 -46   11.15    1.13
   1   1 -46   15.04    1.24
   1   1 -46   14.53    1.38
   1   1 -45   15.95    1.32
  -1  -1  45   13.74    1.26
  -1   1  45   13.80    1.47
   1  -1 -45   12.49    1.22
   1   1 -44    1.81    0.80
  -1  -1  44    2.57    0.87
  -1   1  44    3.13    1.11
   1  -1 -44    2.71    0.86
   1   1 -43   10.36    1.19
  -1  -1  43    8.84    1.17
  -1   1  43    8.35    1.33
   1   1 -43    9.35    1.25
   1  -1 -43    9.60    1.20
   1   1 -42   13.41    1.38
   1  -1 -42   14.16    1.18
   1  -1 -42   14.48    1.42
   1   1 -42   13.81    1.49
  -1   1  42   13.07    1.24
  -1   1  42   14.93    1.62
  -1  -1  42   13.84    1.40
   1  -1 -41   13.27    1.23
   1   1 -41   16.58    1.51
  -1   1  41   18.72    1.76
  -1   1  41   15.09    1.37
  -1  -1  41   18.83    1.58
   1  -1 -41   16.62    1.50
   1   1 -41   15.99    1.62
  -1  -1  41   15.52    1.50
  -1  -1  40   35.24    2.37
   1  -1 -40   37.94    4.16
   1  -1 -40   32.78    2.15
   1   1 -40   35.47    2.40
   1   1 -40   33.56    2.42
   1  -1 -40   36.52    2.37
  -1  -1  40   36.01    2.34
  -1   1  40   34.11    2.23
  -1   1  40   37.57    2.53
  -1  -1  39   44.04    2.69
   1   1 -39   36.45    4.26
   1  -1 -39   35.34    4.23
   1  -1 -39   38.20    2.44
   1   1 -39   43.37    2.72
   1  -1 -39   46.83    2.72
   1   1 -39   44.39    2.77
  -1   1  39   39.12    2.53
  -1  -1  39   39.89    2.62
  -1   1  39   38.53    2.73
  -1  -1  38    1.76    1.01
   1  -1 -38   -1.11    1.68
   1   1 -38   -1.85    1.78
   1  -1 -38    1.93    0.75
   1   1 -38    1.79    0.93
  -1   1  38    3.59    1.06
  -1   1  38    2.13    1.23
   1   1 -38    3.33    1.18
  -1  -1  38    0.93    1.06
   1   1 -37  503.45   22.69
  -1   1  37  463.56   22.41
  -1  -1  37  517.48   22.70
   1   1 -37  491.05   25.61
   1  -1 -37  444.21   25.33
   1   1 -37  528.05   22.76
  -1   1  37  488.80   22.20
  -1   1  37  512.63   22.70
  -1   1  37  481.03   22.51
  -1  -1  37  494.53   22.57
   1   1 -36   34.86    2.44
  -1   1  36   30.48    2.08
  -1  -1  36   36.94    2.38
   1   1 -36   36.28    4.13
   1   1 -36   37.77    2.43
  -1   1  36   34.02    1.98
  -1   1  36   33.68    2.43
  -1  -1  36   36.51    2.37
  -1   1  36   32.08    2.26
  -1   1  35  191.98    8.84
   1   1 -35  177.61    8.86
  -1   1  35  173.06    8.62
  -1  -1  35  183.20    8.86
  -1   1  35  179.98    8.89
  -1  -1  35  187.86    8.95
   1  -1 -35  167.41   11.23
   1   1 -35  161.42   11.08
   1   1 -35  192.53    8.94
  -1   1  35  181.94    8.76
  -1   1  35  186.48    8.88
  -1  -1  35  180.20    8.77
  -1   1  35  178.23    8.42
  -1  -1  34   48.12    2.88
  -1   1  34   47.85    2.98
  -1   1  34   47.60    2.86
  -1  -1  34   50.69    2.95
  -1   1  34   45.47    2.69
  -1  -1  34   47.39    2.95
  -1   1  34   47.11    2.94
   1  -1 -34   44.57    4.76
   1   1 -34   46.11    4.70
   1   1 -34   46.12    2.95
  -1   1  34   48.59    2.91
  -1   1  33   77.33    4.19
  -1   1  33   81.14    4.31
  -1  -1  33   75.01    4.18
  -1  -1  33   73.34    4.21
  -1   1  33   76.42    4.05
  -1   1  33   76.24    4.29
  -1  -1  33   76.43    4.29
   1  -1 -33   75.04    6.28
   1   1 -33   81.03    6.37
   1   1 -33   81.53    4.31
  -1   1  33   88.30    4.31
  -1   1  32   40.04    2.53
  -1   1  32   37.03    2.27
  -1  -1  32   38.92    2.46
  -1   1  32   39.37    2.49
   1  -1 -32   32.32    3.96
   1   1 -32   47.23    4.50
  -1  -1  32   38.96    2.43
   1   1 -32   38.60    2.51
  -1   1  32   36.21    2.46
  -1  -1  32   39.93    2.53
   1   1 -31    8.26    2.16
   1  -1 -31    8.12    2.05
  -1   1  31    8.07    1.06
  -1  -1  31    7.46    1.07
   1   1 -31    7.32    1.12
  -1   1  31    8.69    1.13
  -1   1  31    6.89    0.85
  -1   1  30   31.19    1.99
   1   1 -30   29.50    3.55
   1  -1 -30   33.68    3.80
  -1   1  30   32.33    2.21
  -1   1  30   33.88    2.21
  -1  -1  30   36.44    2.27
   1   1 -30   35.06    2.25
   1   1 -29  273.21   12.82
  -1   1  29  284.09   12.85
   1   1 -29  277.54   15.09
   1  -1 -29  264.03   15.00
  -1   1  29  284.30   15.11
  -1  -1  29  280.51   15.10
  -1  -1  29  266.03   12.86
  -1   1  29  273.31   12.87
  -1   1  28    0.54    0.75
  -1   1  28   -0.27    1.55
  -1  -1  28    0.55    1.64
   1  -1 -28    0.28    1.45
   1   1 -28    1.10    1.32
  -1   1  28    0.13    0.61
  -1  -1  28    0.06    0.57
   1   1 -28    0.06    0.77
   1   1 -27    9.72    2.13
   1  -1 -27   12.22    2.21
  -1   1  27   10.09    2.12
  -1  -1  27    8.03    1.99
   1   1 -26    1.74    1.40
   1  -1 -26    2.06    1.38
  -1   1  26    4.66    1.69
  -1  -1  26    2.46    1.59
   1   1 -25   12.25    2.11
   1  -1 -25   14.94    2.31
  -1  -1  25   13.92    2.24
  -1   1  25   12.99    2.26
   1   1 -24   85.66    6.19
   1  -1 -24  101.43    6.50
  -1   1  24  105.56    6.46
  -1  -1  24   92.21    6.27
   1  -1 -23  309.35   15.74
   1   1 -23  296.20   15.58
  -1  -1  23  314.68   15.69
  -1   1  23  295.80   15.54
   1  -1 -22  222.22   12.18
   1   1 -22  225.37   12.12
  -1  -1  22  232.84   12.13
  -1   1  22  230.05   12.13
   1  -1 -21  321.42   16.46
   1   1 -21  308.25   16.33
  -1  -1  21  339.50   16.48
  -1   1  21  341.72   16.47
   1  -1 -20  103.28    6.36
   1   1 -20  100.48    6.25
  -1   1  20  102.32    6.25
  -1  -1  20  104.28    6.28
   1  -1 -19 1240.66   56.85
   1   1 -19 1212.82   56.75
  -1   1  19 1263.83   56.78
  -1  -1  19 1259.87   56.77
   1   1 -18  251.60   12.95
   1  -1 -18  274.50   13.13
  -1   1  18  256.08   12.95
  -1  -1  18  249.23   12.92
   1  -1 -17  258.61   12.91
   1   1 -17  250.63   12.82
  -1  -1  17  268.71   12.89
  -1   1  17  250.88   12.79
   1  -1 -16  486.67   22.91
   1   1 -16  491.46   22.87
  -1  -1  16  489.08   22.84
  -1   1  16  474.23   22.81
   1  -1 -15   21.69    2.12
   1   1 -15   23.34    2.11
  -1   1  15   21.23    2.07
  -1  -1  15   22.51    2.12
   1   1 -14  240.17   11.18
   1   1 -14  216.83   10.96
   1  -1 -14  220.32   11.03
  -1   1  14  218.80   10.95
  -1  -1  14  216.46   10.94
   1   1 -13    1.42    0.93
   1  -1 -13    1.05    0.85
   1   1 -13    1.36    0.88
   1  -1 -12    0.48    0.82
   1   1 -12    0.28    0.74
   1   1 -12   -0.21    0.74
   1  -1 -11   47.28    2.89
   1   1 -11   42.91    2.83
   1   1 -11   43.66    2.94
   1  -1 -10  328.77   15.77
   1   1 -10  340.52   15.78
  -1  -1  10  341.83   15.48
   1  -1  -9  178.77    8.86
   1   1  -9  180.92    8.86
  -1  -1   9  188.12    8.60
   1   1  -8 4383.80  200.27
   1  -1  -8 4397.25  200.28
  -1  -1   8 4666.20  200.02
   1   1  -7 7875.90  359.05
   1  -1  -7 7811.73  359.05
  -1  -1   7 8418.02  358.82
   1   1  -6  289.70   13.69
   1  -1  -6  292.11   13.70
  -1  -1   6  306.03   13.46
   1   1  -5 3518.53  159.38
   1  -1  -5 3503.67  159.38
  -1  -1   5 3687.37  159.16
   1   1  -5 3556.45  159.61
   1   1  -4   16.65    1.17
   1  -1  -4   17.00    1.18
   1   1  -4   19.85    1.40
  -1  -1   4   18.45    0.99
  -1  -1   3  446.87   19.76
   1  -1  -3  435.69   19.92
   1   1  -3  437.39   19.92
  -1   1   3  450.00   19.94
  -1  -1   2  880.35   39.00
   1  -1  -2  866.06   39.09
   1   1  -2  871.45   39.09
  -1  -1   2  884.55   39.12
  -1   1   2  888.30   39.11
   1  -1  -1   51.59    2.59
  -1  -1   1   52.92    2.61
  -1   1   1   55.61    2.61
  -1  -1   0   11.11    0.72
   1  -1   0   10.35    0.71
  -1   1   0   10.69    0.72
   1  -1   1  704.50   31.14
   1   1   1  704.20   31.13
   1  -1   1  675.13   31.40
   1  -1   2 1510.84   66.81
   1   1   2 1517.95   66.80
   1  -1   2 1468.74   67.02
   1  -1   3  402.03   17.81
   1   1   3  388.88   17.79
   1  -1   3  394.21   17.96
   1  -1   4    0.11    0.52
   1   1   4   -0.26    0.52
   1  -1   4   -0.18    0.67
   1  -1   5    1.49    0.59
   1   1   5    0.78    0.59
   1  -1   5    0.66    0.71
   1  -1   6   76.62    3.91
   1  -1   7 2247.52   99.90
   1  -1   8  921.64   39.97
  -1   1  -8  846.37   40.24
   1  -1   9    3.52    0.78
  -1   1  -9    3.48    0.85
   1  -1  10   15.72    1.30
  -1   1 -10   13.04    1.43
   1  -1  11    1.16    0.67
  -1   1 -11    0.80    0.76
   1  -1  12   84.13    4.44
  -1   1 -12   81.94    4.77
   1  -1  13 1009.42   45.20
  -1   1 -13  993.15   45.60
  -1   1 -14    2.96    0.97
   1  -1  14    3.86    0.94
   1  -1  15   17.29    1.64
  -1   1 -15   16.45    1.88
  -1   1 -16   43.93    3.19
   1  -1  16   40.68    2.87
  -1   1 -17   11.57    1.69
   1  -1  17   11.86    1.57
  -1   1 -18  718.79   32.17
   1  -1  18  665.99   31.68
  -1   1 -19   10.60    1.66
   1  -1  19    8.23    1.45
  -1   1 -20  485.94   23.34
  -1   1 -21   35.50    3.10
  -1   1 -21   35.48    3.28
  -1  -1 -21   29.74    3.15
  -1   1 -22  580.57   27.05
  -1   1 -22  556.20   27.21
  -1  -1 -22  554.76   27.24
  -1   1 -23    9.93    1.83
  -1   1 -23    9.62    2.01
  -1  -1 -23   10.22    1.96
  -1   1 -24   52.20    4.19
  -1   1 -24   55.28    4.48
  -1  -1 -24   54.35    4.49
  -1   1 -25   35.93    3.30
  -1   1 -25   36.48    3.62
  -1  -1 -25   30.03    3.37
  -1   1 -26   13.90    2.20
  -1  -1 -26   22.69    2.88
  -1   1 -26   17.98    2.71
  -1  -1 -27  273.91   15.25
  -1   1 -27  279.27   15.31
   1   1  27  282.11   13.11
  -1   1 -27  285.22   13.17
  -1  -1 -28   11.44    2.42
  -1   1 -28   10.79    2.28
   1   1  28   13.26    1.27
  -1   1 -28   12.89    1.21
  -1   1 -29    1.39    0.68
  -1   1 -29    0.30    1.43
  -1  -1 -29    1.53    1.41
   1   1  29    0.78    0.63
   1  -1  29    1.37    0.75
   1   1  29    1.37    0.90
  -1   1 -29    0.48    0.76
   1   1  29    0.11    0.75
  -1   1 -30   20.86    1.54
  -1   1 -30   13.55    2.50
  -1  -1 -30   15.80    2.73
   1   1  30   20.11    1.42
   1   1  30   16.31    1.42
   1   1  30   16.75    1.55
   1  -1  30   14.89    1.40
  -1   1 -30   14.61    1.43
   1  -1  31   50.10    2.96
   1   1  31   53.17    2.93
   1   1  31   50.36    3.01
   1  -1  31   47.88    2.86
  -1   1 -31   55.43    3.02
  -1   1 -31   46.57    4.64
  -1  -1 -31   51.20    4.77
   1   1  31   50.42    2.84
  -1   1 -31   46.39    2.92
   1   1  31   48.61    2.67
   1  -1  32   12.03    1.28
   1   1  32   13.00    1.29
  -1   1 -32   14.74    1.33
  -1   1 -32   10.21    2.42
  -1  -1 -32   12.58    2.56
   1   1  32   11.10    1.19
   1  -1  32   11.66    1.25
  -1   1 -32   10.69    1.28
   1   1  32   10.23    1.38
   1   1  32   12.24    1.13
   1  -1  33   46.90    2.82
   1  -1  33   43.37    2.69
   1   1  33   47.24    2.90
   1   1  33   44.75    2.71
  -1   1 -33   44.53    2.80
  -1  -1 -33   35.31    4.27
  -1   1 -33   49.03    4.79
   1   1  33   50.19    2.70
  -1   1 -33   39.87    2.73
   1   1  33   47.32    2.52
   1  -1  34   27.72    2.03
   1   1  34   27.18    2.12
   1   1  34   26.17    1.93
   1  -1  34   29.09    1.99
  -1   1 -34   26.90    2.02
  -1  -1 -34   20.72    3.41
  -1   1 -34   27.23    3.58
   1   1  34   30.62    1.91
  -1   1 -34   25.08    1.99
   1   1  34   28.39    1.79
  -1  -1 -35    0.70    0.81
   1  -1  35    0.19    0.87
  -1   1 -35    0.07    0.87
   1   1  35   -0.22    1.07
   1   1  35    0.23    0.85
  -1   1 -35    1.24    0.80
  -1   1 -35    1.10    1.53
  -1  -1 -35   -0.73    1.60
   1   1  35    0.06    0.75
   1   1  35    1.42    0.82
   1   1  35    0.11    0.80
   1  -1  36    8.67    1.18
  -1   1 -36    6.86    1.17
  -1  -1 -36    7.04    1.05
   1   1  36    6.03    1.29
   1   1  36    6.35    1.07
  -1   1 -36    6.89    1.10
  -1   1 -36    5.54    2.03
  -1  -1 -36    5.88    2.08
   1   1  36    5.61    0.94
   1   1  36    6.25    0.98
   1   1  36    7.49    1.00
  -1   1 -37    8.34    1.25
   1   1  37    9.23    1.46
   1  -1  37    6.97    1.17
  -1  -1 -37    6.81    1.07
   1   1  37    7.79    1.07
   1   1  37    8.98    1.06
  -1   1 -37    7.84    1.17
  -1   1 -37    6.29    2.10
  -1  -1 -37    8.11    2.29
   1   1  37    7.88    1.06
   1   1  37    6.86    1.13
   1   1  38   40.69    2.39
   1   1  38   37.54    2.39
  -1   1 -38   41.07    2.58
  -1  -1 -38   38.67    4.36
  -1   1 -38   33.68    4.19
   1   1  38   40.25    2.25
  -1   1 -38   33.92    2.46
  -1  -1 -38   35.72    2.36
   1   1  38   39.65    2.39
   1   1  38   42.59    2.71
   1  -1  38   37.86    2.46
   1   1  39   57.08    3.22
   1   1  39   58.12    3.22
   1  -1  39   56.36    3.30
   1   1  39   66.51    3.61
  -1   1 -39   63.54    3.49
  -1  -1 -39   51.12    5.26
  -1   1 -39   46.60    5.09
   1   1  39   63.16    3.09
  -1   1 -39   53.02    3.33
   1   1  39   59.26    3.28
   1   1  40   32.01    1.87
   1   1  40   26.82    1.97
  -1   1 -40   32.93    2.20
   1  -1  40   29.98    2.10
   1   1  40   34.19    2.35
   1   1  41   19.77    1.33
   1   1  41   14.88    1.36
  -1   1 -41   17.73    1.55
  -1   1 -42   50.11    2.98
  -1   1 -42   45.68    2.73
   1   1  42   42.76    2.39
  -1   1 -43   -0.16    0.88
  -1   1 -43    1.17    0.77
   1   1  43   -0.33    0.65
  -1   1 -44    0.06    0.69
  -1   1 -44    0.22    0.83
  -1   1 -45   24.23    1.75
  -1   1 -45   25.81    1.91
   1  -1  45   27.28    1.73
  -1   1 -46    9.95    0.99
  -1   1 -46    8.58    1.10
  -1  -1 -46    8.88    0.89
   1  -1  46   10.75    1.03
  -1   1 -47   19.45    1.37
  -1   1 -47   19.29    1.50
  -1   1 -48    0.88    0.50
  -1   1 -48    0.86    0.60
   1   1  49    9.51    0.99
   1  -1  49    7.45    0.77
  -1   1 -49    6.23    0.78
  -1   1 -49    6.52    0.68
  -1  -1 -49    8.77    0.91
   1  -1  50   17.61    1.15
   1   1  50   24.43    1.39
  -1   1 -50   20.84    1.28
  -1   1 -50   17.86    1.13
  -1  -1 -50   23.63    1.36
  -1  -1 -51   36.14    1.85
  -1   1 -51   37.46    1.90
   1   1  52    6.82    0.59
  -1   1 -52    4.96    0.52
   1   2 -51    1.46    0.33
   1   2 -51    1.12    0.27
   1   2 -50   21.68    1.35
   1   2 -50   23.84    1.31
   1   2 -49    2.07    0.60
   1   2 -49    2.10    0.50
  -1   2  49    1.72    0.59
   1   2 -48    4.61    0.77
   1   2 -48    5.92    0.72
  -1   2  48    3.82    0.77
   1   2 -47   79.69    3.95
   1   2 -47   75.98    4.02
  -1   2  46    2.59    0.66
   1  -2 -46    1.99    0.57
   1   2 -46    3.04    0.73
   1   2 -46    0.65    0.74
  -1   2  45   -0.43    0.64
   1   2 -45    0.20    0.77
   1  -2 -45    0.67    0.59
   1   2 -45    1.05    0.72
  -1   2  44    7.34    0.75
  -1   2  44    7.82    0.98
   1   2 -44    7.84    1.18
   1  -2 -44    5.21    0.88
   1   2 -44    7.10    1.00
   1   2 -44    8.17    1.04
  -1   2  43    3.60    0.70
  -1   2  43    3.34    0.89
   1   2 -43    2.02    0.96
   1  -2 -43    1.73    0.77
   1   2 -43    2.51    0.84
   1   2 -43    2.35    0.90
  -1   2  42   13.24    1.05
  -1   2  42   14.20    1.33
   1   2 -42   13.13    1.52
   1  -2 -42   11.54    1.21
  -1   2  42   12.91    1.47
   1   2 -42    9.91    1.25
   1   2 -42   11.43    1.33
   1   2 -41   87.50    4.54
  -1   2  41   84.91    4.39
  -1   2  41   83.25    4.49
   1   2 -41   79.72    4.45
   1  -2 -41   85.69    4.36
  -1   2  41   82.37    4.09
   1   2 -40    6.60    1.14
  -1   2  40    6.84    1.29
   1   2 -40    6.40    1.12
  -1   2  40    9.00    1.23
  -1   2  40    7.39    0.97
  -1   2  39   35.59    2.14
   1   2 -39   38.59    2.56
  -1   2  39   39.61    2.51
  -1   2  39   34.80    2.51
  -1  -2  39   41.12    2.54
   1   2 -38   83.20    4.55
  -1  -2  38   85.21    4.52
  -1   2  38   82.18    4.52
  -1   2  38   80.10    4.43
  -1  -2  37   12.65    1.44
  -1   2  37   13.86    1.59
   1   2 -37   16.89    1.56
   1   2 -37   10.26    2.30
   1  -2 -37    9.71    2.19
  -1   2  37   13.63    1.56
  -1  -2  36    3.34    0.98
  -1   2  36    2.92    1.18
  -1   2  36    3.30    0.68
   1   2 -36    2.59    0.98
   1  -2 -36    4.26    1.73
   1   2 -36    1.29    1.25
  -1   2  36    3.19    1.14
   1   2 -35  102.85    5.66
  -1   2  35  110.01    5.62
  -1   2  35  113.39    5.66
  -1   2  35  109.86    5.22
   1  -2 -35   90.92    7.35
   1   2 -35   94.01    7.35
  -1  -2  35  112.56    5.69
   1   2 -34    3.57    1.15
  -1   2  34    2.90    1.10
  -1   2  34    3.48    1.19
  -1   2  34    3.53    0.69
   1   2 -34    0.64    1.34
   1  -2 -34    2.95    1.51
  -1  -2  34    3.77    1.00
  -1   2  34    1.46    1.02
  -1   2  33   33.53    2.44
  -1   2  33   36.59    2.49
   1   2 -33   38.27    2.54
  -1  -2  33   39.08    2.45
  -1   2  33   34.23    2.04
   1  -2 -33   29.75    3.70
   1   2 -33   29.19    3.61
  -1   2  33   38.61    2.52
  -1  -2  32  109.88    5.24
   1   2 -32   96.00    5.21
  -1   2  32   95.98    5.01
  -1   2  32   98.02    5.16
  -1   2  32   95.20    5.15
  -1   2  32   94.18    4.78
   1  -2 -32   89.33    6.97
   1   2 -32   95.14    6.99
  -1   2  32  106.96    5.26
  -1   2  31    5.43    0.78
  -1   2  31    6.04    1.17
   1   2 -31    5.12    1.19
  -1   2  31    3.72    0.93
  -1   2  31    3.24    1.10
  -1   2  31    4.60    0.90
   1  -2 -31    7.14    2.01
   1   2 -31    3.87    1.71
  -1   2  31    4.93    1.14
  -1   2  31    4.46    0.79
  -1  -2  31    4.08    0.96
  -1  -2  30   55.06    3.25
  -1   2  30   55.17    3.20
   1  -2 -30   58.53    5.01
   1   2 -30   58.22    4.94
  -1   2  30   47.90    3.04
  -1  -2  30   59.57    3.32
   1   2 -30   59.59    3.43
  -1   2  30   56.78    3.13
  -1   2  30   56.71    3.23
  -1   2  30   60.09    3.34
  -1   2  30   57.80    3.34
  -1   2  30   65.86    3.23
  -1   2  30   62.00    3.42
  -1   2  30   57.18    3.01
  -1  -2  29   32.76    2.11
  -1   2  29   27.67    2.00
   1  -2 -29   32.07    3.56
   1   2 -29   36.31    3.58
  -1   2  29   29.20    1.95
  -1  -2  29   34.06    2.17
   1   2 -29   28.53    2.19
  -1   2  29   30.54    2.00
  -1   2  29   33.96    2.15
  -1   2  29   33.62    2.19
  -1   2  29   33.39    2.04
  -1   2  29   32.17    2.25
  -1   2  29   30.81    1.87
  -1   2  28  176.96    9.15
  -1  -2  28  188.68    9.23
   1   2 -28  182.12   11.04
   1  -2 -28  197.25   11.32
  -1   2  28  208.83    9.18
   1   2 -28  202.76    9.37
  -1  -2  28  194.83    9.27
  -1   2  28  170.67    9.05
   1   2 -28  190.14    9.32
  -1   2  28  191.43    9.15
  -1   2  28  193.87    9.22
  -1   2  28  191.62    9.24
  -1   2  28  201.69    9.36
  -1   2  28  215.86    8.96
  -1   2  28  187.27    8.99
  -1   2  27   -0.47    0.90
  -1  -2  27    0.38    0.69
   1   2 -27    0.41    0.85
  -1   2  27   -0.24    0.83
   1   2 -27    0.51    1.33
   1  -2 -27   -0.27    1.32
  -1   2  27   -0.49    0.68
  -1   2  27   -0.30    0.77
  -1   2  27    2.03    1.07
  -1   2  27   -0.65    0.59
  -1   2  27   -0.21    0.66
  -1  -2  27    0.42    0.57
  -1   2  27   -0.17    0.55
  -1   2  26   24.00    1.53
   1  -2 -26   23.10    2.82
   1   2 -26   20.47    2.66
  -1   2  26   21.54    1.65
  -1   2  26   21.84    1.67
   1   2 -26   21.06    1.72
  -1   2  26   23.29    1.78
  -1  -2  26   23.25    1.65
  -1   2  26   21.70    1.58
  -1   2  26   26.11    1.64
  -1   2  25  102.59    5.28
  -1  -2  25  102.18    5.30
  -1   2  25  108.93    5.25
   1   2 -25  108.00    5.40
   1  -2 -25  107.18    6.98
   1   2 -25  101.65    6.76
  -1   2  25  109.62    5.41
   1  -2 -24   61.33    4.72
   1   2 -24   59.82    4.59
   1  -2 -23   90.09    6.15
   1   2 -23   94.49    6.10
  -1  -2  23  100.54    6.28
  -1   2  23   93.17    6.11
   1   2 -22    7.85    1.57
   1  -2 -22   11.32    1.90
  -1   2  22    8.17    1.66
  -1  -2  22   10.15    1.86
   1   2 -21   17.26    2.08
   1  -2 -21   16.82    2.12
  -1   2  21   15.01    2.03
  -1  -2  21   13.96    2.06
   1  -2 -20  130.68    7.42
   1   2 -20  120.34    7.20
  -1   2  20  124.67    7.26
  -1  -2  20  132.34    7.40
   1  -2 -19   85.81    5.20
   1   2 -19   74.22    4.91
  -1  -2  19   82.49    5.15
  -1   2  19   73.07    4.94
   1   2 -18   60.81    4.09
   1  -2 -18   55.94    4.10
  -1  -2  18   67.51    4.32
  -1   2  18   62.72    4.14
   1  -2 -17  280.55   13.41
   1   2 -17  247.15   13.19
  -1   2  17  270.23   13.28
  -1  -2  17  276.09   13.39
   1  -2 -16    0.67    0.91
   1   2 -16    1.01    0.90
  -1   2  16    0.13    0.82
  -1  -2  16    0.13    0.95
  -1   2  15    6.98    1.28
  -1  -2  15    7.71    1.32
   1  -2 -15    6.19    1.24
   1   2 -15    7.34    1.24
  -1  -2  15    7.11    1.07
  -1   2  14  461.53   22.20
  -1  -2  14  483.68   22.31
   1   2 -14  464.93   22.21
   1  -2 -14  473.37   22.27
   1   2 -14  500.93   22.86
  -1  -2  14  481.83   21.93
  -1  -2  13  156.82    7.67
  -1   2  13  141.96    7.52
   1   2 -13  151.18    8.09
  -1  -2  13  151.33    7.29
   1   2 -13  138.34    7.50
   1  -2 -13  146.96    7.60
  -1  -2  12   90.83    5.06
  -1   2  12   94.79    5.04
   1   2 -12   99.41    5.58
   1   2 -12   91.30    5.02
   1  -2 -12   88.70    5.02
  -1  -2  12   94.14    4.79
  -1   2  11  650.91   30.50
  -1  -2  11  683.15   30.59
   1   2 -11  709.61   31.18
   1  -2 -11  657.61   30.55
   1   2 -11  650.36   30.51
  -1  -2  11  686.60   30.32
  -1  -2  10  379.01   17.43
  -1   2  10  371.61   17.38
   1   2 -10  392.52   18.00
   1  -2 -10  365.97   17.39
   1   2 -10  366.54   17.37
  -1  -2  10  383.24   17.20
  -1  -2   9   77.43    4.09
  -1   2   9   72.56    4.04
   1   2  -9   74.00    4.03
   1  -2  -9   74.62    4.05
  -1  -2   9   75.40    3.89
  -1  -2   8   33.50    2.09
  -1   2   8   30.80    2.05
   1   2  -8   30.79    2.00
   1  -2  -8   34.10    2.08
  -1  -2   8   35.08    1.97
  -1  -2   7   19.08    1.37
  -1   2   7   19.37    1.35
   1   2  -7   17.92    1.29
   1  -2  -7   17.72    1.32
  -1  -2   7   19.57    1.30
  -1  -2   6    4.72    0.64
  -1   2   6    4.88    0.64
  -1  -2   6    4.92    0.62
   1   2  -6    4.21    0.93
   1  -2  -6    5.18    0.62
   1   2  -6    3.64    0.53
  -1   2   5   56.08    2.80
  -1  -2   5   59.07    2.83
   1   2  -5   59.19    3.40
   1  -2  -5   54.81    2.79
   1   2  -5   54.02    2.77
  -1  -2   5   54.24    2.88
  -1   2   4  627.63   28.68
  -1  -2   4  656.41   28.68
   1   2  -4  674.83   29.40
  -1  -2   4  634.33   28.87
   1   2  -3  142.04    6.91
  -1  -2   3  134.77    6.53
  -1  -2   2   48.28    2.63
  -1   2   1 1350.64   58.55
  -1  -2   1 1276.66   58.36
  -1   2   0   50.39    2.92
   1  -2   0   48.33    3.06
  -1   2  -1   82.11    4.23
   1  -2   1   71.84    4.24
  -1   2  -2  336.33   15.89
   1  -2   2  342.96   15.89
  -1   2  -3  287.50   12.35
  -1   2  -3  319.85   13.24
  -1  -2  -3  273.05   12.33
  -1   2  -3  255.37   12.31
   1  -2   3  315.67   13.13
  -1   2  -4   18.96    1.68
   1  -2   4   19.39    1.65
  -1   2  -5  756.80   34.34
   1  -2   5  748.64   34.07
  -1   2  -6 1331.47   60.15
   1  -2   6 1336.50   59.81
  -1   2  -7  912.91   41.38
   1  -2   7  905.09   40.95
   1  -2   8    7.68    1.12
  -1   2  -8    5.91    1.21
  -1   2  -9  911.09   41.58
   1  -2   9  908.10   41.03
  -1   2 -10 1121.02   50.81
   1  -2  10 1111.45   50.16
  -1   2 -11  386.43   18.05
   1  -2  11  364.47   17.32
  -1   2 -12  115.72    6.77
  -1  -2 -12  118.78    6.33
   1  -2  12  120.58    6.18
   1  -2  13    1.98    0.86
  -1  -2 -13    0.91    0.79
  -1   2 -13    0.32    0.75
  -1   2 -14   97.36    5.65
  -1  -2 -14  105.28    5.76
   1  -2  14  100.26    5.47
   1  -2  15    1.23    0.85
  -1  -2 -15    0.68    0.89
  -1   2 -15    1.14    0.92
  -1  -2 -16 1037.37   47.07
  -1   2 -16 1019.52   46.98
   1  -2  16 1029.09   46.70
  -1  -2 -17  168.36    8.87
  -1   2 -17  158.13    8.72
   1  -2  17  163.80    8.49
  -1   2 -18  310.49   16.30
  -1   2 -18  326.35   15.98
  -1  -2 -18  331.19   16.06
   1  -2  18  320.29   15.62
  -1  -2 -19  179.65    9.84
  -1   2 -19  174.40    9.71
   1  -2  19  184.52    9.49
  -1   2 -19  188.76   10.30
  -1   2 -20   -0.36    1.06
  -1  -2 -20    0.77    1.04
   1  -2  20    0.29    0.99
  -1   2 -20   -0.23    1.19
  -1  -2 -21  137.15    8.27
  -1   2 -21  145.12    8.29
  -1   2 -21  160.76    8.85
   1  -2  21  136.83    7.86
  -1   2 -22    2.26    1.15
  -1  -2 -22    1.72    1.20
  -1   2 -22    0.49    1.23
   1  -2  22    0.16    1.06
  -1   2 -23   20.37    2.45
  -1  -2 -23   17.13    2.42
  -1   2 -23   20.50    2.67
  -1   2 -24    4.53    1.52
   1   2  24    4.19    0.88
   1   2  24    5.17    0.96
  -1  -2 -24    4.48    1.53
  -1   2 -24    2.96    1.31
   1   2  24    3.92    0.73
   1   2  25  131.86    5.89
   1   2  25  117.07    5.78
   1   2  25  126.44    6.09
   1   2  25  113.39    5.98
   1   2  25  118.72    5.98
   1   2  25  128.05    5.94
   1  -2  25  119.68    6.00
   1   2  25  118.34    5.95
  -1   2 -25  125.73    7.97
  -1   2 -25  114.28    7.54
  -1  -2 -25  109.46    7.52
   1   2  26    9.70    0.96
   1   2  26    7.55    1.13
   1   2  26    7.99    1.11
   1   2  26   10.55    1.36
   1   2  26    9.58    0.91
   1  -2  26    8.14    1.04
   1   2  26   10.22    1.20
   1   2  26   10.01    1.07
  -1   2 -26    9.46    2.04
  -1   2 -26    7.09    1.70
  -1  -2 -26    6.24    1.61
   1   2  27    1.44    0.92
   1  -2  27    1.28    0.71
   1   2  27    1.10    0.88
  -1  -2 -27    0.82    1.23
  -1   2 -27    0.53    1.22
   1   2  27    0.73    0.58
   1   2  27    1.47    0.69
   1   2  27    2.27    0.62
   1   2  28    2.33    0.98
   1   2  28    2.42    0.77
   1   2  28    1.96    0.64
   1   2  28    1.21    0.89
   1  -2  28    2.46    0.78
  -1   2 -28    0.28    1.19
  -1  -2 -28    2.26    1.39
  -1   2 -28    2.25    0.78
   1   2  28    1.66    0.63
   1  -2  29    1.38    0.77
   1   2  29    1.38    0.92
   1   2  29    1.11    0.63
   1   2  29    0.18    0.69
  -1   2 -29    0.67    0.73
  -1  -2 -29    0.29    1.34
  -1   2 -29    1.15    1.27
   1   2  29    0.99    0.91
   1  -2  30   18.40    1.53
   1   2  30   16.47    1.44
   1   2  30   16.63    1.25
  -1   2 -30   21.07    1.63
  -1   2 -30   12.22    2.38
  -1  -2 -30   15.67    2.60
   1   2  30   17.90    1.64
   1   2  30   15.04    1.56
   1   2  31   18.58    1.59
   1  -2  31   22.40    1.72
   1   2  31   19.67    1.41
  -1   2 -31   21.25    1.72
  -1  -2 -31   18.82    2.81
  -1   2 -31   19.90    2.88
   1   2  31   19.22    1.77
   1   2  31   20.11    1.78
   1   2  32   96.21    5.30
   1  -2  32  104.27    5.46
   1   2  32  114.41    5.15
  -1   2 -32  101.36    5.47
  -1  -2 -32   85.21    7.03
  -1   2 -32  105.18    7.46
   1   2  32  110.68    5.47
   1   2  32  102.76    5.45
   1   2  33   71.32    4.16
  -1   2 -33   79.94    4.36
   1   2  33   82.29    3.98
  -1   2 -33   75.71    6.13
  -1  -2 -33   66.22    5.88
   1   2  33   82.97    4.32
   1   2  33   81.28    4.35
   1   2  34    6.49    1.02
   1   2  34    6.15    1.26
  -1   2 -34    6.48    2.02
  -1  -2 -34    8.42    2.11
  -1   2 -34    9.44    1.22
   1   2  34    7.59    1.25
  -1   2 -34    8.87    1.34
   1   2  35    7.24    1.11
  -1   2 -35    7.02    1.28
   1   2  35    7.67    1.04
   1   2  35    6.77    1.28
   1  -2  35    6.76    0.77
  -1   2 -35    6.41    1.15
  -1   2 -35    8.48    2.13
  -1  -2 -35    6.18    1.82
   1   2  35    7.60    1.25
   1   2  36   20.56    1.52
  -1   2 -36   19.86    1.88
   1   2  36   17.69    1.53
  -1   2 -36   21.06    1.83
   1  -2  36   18.23    1.24
  -1   2 -36   20.41    1.71
  -1   2 -36   19.88    2.86
  -1  -2 -36   13.62    2.56
   1   2  36   19.44    1.74
  -1  -2 -37    1.61    1.31
  -1   2 -37    0.65    1.20
  -1   2 -37    0.29    0.95
   1   2  37   -0.49    0.77
  -1   2 -37   -0.26    0.97
   1   2  37    0.85    0.89
  -1   2 -37   -0.08    0.87
   1   2  37   -0.52    1.00
  -1   2 -38    1.81    1.03
   1   2  38    2.94    0.81
  -1   2 -38    1.36    1.05
   1   2  38    3.22    0.96
  -1   2 -38    2.94    0.98
   1   2  38    3.81    1.08
  -1   2 -39   80.13    4.53
   1   2  39   67.29    4.06
   1   2  39   85.08    4.01
  -1   2 -39   83.90    4.47
   1   2  39   82.02    4.23
  -1   2 -39   80.77    4.37
  -1   2 -40    1.04    0.84
   1   2  40    2.00    0.86
  -1   2 -40    1.83    1.01
   1   2  40    2.29    0.99
  -1   2 -40    2.14    1.06
  -1   2 -41   19.03    1.63
  -1   2 -41   16.87    1.68
   1   2  41   21.19    1.43
   1   2  41   19.21    1.54
  -1   2 -41   19.27    1.78
  -1   2 -42   -0.13    0.80
  -1   2 -42   -0.29    0.88
   1   2  42    1.05    0.72
   1   2  42    0.15    0.73
   1   2  42    0.24    0.82
  -1   2 -42    0.72    0.93
   1   2  43   20.70    1.61
  -1   2 -43   21.88    1.72
   1   2  43   20.73    1.37
  -1   2 -43   21.42    1.76
  -1   2 -43   20.07    1.61
   1   2  44    0.98    0.66
   1   2  44    2.21    0.70
  -1   2 -44    2.92    0.76
  -1   2 -44    1.23    0.84
  -1   2 -44    2.68    0.90
   1   2  45    1.97    0.92
   1   2  45    1.47    0.61
  -1   2 -45    2.65    0.73
  -1   2 -45    2.02    0.81
  -1   2 -45    1.06    0.78
   1   2  46   14.88    1.26
   1   2  46   13.36    0.93
  -1   2 -46   13.11    1.22
  -1   2 -46   14.10    1.16
  -1   2 -46   14.91    1.27
   1   2  47    1.00    0.72
   1  -2  47    0.57    0.58
  -1   2 -47    1.04    0.63
  -1   2 -47   -0.20    0.51
  -1   2 -47    0.82    0.65
   1   2  48    1.44    0.66
   1  -2  48    2.25    0.54
  -1   2 -48    1.72    0.52
  -1  -2 -48    0.41    0.46
  -1   2 -48    1.82    0.59
  -1   2 -48    1.07    0.58
  -1   2 -49    0.23    0.45
  -1   2 -49   -0.03    0.38
   1   2  49    0.08    0.54
  -1  -2 -49    0.73    0.36
  -1   2 -50    0.49    0.34
   1   2  50    0.68    0.43
   1   3 -48   -0.12    0.31
   1   3 -47    0.22    0.42
   1   3 -47    0.03    0.29
   1   3 -46    0.54    0.53
  -1   3  46    0.77    0.37
   1   3 -46   -0.20    0.38
   1   3 -45   46.27    2.58
  -1   3  45   47.32    2.29
  -1   3  44    0.02    0.54
  -1   3  44    0.53    0.68
   1   3 -44   -0.05    0.63
  -1   3  43    0.93    0.78
   1   3 -43    0.29    0.69
   1   3 -43    1.30    0.70
  -1   3  43    1.83    0.62
  -1   3  42    5.20    0.95
   1   3 -42    3.02    0.87
   1  -3 -42    4.40    0.73
   1   3 -42    4.18    0.84
  -1   3  42    3.41    0.74
   1   3 -41   30.47    2.21
  -1   3  41   37.67    2.19
   1   3 -41   32.12    2.14
  -1   3  41   34.35    1.92
   1   3 -40   85.03    4.84
  -1   3  40   95.47    4.76
   1   3 -40   94.77    4.81
  -1   3  40   93.09    4.49
   1   3 -39   70.14    4.08
  -1   3  39   77.19    3.98
   1   3 -39   72.29    3.98
  -1   3  39   72.32    3.67
   1   3 -38    0.43    0.82
  -1   3  38   -0.62    1.09
   1   3 -38    1.22    0.91
  -1   3  38    0.80    0.72
  -1   3  37   22.15    1.74
   1   3 -37   23.73    2.02
   1   3 -37   27.74    1.98
  -1   3  37   26.76    1.62
  -1   3  37   26.71    1.63
  -1   3  37   29.66    2.06
  -1   3  36   15.51    1.36
   1   3 -36   12.48    1.53
   1   3 -36   14.97    1.47
  -1   3  36   15.42    1.20
  -1   3  36   15.42    1.58
  -1   3  36   15.85    1.21
  -1   3  35    1.74    0.69
  -1   3  35    1.41    0.85
   1   3 -35    1.80    1.01
  -1   3  35    1.34    0.68
   1   3 -35    1.32    0.83
   1   3 -35    1.55    0.79
  -1   3  35    0.28    1.08
  -1   3  34   17.69    1.40
  -1   3  34   18.38    1.55
   1   3 -34   18.91    1.74
  -1   3  34   14.31    1.38
  -1   3  34   19.60    1.36
   1   3 -34   15.20    1.45
   1   3 -34   17.61    1.61
  -1   3  34   18.75    1.76
  -1  -3  34   18.38    1.60
  -1   3  33   15.13    1.51
  -1   3  33   13.87    1.61
  -1   3  33   15.48    1.30
   1   3 -33   16.06    1.63
  -1   3  33   15.10    1.45
  -1   3  33   12.66    1.27
  -1   3  33   12.79    1.17
   1   3 -33    9.29    1.24
   1   3 -33   14.50    1.45
  -1   3  33   12.37    1.16
  -1  -3  33   13.93    1.39
  -1   3  32    2.39    1.11
  -1   3  32    0.47    0.73
  -1   3  32    1.34    0.91
   1   3 -32    1.40    0.91
  -1   3  32    1.16    0.69
  -1   3  32    0.93    0.71
   1   3 -32    1.37    0.79
  -1   3  32    0.67    0.99
   1   3 -32    1.68    0.87
  -1   3  32    1.24    0.60
  -1  -3  32    1.23    0.86
  -1   3  31   27.45    2.21
  -1   3  31   36.85    2.17
   1   3 -31   31.87    2.31
  -1   3  31   42.97    2.41
   1   3 -31   38.74    2.47
  -1   3  31   35.98    2.55
  -1   3  31   35.18    2.27
  -1   3  31   38.53    2.43
   1   3 -31   37.30    2.59
  -1   3  31   34.62    2.22
  -1  -3  31   37.45    2.40
  -1   3  31   35.43    2.49
  -1   3  31   39.18    2.44
  -1   3  30   10.27    1.42
  -1   3  30    9.82    1.19
  -1   3  30    8.45    1.24
   1   3 -30    8.98    1.33
  -1  -3  30    8.28    1.15
  -1   3  30    7.97    1.25
   1   3 -30    7.52    1.11
  -1   3  30    7.66    1.02
  -1   3  30    9.26    1.11
  -1   3  30   11.40    1.92
   1   3 -30    9.70    1.22
  -1   3  30    8.55    1.13
  -1   3  29   49.03    2.99
  -1   3  29   44.92    2.82
   1   3 -29   51.45    3.10
  -1   3  29   43.76    2.84
  -1  -3  29   44.81    2.80
   1   3 -29   41.68    2.74
  -1   3  29   44.13    2.74
  -1   3  29   47.74    2.64
  -1   3  29   54.73    3.07
   1   3 -29   47.35    2.89
  -1   3  29   47.66    2.78
  -1   3  29   44.43    2.79
  -1   3  28   14.95    1.56
  -1   3  28   13.79    1.39
   1   3 -28   14.51    1.55
  -1   3  28   15.78    1.51
  -1  -3  28   15.13    1.39
   1   3 -28   13.01    1.31
  -1   3  28   12.39    1.38
  -1   3  28   13.37    1.25
  -1   3  28   16.46    1.80
  -1   3  28   16.69    1.42
   1   3 -28   14.73    1.42
  -1   3  28   12.42    1.29
  -1   3  27    2.78    0.77
  -1   3  27    3.26    0.97
  -1   3  27    2.08    0.98
   1   3 -27    3.35    0.97
  -1  -3  27    2.21    0.79
  -1   3  27    3.79    1.00
   1   3 -27    4.20    0.86
  -1   3  27    2.13    0.78
  -1   3  27    3.91    1.18
   1   3 -27    2.61    0.81
  -1   3  27    1.62    0.85
  -1   3  26   39.71    2.44
   1   3 -26   40.11    2.51
  -1   3  26   35.61    2.41
  -1   3  26   41.92    2.38
  -1   3  26   38.25    2.46
   1   3 -26   43.33    2.71
  -1   3  26   36.42    2.50
  -1  -3  26   39.81    2.44
   1   3 -26   36.96    2.42
  -1   3  26   43.77    2.69
  -1   3  26   39.52    2.23
  -1   3  26   37.85    2.43
  -1   3  25    1.83    0.74
  -1   3  25    0.46    0.81
   1   3 -25    1.17    0.81
  -1   3  25    1.13    0.92
  -1  -3  25    0.95    0.65
  -1   3  25    1.00    0.91
  -1   3  25    0.70    0.83
   1   3 -25    0.32    0.70
  -1   3  25    1.08    1.41
  -1   3  25    2.25    0.71
  -1   3  25    1.42    0.63
  -1   3  25    1.88    0.82
   1   3 -25    0.85    0.70
  -1   3  24    3.81    0.80
  -1   3  24    3.01    0.91
  -1   3  24    2.88    1.31
  -1   3  24    2.77    0.99
   1   3 -24    3.57    0.95
  -1  -3  24    2.81    0.76
  -1   3  24    2.86    0.97
  -1   3  24    3.47    0.93
   1   3 -24    3.34    0.75
  -1   3  24    3.11    0.77
  -1   3  24    3.29    0.69
  -1   3  24    4.09    1.06
  -1   3  24    2.99    0.85
   1   3 -24    2.66    0.79
   1   3 -23  169.84    8.35
  -1   3  23  163.87    8.26
   1   3 -23  174.45    8.36
  -1   3  23  161.57    8.29
   1   3 -23  183.86    8.34
  -1   3  23  183.04    8.28
  -1   3  23  184.31    8.10
  -1   3  23  161.82    8.31
   1   3 -23  172.60    8.49
  -1   3  23  164.35    8.36
  -1   3  23  161.97    8.20
  -1   3  23  179.74    8.05
  -1   3  23  177.93    8.07
  -1  -3  23  164.51    8.26
  -1   3  23  173.82    8.41
  -1  -3  22  330.13   15.88
  -1   3  22  333.80   15.90
   1   3 -22  346.96   15.98
  -1   3  22  339.23   15.95
   1   3 -22  348.95   16.00
   1   3 -22  356.95   15.97
  -1   3  22  362.58   15.92
  -1   3  22  371.90   15.69
  -1   3  22  325.90   15.94
   1   3 -22  354.53   16.13
  -1   3  22  334.77   16.00
  -1   3  22  332.51   15.83
  -1   3  22  332.35   15.97
  -1   3  22  334.16   15.82
  -1   3  22  361.02   15.69
  -1   3  22  346.97   15.70
  -1   3  22  342.93   16.01
  -1   3  21   21.37    1.34
  -1   3  21   18.84    1.34
   1   3 -21   20.56    1.54
  -1   3  21   20.95    1.56
   1   3 -21   21.64    1.56
   1   3 -21   19.80    1.49
  -1   3  21   20.55    1.49
  -1   3  21   19.27    1.58
  -1   3  21   20.62    1.36
   1   3 -21   21.47    1.66
  -1   3  21   20.07    1.72
  -1   3  21   18.44    1.39
  -1  -3  21   18.91    1.46
  -1   3  21   19.40    1.62
   1   3 -20  320.66   14.64
   1   3 -20  323.14   14.68
  -1   3  20  328.92   14.42
  -1   3  20  297.14   14.55
   1   3 -20  307.04   14.60
  -1   3  20  307.70   14.48
  -1   3  20  326.72   14.35
  -1   3  20  305.57   14.62
  -1   3  20  330.96   14.61
  -1   3  20  318.97   14.69
   1   3 -20  322.78   14.75
  -1   3  20  315.71   14.65
  -1   3  20  317.40   14.36
  -1   3  20  302.55   14.37
   1   3 -19   89.08    4.67
  -1   3  19   92.78    4.61
  -1   3  19   95.00    4.74
  -1   3  19   93.10    4.38
  -1   3  19   88.68    4.42
  -1   3  19   88.54    4.39
  -1   3  19   91.16    4.69
  -1   3  19   89.97    4.50
  -1   3  18    3.46    0.89
  -1   3  18    4.20    0.74
  -1   3  18    3.08    0.57
  -1   3  18    3.61    0.64
  -1   3  17   41.04    2.27
  -1   3  16   44.41    2.40
  -1   3  15    2.44    0.50
  -1   3  14    4.92    0.60
  -1   3  13  144.33    6.80
  -1   3  12    1.43    0.42
  -1   3  11    4.26    0.53
  -1  -3  11    2.58    0.69
  -1  -3  10   32.00    2.07
  -1   3  10   30.71    1.75
  -1   3   9   73.28    3.59
  -1  -3   9   71.33    3.88
  -1  -3   8   20.56    1.60
  -1   3   8   25.07    1.43
  -1   3   7  237.53   10.86
  -1  -3   7  236.49   11.15
  -1   3   6  206.27    9.30
  -1  -3   6  193.90    9.55
  -1  -3   5   93.72    4.60
  -1   3   5   84.06    4.45
  -1  -3   4  235.07   11.04
  -1   3   4  232.75   11.03
  -1  -3   3  154.87    7.68
   1  -3  -3  154.13    8.35
  -1   3   3  160.73    7.75
  -1  -3   2  295.69   13.76
   1  -3  -2  292.26   14.37
  -1   3   2  290.51   13.84
  -1  -3   1    3.88    0.83
  -1   3   1    3.87    0.84
   1  -3  -1    4.13    1.19
  -1  -3   0   93.64    5.12
   1  -3   0   97.37    5.55
  -1   3   0   98.23    5.29
   1  -3   1   22.91    2.08
  -1  -3  -1   18.80    1.71
  -1   3  -1   22.07    1.88
   1  -3   2  134.50    7.04
  -1  -3  -2  127.85    6.74
  -1   3  -2  129.05    6.93
   1  -3   3 1107.28   50.44
  -1   3  -3 1119.45   50.56
   1  -3   4   49.27    3.32
  -1   3  -4   51.92    3.48
   1  -3   5   56.39    3.60
  -1   3  -5   59.76    3.88
   1  -3   6   36.97    2.71
  -1   3  -6   39.46    3.00
   1  -3   7  153.26    8.02
  -1   3  -7  164.01    8.59
   1  -3   8  283.61   13.66
  -1   3  -8  284.27   14.26
   1  -3   9   17.61    1.71
  -1   3  -9   18.08    2.06
   1  -3  10    7.12    1.17
  -1   3 -10    6.52    1.46
   1  -3  11   95.61    5.35
  -1   3 -11   96.99    6.09
   1  -3  12  101.06    5.46
  -1   3 -12   91.97    6.11
   1  -3  13   67.32    4.15
  -1   3 -13   70.94    4.95
   1  -3  14   71.38    4.40
  -1   3 -14   78.39    5.31
  -1   3 -15    2.52    1.27
   1  -3  15    2.49    1.03
   1  -3  16   -0.13    0.80
  -1   3 -16    0.72    1.17
   1  -3  17    6.40    1.31
  -1   3 -17    6.25    1.63
   1   3  18    2.63    0.73
   1   3  18    2.89    0.82
  -1   3 -18    1.30    1.10
   1  -3  18    1.32    0.92
   1   3  18    2.81    0.84
   1   3  18    3.53    0.58
   1   3  18    4.13    0.73
   1   3  18    4.15    0.63
  -1   3 -19   27.24    1.85
   1   3  19   25.87    1.78
   1   3  19   27.04    1.66
   1   3  19   29.40    1.66
   1   3  19   29.97    1.94
  -1   3 -19   31.66    2.05
   1   3  19   25.83    1.89
   1   3  19   32.17    1.84
   1   3  19   28.74    1.89
   1   3  19   25.84    1.88
  -1   3 -19   28.20    3.20
   1  -3  19   26.23    2.51
  -1   3 -20   28.01    1.88
   1   3  20   27.67    1.83
   1   3  20   26.20    1.93
   1   3  20   30.06    1.83
   1   3  20   26.93    1.86
  -1   3 -20   29.37    2.04
   1   3  20   28.46    1.94
   1   3  20   26.32    1.91
   1  -3  20   20.96    2.41
  -1   3 -20   29.28    3.29
   1   3  20   29.90    1.68
   1   3  20   29.09    1.69
   1   3  21    2.12    0.69
   1   3  21    2.83    0.84
   1   3  21    1.05    0.75
  -1   3 -21    2.18    0.80
   1   3  21    1.29    0.87
  -1   3 -21    2.71    0.78
   1  -3  21    2.88    1.12
  -1   3 -21   -0.29    1.32
   1   3  21    2.07    0.78
   1   3  21    0.75    0.62
   1   3  21    1.42    0.70
   1   3  21    0.90    0.68
  -1   3 -21    3.18    0.76
   1   3  21    1.79    0.59
   1   3  22   90.21    4.52
   1   3  22   89.15    4.57
   1   3  22   91.84    4.36
  -1   3 -22   90.72    4.80
   1   3  22   83.14    4.57
  -1   3 -22   85.02    4.61
  -1   3 -22   93.78    6.65
   1  -3  22   81.10    5.48
   1   3  22   92.17    4.35
   1   3  22   82.27    4.54
   1   3  22   86.06    4.41
   1   3  22   92.35    4.44
  -1   3 -22   86.78    4.61
   1   3  22   86.26    4.66
  -1   3 -23    1.12    0.68
   1   3  23    0.45    0.73
   1   3  23    0.86    0.67
   1   3  23    2.52    1.52
   1   3  23    0.64    0.60
  -1   3 -23    2.19    1.44
   1   3  23    1.23    0.67
   1   3  23    1.43    0.77
   1   3  23    1.65    0.84
  -1   3 -23    1.42    0.78
  -1   3 -23    1.19    0.48
   1   3  23    0.95    0.76
  -1   3 -23    2.36    0.81
   1   3  24    9.43    1.06
   1   3  24    8.94    1.17
  -1   3 -24    8.81    1.20
  -1   3 -24    7.83    0.77
  -1   3 -24    7.51    1.10
  -1   3 -24    9.43    1.12
   1   3  24    7.75    1.09
   1   3  24    9.57    1.31
   1   3  24    8.51    1.01
   1   3  24   11.07    1.91
   1   3  24    7.18    0.94
   1   3  25    5.11    0.94
   1   3  25    5.88    1.03
  -1   3 -25    6.84    1.16
   1   3  25    7.48    1.20
  -1   3 -25    5.85    0.67
  -1   3 -25    6.25    1.02
  -1   3 -25    6.16    0.99
   1   3  25    7.16    1.03
   1   3  25    6.31    1.07
   1   3  25    5.77    1.58
   1   3  25    5.48    0.88
   1   3  25    5.22    0.89
   1   3  26   18.17    1.51
  -1   3 -26   21.16    1.80
   1   3  26   19.57    1.61
   1   3  26   20.30    1.76
  -1   3 -26   18.69    1.64
  -1   3 -26   18.88    1.63
   1   3  26   19.30    1.55
   1   3  26   18.86    1.69
   1   3  26   14.51    1.40
   1   3  26   18.91    1.43
   1   3  26   22.59    2.25
   1   3  27    2.51    0.85
   1   3  27    1.62    0.94
  -1   3 -27    2.15    1.02
   1   3  27    2.40    1.12
  -1   3 -27    2.39    0.89
  -1   3 -27    1.64    0.81
   1   3  27    1.49    0.87
   1   3  27    1.16    2.14
   1   3  27    2.53    0.80
   1   3  27    2.60    0.74
   1   3  28   51.90    3.11
  -1   3 -28   57.12    3.42
   1   3  28   54.25    3.23
  -1   3 -28   56.66    3.25
  -1   3 -28   51.01    3.20
   1   3  28   58.85    2.99
   1   3  28   54.99    3.49
   1   3  28   48.50    3.00
   1   3  28   52.19    3.03
   1   3  28   52.35    3.26
  -1   3 -29  162.29    7.82
   1   3  29  161.30    7.46
   1   3  29  161.83    7.59
  -1   3 -29  157.04    7.61
  -1   3 -29  145.68    7.56
   1   3  29  158.13    7.29
   1   3  29  128.77    7.31
   1   3  29  149.50    7.33
   1   3  29  151.76    7.66
   1   3  30  254.51   11.60
   1   3  30  257.49   11.72
  -1   3 -30  252.61   11.77
  -1   3 -30  243.67   11.74
   1   3  30  264.71   11.44
   1   3  30  205.56   11.44
   1   3  30  251.04   11.48
   1   3  30  243.73   11.80
   1   3  31    3.18    0.97
   1   3  31    2.33    1.23
  -1   3 -31    2.87    0.96
  -1   3 -31    3.93    1.02
   1   3  31    2.97    0.85
   1   3  31    2.52    0.73
   1   3  31    2.31    0.80
   1   3  31    2.05    0.96
   1   3  32   31.70    2.10
   1   3  32   34.47    2.35
  -1   3 -32   30.87    2.24
  -1   3 -32   28.98    2.21
   1   3  32   32.88    1.97
   1   3  32   30.06    1.97
   1   3  32   28.37    2.23
   1   3  33    2.47    0.86
   1   3  33    2.92    1.18
  -1   3 -33    3.42    1.00
  -1   3 -33    3.71    1.08
   1   3  33    3.52    0.81
   1   3  33    3.16    0.76
   1   3  33    1.58    0.89
   1   3  34   13.37    1.32
   1   3  34   14.38    1.61
  -1   3 -34   13.99    1.49
  -1   3 -34   14.97    1.50
   1   3  34   15.57    1.25
   1   3  34   15.88    1.22
   1   3  34   17.00    1.55
   1   3  35   11.66    1.40
  -1   3 -35    9.62    1.27
  -1   3 -35   10.20    1.30
   1   3  35    9.76    1.26
   1   3  35    8.43    1.05
   1   3  35   11.08    0.99
   1  -3  36    8.20    0.85
   1   3  36    6.37    0.80
   1   3  36    8.61    1.23
   1   3  36    9.34    1.15
  -1   3 -36    8.11    1.17
   1   3  36    7.33    1.13
   1   3  36    7.81    1.32
   1   3  37   29.63    1.95
   1   3  37   27.17    1.76
  -1   3 -37   25.01    1.91
   1   3  37   21.99    1.83
   1   3  37   24.03    1.93
   1   3  38    2.61    0.98
   1   3  38    1.81    0.90
  -1   3 -38    1.99    0.90
   1   3  38    1.39    0.79
   1   3  38    3.17    1.06
   1   3  39    0.10    0.85
   1   3  39    0.59    0.88
  -1   3 -39    0.68    0.77
   1   3  39   -0.55    0.69
   1   3  39    0.11    0.94
   1   3  40   -0.51    0.91
   1   3  40   -0.16    0.81
   1   3  40    0.50    0.87
  -1   3 -40   -0.58    0.77
   1   3  41  115.03    5.40
   1   3  41  121.78    5.62
   1   3  42   17.42    1.22
  -1   3 -42   17.78    1.49
   1   3  43   31.98    1.69
  -1   3 -43   32.02    2.01
   1   3  44    0.29    0.59
  -1   3 -44    0.18    0.40
  -1   3 -44   -0.15    0.64
   1   3  45   21.53    1.15
  -1   3 -45   23.29    1.34
  -1   3 -45   21.04    1.39
   1   3  46    0.40    0.41
  -1   3 -46    0.64    0.44
  -1   3 -46    0.52    0.50
  -1   3 -47    0.54    0.41
  -1   3 -48    8.92    0.67
   1  -3  48    9.98    0.63
   1   4 -44    2.40    0.35
   1   4 -44    2.67    0.35
  -1   4  43    5.50    0.54
   1   4 -43    4.10    0.52
  -1   4  42   42.07    1.98
   1   4 -42   34.78    2.09
  -1   4  41    4.74    0.66
   1   4 -41    3.07    0.61
   1   4 -40    1.31    0.57
   1   4 -40    0.87    0.55
  -1   4  40    2.06    0.66
  -1   4  40    1.28    0.76
   1   4 -39   22.79    1.49
   1   4 -39   23.75    1.62
  -1   4  39   26.68    1.47
   1   4 -39   22.86    1.58
  -1   4  39   20.76    1.27
  -1   4  39   26.87    1.68
  -1   4  38    2.51    0.51
   1   4 -38    3.05    0.73
   1   4 -38    2.31    0.71
   1   4 -38    2.73    0.66
  -1   4  38    4.05    0.79
  -1   4  38    2.95    0.91
  -1   4  37    1.05    0.70
   1   4 -37    1.38    0.72
   1   4 -37    0.83    0.62
   1   4 -37    1.42    0.70
  -1   4  37    1.25    0.53
  -1   4  37    1.60    0.95
  -1   4  36   17.34    1.15
   1   4 -36   13.79    1.23
   1   4 -36   15.34    1.38
   1   4 -36   11.89    1.02
   1   4 -36   13.21    1.29
  -1   4  36   14.10    1.10
  -1   4  36   17.76    1.30
  -1   4  35   14.34    1.08
   1   4 -35   13.38    1.19
   1   4 -35   11.98    1.04
  -1   4  35   11.84    1.06
   1   4 -35   11.56    1.23
  -1   4  35   12.65    1.24
  -1   4  34    5.85    0.82
   1   4 -34    4.91    0.85
   1   4 -34    4.58    0.73
  -1   4  34    4.30    0.81
  -1   4  34    6.51    1.03
   1   4 -34    3.49    0.89
   1   4 -33    4.03    0.85
  -1   4  33    2.48    0.80
  -1   4  33    5.42    1.05
   1   4 -33    3.60    0.94
  -1   4  33    4.92    0.82
   1   4 -32    4.36    0.89
  -1   4  32    5.48    0.94
  -1   4  32    5.06    1.08
   1   4 -32    5.04    1.02
  -1   4  32    5.84    0.90
   1   4 -31    8.50    1.05
  -1   4  31    6.10    1.03
  -1   4  31    8.30    1.28
   1   4 -31    7.98    1.16
  -1   4  31    5.65    2.50
  -1   4  31    7.92    1.00
  -1   4  30  165.75    8.04
  -1   4  30  155.69    7.79
  -1   4  30  188.73    8.12
   1   4 -30  152.36    7.95
  -1   4  30  173.78    7.99
  -1   4  30  167.82    7.94
   1   4 -30  155.11    8.11
  -1   4  30  162.70    8.08
   1   4 -29    8.02    1.21
  -1   4  29    7.60    1.31
  -1   4  29    7.48    1.06
   1   4 -29    8.53    1.11
  -1   4  29   10.18    1.20
  -1   4  29   10.25    2.43
  -1   4  29   10.86    1.24
  -1   4  29    8.07    1.37
   1   4 -28    1.43    0.87
  -1   4  28    2.33    1.07
  -1   4  28    1.50    0.86
  -1   4  28    1.18    0.91
   1   4 -28    1.76    0.74
  -1   4  28    2.18    1.91
  -1   4  28    1.69    0.92
  -1   4  28    1.08    1.17
   1   4 -28    1.10    0.50
   1   4 -27   -0.17    0.87
  -1   4  27    0.30    1.07
   1   4 -27    0.41    0.74
   1   4 -27   -0.06    0.53
  -1   4  27   -0.76    1.38
  -1   4  27    0.85    0.88
  -1   4  27    0.37    1.17
   1   4 -27    0.04    0.49
  -1   4  27    0.20    0.92
  -1   4  26  233.09   11.30
   1   4 -26  234.60   11.46
  -1   4  26  253.17   11.45
   1   4 -26  233.81   11.28
  -1   4  26  205.40   11.17
   1   4 -26  231.42   11.18
  -1   4  26  274.91   11.23
  -1   4  26  248.56   11.06
  -1   4  26  221.46   11.11
  -1   4  26  263.80   11.30
  -1   4  26  235.10   11.38
  -1   4  25   37.64    2.66
  -1   4  25   33.01    2.38
  -1   4  25   38.45    2.59
   1   4 -25   33.13    2.49
   1   4 -25   37.04    2.33
  -1   4  25   31.43    2.26
   1   4 -25   37.97    2.30
  -1   4  25   37.48    2.18
  -1   4  25   42.56    2.63
  -1   4  25   40.43    2.38
  -1   4  25   38.23    2.58
  -1   4  24    3.22    1.02
  -1   4  24    2.46    1.50
   1   4 -24    2.69    0.91
  -1   4  24    1.01    1.09
   1   4 -24    3.08    0.78
  -1   4  24    2.09    0.74
  -1   4  24    2.87    0.78
   1   4 -24    3.28    0.71
  -1   4  24    1.69    1.20
  -1   4  24    3.53    0.85
  -1   4  24    2.61    1.12
  -1   4  23   40.74    2.59
  -1   4  23   41.43    2.47
   1   4 -23   38.09    2.60
  -1   4  23   43.84    2.72
   1   4 -23   36.33    2.39
  -1   4  23   38.76    2.43
   1   4 -23   40.09    2.45
  -1   4  23   36.49    2.26
  -1   4  23   42.56    2.33
  -1   4  23   41.19    2.47
  -1   4  23   37.70    2.63
  -1   4  22   11.77    1.31
  -1   4  22   12.54    1.45
   1   4 -22   10.87    1.36
  -1   4  22   13.19    1.61
  -1   4  22   10.71    1.33
   1   4 -22   10.79    1.17
  -1   4  22   11.02    1.21
   1   4 -22   12.44    1.21
  -1   4  22   12.81    1.16
  -1   4  22   12.19    1.15
  -1   4  22   13.15    1.30
  -1   4  22    9.73    1.48
   1   4 -21  457.07   22.02
  -1   4  21  474.64   22.09
  -1   4  21  440.79   22.05
   1   4 -21  487.48   22.14
  -1   4  21  510.88   22.14
  -1   4  21  481.56   22.19
  -1   4  21  507.54   21.85
   1   4 -21  480.17   22.26
  -1   4  21  498.37   22.28
  -1   4  21  483.97   22.17
  -1   4  21  516.64   21.89
  -1   4  21  485.37   21.90
  -1   4  21  446.94   21.89
  -1   4  21  506.12   22.21
  -1   4  20   21.08    1.89
   1   4 -20   21.52    1.65
  -1   4  20   18.83    1.61
  -1   4  20   21.92    1.54
  -1   4  20   23.07    1.54
  -1   4  20   21.95    1.72
   1   4 -20   19.94    1.56
  -1   4  20   22.64    1.72
  -1   4  20   23.42    1.85
  -1   4  20   22.14    1.49
   1   4 -20   22.50    1.79
  -1   4  20   20.41    1.92
  -1   4  20   21.06    1.86
  -1   4  20   17.63    1.41
  -1   4  20   23.70    1.82
   1   4 -19    0.14    0.62
  -1   4  19    0.42    0.71
  -1   4  19    0.59    0.67
  -1   4  19    0.69    0.67
  -1   4  19   -1.08    0.87
  -1   4  19    0.25    0.85
   1   4 -19    0.74    0.61
  -1   4  19    0.76    0.78
  -1   4  19    0.77    0.68
  -1   4  19    0.79    0.93
  -1   4  19   -0.08    1.08
   1   4 -19    1.45    0.77
  -1   4  19    0.59    0.98
   1   4 -19    0.81    0.64
  -1   4  19    0.59    0.91
   1   4 -18  179.75    9.39
  -1   4  18  190.02    9.50
  -1   4  18  196.73    9.55
   1   4 -18  211.58    9.76
  -1   4  18  194.65    9.31
  -1   4  18  188.36    9.33
   1   4 -18  212.42    9.56
  -1   4  18  202.26    9.57
   1   4 -18  200.42    9.65
  -1   4  18  203.16    9.30
   1   4 -18  201.87    9.61
   1   4 -18  206.54    9.71
  -1   4  18  226.35    9.50
  -1   4  18  202.84    9.35
  -1   4  18  198.06    9.57
   1   4 -17    7.03    1.06
  -1   4  17    5.28    0.93
   1   4 -17    5.80    0.96
  -1   4  17    3.44    0.91
   1   4 -17    5.47    1.01
  -1   4  17    6.53    0.90
  -1   4  17    5.04    0.83
  -1   4  17    4.84    1.02
   1   4 -17    5.89    0.92
  -1   4  17    5.79    0.87
   1   4 -17    5.33    1.01
  -1   4  17    6.58    1.07
  -1   4  17    5.04    1.17
  -1   4  17    7.03    0.97
  -1   4  16  235.31   11.34
  -1   4  16  239.71   11.38
   1   4 -16  256.32   11.60
  -1   4  16  220.89   11.14
   1   4 -16  264.16   11.45
  -1   4  16  243.18   11.38
  -1   4  16  243.54   11.15
   1   4 -16  233.78   11.44
  -1   4  16  257.82   11.31
   1   4 -16  227.62   11.28
  -1   4  16  247.10   11.20
  -1   4  16  236.00   11.37
   1   4 -16  247.41   11.49
   1   4 -16  253.52   11.56
  -1   4  15  177.61    8.50
   1   4 -15  181.54    8.56
   1   4 -15  172.11    8.57
  -1   4  15  173.16    8.29
   1   4 -15  171.77    8.45
  -1   4  15  187.11    8.45
   1   4 -15  187.32    8.70
   1   4 -15  181.43    8.63
  -1   4  15  177.51    8.53
   1   4 -15  192.28    8.76
  -1   4  15  165.67    8.45
  -1   4  15  174.52    8.34
  -1   4  15  176.75    8.51
  -1   4  14  159.96    7.55
  -1   4  14  157.25    7.73
  -1   4  14  155.45    7.78
   1   4 -14  159.37    7.77
  -1   4  14  148.39    7.47
  -1   4  14  165.25    7.87
  -1   4  14  147.58    7.66
   1   4 -14  171.06    7.86
   1   4 -14  172.54    7.91
   1   4 -14  168.08    7.92
  -1   4  14  166.76    7.76
   1   4 -14  165.95    7.96
   1   4 -14  151.62    7.65
  -1   4  14  162.54    7.69
   1   4 -14  160.94    7.76
  -1   4  13   16.41    1.22
  -1   4  13   13.95    1.32
  -1   4  13   13.75    1.42
   1   4 -13   16.67    1.36
  -1   4  13   14.35    1.15
  -1   4  13   14.97    1.50
  -1   4  13   14.36    1.34
   1   4 -13   20.27    1.51
   1   4 -13   15.70    1.37
   1   4 -13   15.98    1.43
  -1   4  13   14.62    1.29
   1   4 -13   14.84    1.43
   1   4 -13   17.07    1.32
   1   4 -13   17.85    1.38
  -1   4  13   15.11    1.30
  -1   4  12   34.77    1.98
   1   4 -12   32.06    2.25
  -1   4  12   31.97    2.08
   1   4 -12   34.14    2.19
   1   4 -12   32.76    2.18
  -1   4  12   30.43    2.09
   1   4 -12   33.47    2.09
  -1   4  12   33.77    2.19
  -1   4  12   32.05    2.24
  -1   4  12   31.18    2.07
   1   4 -12   32.33    2.07
  -1   4  12   36.25    2.26
   1   4 -12   35.36    2.16
  -1   4  12   35.31    2.06
  -1   4  11    3.83    0.78
  -1   4  11    4.35    0.68
   1   4 -11    3.52    0.80
  -1   4  11    3.95    0.74
   1   4 -11    3.39    0.79
   1   4 -11    3.53    0.80
  -1   4  11    2.71    0.77
  -1   4  11    2.86    0.83
  -1   4  11    4.83    0.99
  -1   4  11    5.26    0.72
  -1   4  11    4.00    0.82
   1   4 -11    3.66    0.75
  -1   4  11    3.74    0.83
  -1   4  11    3.76    0.85
   1   4 -11    3.91    0.75
   1   4 -10    5.21    0.85
  -1   4  10    4.43    0.75
   1   4 -10    4.81    0.89
  -1   4  10    3.78    0.78
  -1   4  10    5.17    0.93
  -1   4  10    4.72    0.72
  -1   4  10    5.48    0.97
  -1   4  10    5.23    0.91
   1   4 -10    4.15    0.76
  -1   4  10    4.75    0.71
  -1   4  10    5.29    0.85
   1   4 -10    5.00    0.80
   1   4  -9   11.15    1.10
   1   4  -9    9.71    1.09
  -1   4   9    9.62    1.02
   1  -4  -9   10.09    1.94
   1   4  -9   10.15    1.13
  -1   4   9   11.66    1.11
  -1   4   9   10.85    1.14
  -1   4   9   10.14    1.20
  -1   4   9   10.55    0.99
  -1   4   9   12.06    1.20
   1   4  -9   11.95    1.11
  -1   4   9   10.37    0.96
  -1   4   9   11.83    1.14
   1   4  -9    8.93    1.05
  -1   4   8   39.23    2.25
   1   4  -8   32.87    2.21
   1   4  -8   32.36    2.17
   1   4  -8   33.73    2.21
   1   4  -8   37.04    2.25
  -1   4   8   35.56    2.15
  -1   4   8   31.87    2.11
  -1   4   8   34.25    2.06
  -1   4   8   31.77    2.18
   1  -4  -8   28.16    3.01
   1   4  -8   32.29    2.12
  -1   4   8   35.56    2.23
   1   4  -8   33.72    2.16
  -1   4   8   37.02    2.15
   1   4  -7    8.60    1.00
   1   4  -7    6.49    0.90
   1   4  -7    5.96    0.90
   1   4  -7    9.13    0.98
   1   4  -7    6.87    0.92
  -1   4   7    6.24    0.88
  -1   4   7    6.20    0.93
  -1   4   7    7.62    0.85
  -1   4   7    9.55    1.11
  -1   4   7    7.67    1.00
   1   4  -7    8.11    0.95
   1  -4  -7    7.92    1.66
   1   4  -7    6.92    0.86
  -1   4   7    7.29    0.93
   1   4  -7    8.22    0.95
  -1   4   7    9.22    0.93
   1   4  -6    9.29    1.00
   1   4  -6    6.75    0.90
   1   4  -6    8.23    0.96
   1   4  -6    6.93    0.89
   1   4  -6    7.04    0.94
  -1   4   6    6.70    0.89
  -1   4   6    6.43    0.93
  -1   4   6    7.85    1.01
  -1   4   6    8.02    0.85
  -1   4   6    8.44    1.03
   1   4  -6    6.49    0.92
   1  -4  -6    7.87    1.68
   1   4  -6    6.13    0.83
  -1   4   6    5.55    0.86
   1   4  -6    6.97    0.87
  -1   4   6    7.79    0.87
  -1   4   6    6.62    0.93
   1   4  -5   18.75    1.47
   1   4  -5   16.22    1.39
   1   4  -5   17.80    1.43
   1   4  -5   16.76    1.38
  -1   4   5   17.56    1.34
  -1   4   5   16.10    1.34
  -1   4   5   16.40    1.37
  -1   4   5   14.82    1.25
  -1   4   5   17.58    1.43
  -1   4   5   18.40    1.43
   1   4  -5   16.01    1.37
  -1   4   5   16.95    1.44
   1  -4  -5   17.48    2.22
   1   4  -5   14.40    1.29
  -1   4   5   18.47    1.38
   1   4  -5   17.24    1.40
  -1   4   5   14.24    1.36
   1   4  -4  566.93   25.27
   1   4  -4  551.10   25.23
  -1   4   4  578.70   25.20
  -1   4   4  539.62   25.20
  -1   4   4  605.14   25.22
   1   4  -4  553.88   25.21
  -1   4   4  525.48   25.06
  -1   4   4  500.30   25.06
  -1   4   4  587.15   25.20
   1   4  -4  560.57   25.23
   1  -4  -4  524.33   26.32
   1   4  -4  533.66   25.14
  -1   4   4  539.36   25.20
   1   4  -4  567.36   25.18
  -1   4   4  592.17   25.26
  -1   4   3   45.85    2.76
   1   4  -3   45.78    2.78
   1  -4  -3   44.65    3.66
   1   4  -3   48.75    2.86
  -1   4   3   51.26    2.85
   1   4  -3   50.20    2.87
  -1   4   3   51.41    2.87
   1   4  -3   51.07    2.89
   1   4  -3   51.27    2.87
  -1   4   3   50.27    2.91
   1   4  -3   47.48    2.90
  -1   4   3   51.94    2.91
   1   4  -3   49.98    2.91
  -1   4   3   46.75    2.87
  -1   4   3   56.99    2.90
   1   4  -2   79.90    4.35
   1  -4  -2   77.90    5.25
   1   4  -2   81.22    4.39
  -1   4   2   90.27    4.42
   1   4  -2   83.76    4.42
   1   4  -2   82.21    4.41
  -1   4   2   86.47    4.43
   1   4  -2   88.74    4.43
   1   4  -2   90.28    4.52
  -1   4   2   82.42    4.42
   1   4  -2   89.38    4.48
  -1   4   2   79.81    4.41
  -1   4   2   89.29    4.44
   1   4  -1   85.87    4.52
   1   4  -1   88.23    4.61
  -1   4   1   91.33    4.60
   1   4  -1   93.59    4.60
   1  -4  -1   81.74    5.36
  -1   4   1   92.30    4.58
   1   4  -1   86.39    4.55
   1   4  -1   86.86    4.54
  -1   4   1   85.92    4.53
  -1   4   1   94.74    4.59
  -1   4   1   80.79    4.54
   1   4  -1   82.93    4.54
   1   4  -1   93.60    4.63
   1   4   0   15.89    1.35
  -1   4   0   14.99    1.32
   1   4   0   16.30    1.35
   1  -4   0   15.84    1.88
  -1   4   0   13.82    1.28
   1   4   0   14.38    1.27
  -1   4   0   15.85    1.29
   1   4   0   15.79    1.28
  -1   4   0   15.36    1.29
  -1   4   0   15.04    1.26
   1   4   0   16.62    1.33
   1   4   0   16.08    1.33
  -1   4   0   16.05    1.36
   1   4   0   16.06    1.26
  -1   4   0   14.94    1.32
  -1   4  -1    8.31    1.03
  -1   4  -1   10.03    1.05
   1   4   1    7.36    0.96
   1   4   1    9.47    1.04
   1  -4   1    8.64    1.50
   1   4   1    9.03    0.96
  -1   4  -1    8.28    0.95
   1   4   1    8.55    0.96
  -1   4  -1    7.27    0.93
   1   4   1    8.62    0.92
   1   4   1    9.44    1.04
  -1   4  -1    9.48    1.04
  -1   4  -1    8.85    1.01
   1   4   1    8.17    0.94
  -1   4  -1   10.18    1.01
  -1   4  -2   53.25    3.11
   1   4   2   56.30    3.10
  -1   4  -2   54.07    3.14
   1   4   2   57.35    3.15
  -1   4  -2   55.85    3.17
   1   4   2   60.35    3.21
   1  -4   2   52.13    3.75
   1   4   2   52.51    3.06
   1   4   2   60.58    3.18
   1   4   2   57.74    3.14
  -1   4  -2   56.92    3.14
  -1   4  -2   48.72    3.07
   1   4   2   58.52    3.11
   1   4   2   58.44    3.15
  -1   4  -2   54.52    3.18
   1   4   3    4.57    0.89
   1   4   3    4.42    0.79
  -1   4  -3    5.37    0.85
  -1   4  -3    5.81    0.91
   1   4   3    5.30    0.90
   1   4   3    5.62    0.80
  -1   4  -3    6.15    0.83
   1   4   3    4.94    0.80
   1   4   3    5.17    0.88
   1  -4   3    4.57    1.13
  -1   4  -3    4.40    1.03
   1   4   3    4.91    0.79
   1   4   3    4.58    0.79
   1   4   3    6.37    0.82
  -1   4  -3    6.70    0.89
  -1   4  -4  122.92    5.80
   1   4   4  115.61    5.70
  -1   4  -4  100.66    6.46
   1   4   4  116.46    5.70
   1  -4   4  108.25    6.39
   1   4   4  123.17    5.77
  -1   4  -4  111.10    5.74
   1   4   4  107.67    5.70
   1   4   4  115.91    5.78
  -1   4  -4  105.41    5.74
  -1   4  -4  112.17    5.80
   1   4   4  115.81    5.80
   1   4   4  120.89    5.76
   1   4   4  120.56    5.78
  -1   4  -4  119.64    5.79
   1   4   5    2.13    0.66
   1   4   5    2.83    0.84
  -1   4  -5    1.24    0.72
  -1   4  -5    2.34    0.70
   1   4   5    1.30    0.65
   1   4   5    1.50    0.62
   1   4   5    1.50    0.57
   1   4   5    2.26    0.72
  -1   4  -5    1.80    0.61
   1  -4   5    1.97    0.98
  -1   4  -5    2.02    0.84
   1   4   5    1.19    0.56
  -1   4  -5    1.72    0.60
   1   4   5    2.18    0.68
   1   4   5    1.48    0.57
  -1   4  -5    2.65    0.69
  -1   4  -6   27.03    1.77
   1   4   6   25.80    1.68
  -1   4  -6   21.04    2.30
   1   4   6   23.88    1.60
   1   4   6   24.64    1.66
   1   4   6   26.45    1.78
   1   4   6   22.14    1.56
   1  -4   6   21.92    2.15
   1   4   6   26.80    1.76
   1   4   6   23.47    1.74
   1   4   6   25.33    1.72
  -1   4  -6   25.45    1.75
  -1   4  -6   22.70    1.76
  -1   4  -6   24.82    1.78
  -1   4  -6   26.44    1.76
   1   4   6   23.26    1.68
   1   4   6   28.81    1.81
   1   4   7   15.88    1.22
  -1   4  -7   16.84    1.33
  -1   4  -7   13.94    1.87
   1  -4   7   12.63    1.63
   1   4   7   16.48    1.34
  -1   4  -7   15.90    1.32
   1   4   7   16.41    1.36
   1   4   7   15.66    1.26
   1   4   7   15.48    1.20
   1   4   7   15.34    1.28
   1   4   7   16.25    1.38
   1   4   7   12.92    1.13
  -1   4  -7   13.39    1.31
  -1   4  -7   13.62    1.30
  -1   4  -7   16.69    1.31
   1   4   7   14.09    1.30
   1   4   7   13.81    1.21
  -1   4  -8   20.85    1.65
  -1   4  -8   20.43    2.32
   1   4   8   21.00    1.50
  -1   4  -8   23.52    1.64
   1   4   8   23.70    1.64
   1   4   8   22.41    1.65
  -1   4  -8   20.72    1.59
   1   4   8   24.00    1.54
   1   4   8   23.46    1.59
   1   4   8   24.16    1.70
   1   4   8   22.95    1.64
  -1  -4  -8   18.62    2.08
   1  -4   8   18.25    1.95
   1   4   8   20.21    1.45
   1   4   8   19.75    1.52
  -1   4  -8   22.48    1.61
  -1   4  -9    5.82    0.94
   1   4   9    5.62    0.76
  -1   4  -9    6.20    0.91
  -1   4  -9    5.84    0.88
   1   4   9    6.29    0.97
   1   4   9    4.18    0.70
  -1   4  -9    5.59    0.85
   1   4   9    5.96    0.81
   1   4   9    4.69    0.86
   1   4   9    6.36    1.02
   1   4   9    6.57    0.88
   1   4   9    6.23    0.88
  -1   4  -9    4.37    1.23
   1  -4   9    5.60    1.17
   1   4   9    7.06    0.80
  -1   4  -9    6.38    0.85
   1   4   9    4.56    0.72
  -1   4 -10    0.60    0.65
   1   4  10    1.03    0.58
  -1   4 -10    0.61    0.65
   1   4  10    0.47    0.64
  -1   4 -10    1.02    0.63
   1   4  10    0.66    0.50
  -1   4 -10    0.85    0.59
   1   4  10    0.26    0.58
   1   4  10    0.45    0.65
  -1   4 -10    1.06    0.64
   1   4  10    0.93    0.77
   1   4  10    0.91    0.63
   1   4  10    0.29    0.67
  -1   4 -10    0.44    0.96
   1   4  10    0.92    0.53
   1   4  10    0.17    0.45
  -1   4 -10    0.06    0.56
   1   4  11    7.17    0.80
   1   4  11    8.46    0.86
  -1   4 -11    8.56    0.98
  -1   4 -11    9.14    1.01
   1   4  11    7.68    1.01
  -1   4 -11    7.07    1.65
  -1   4 -11    8.81    1.06
   1   4  11    9.09    0.91
   1   4  11    8.76    0.95
   1   4  11    6.79    0.95
   1   4  11    9.16    1.14
  -1   4 -11    7.25    0.99
   1   4  11    6.50    0.99
   1   4  11    6.59    0.91
   1   4  11    6.86    0.83
   1   4  11    9.61    0.91
  -1   4 -12   30.22    1.97
   1   4  12   27.09    1.97
  -1   4 -12   27.89    1.97
   1   4  12   29.10    1.77
  -1   4 -12   30.94    3.10
   1   4  12   31.35    1.86
  -1   4 -12   30.78    2.09
   1   4  12   30.77    1.90
   1   4  12   27.99    1.92
  -1   4 -12   30.86    2.03
   1   4  12   27.57    1.67
   1   4  12   28.19    1.79
   1   4  12   29.49    1.94
   1   4  12   30.00    1.92
   1   4  12   25.72    1.72
   1   4  12   28.84    1.84
  -1   4 -13   50.03    2.76
   1   4  13   44.64    2.75
  -1   4 -13   45.22    2.73
   1   4  13   43.38    2.50
  -1   4 -13   45.50    2.84
   1   4  13   48.68    2.63
   1   4  13   51.36    2.68
   1   4  13   44.89    2.68
   1   4  13   40.92    2.39
  -1   4 -13   47.38    2.79
   1   4  13   49.89    2.59
   1   4  13   47.07    2.70
   1   4  13   44.90    2.65
  -1   4 -13   49.07    4.11
   1   4  13   43.48    2.48
   1   4  13   44.85    2.58
   1   4  14    0.98    0.56
  -1   4 -14    1.56    0.77
   1   4  14    1.10    0.68
  -1   4 -14    1.21    0.54
  -1   4 -14    0.98    0.68
   1   4  14    0.79    0.78
  -1   4 -14    1.83    0.66
   1   4  14    1.01    0.66
   1   4  14    0.60    0.56
  -1   4 -14    0.88    0.70
   1   4  14    1.53    0.60
   1   4  14    0.96    0.83
  -1   4 -14    2.32    1.31
   1   4  14    0.54    0.59
   1   4  14    1.45    0.51
  -1   4 -15  169.66   10.28
  -1   4 -15  186.22    8.54
  -1   4 -15  177.16    8.56
   1   4  15  169.94    8.56
   1   4  15  169.05    8.18
  -1   4 -15  177.56    8.63
   1   4  15  186.63    8.59
   1   4  15  191.16    8.38
  -1   4 -15  164.95    8.36
   1   4  15  177.91    8.40
  -1   4 -15  182.41    8.72
   1   4  15  191.11    8.48
   1   4  15  166.17    8.24
   1   4  15  181.17    8.48
   1   4  15  166.53    8.45
  -1   4 -16  180.66    8.57
  -1   4 -16  172.52    8.61
   1   4  16  181.61    8.68
  -1   4 -16  174.16    8.68
   1   4  16  171.49    8.25
   1   4  16  183.13    8.64
   1   4  16  199.45    8.47
   1   4  16  175.43    8.32
   1   4  16  191.04    8.54
   1   4  16  169.50    8.51
   1   4  16  181.29    8.56
  -1   4 -16  163.98    8.44
  -1   4 -16  175.52    8.77
   1   4  16  175.67    8.46
   1   4  17    1.80    0.81
  -1   4 -17    1.48    0.84
  -1   4 -17    1.24    0.64
  -1   4 -17    2.23    0.77
   1   4  17    1.05    0.79
   1   4  17    1.91    0.62
  -1   4 -17    1.58    0.86
   1   4  17    2.21    1.04
   1   4  17    2.05    0.64
   1   4  17    2.79    0.80
   1   4  17    2.88    0.70
   1   4  17    2.08    1.01
  -1   4 -17    1.92    0.69
  -1   4 -18   73.07    4.10
   1   4  18   71.47    3.81
  -1   4 -18   69.65    3.80
  -1   4 -18   60.44    3.82
   1   4  18   70.80    3.96
   1   4  18   67.53    3.54
  -1   4 -18   67.19    3.99
   1   4  18   73.88    3.91
   1   4  18   74.69    4.00
   1   4  18   72.84    3.63
   1   4  18   69.00    3.89
   1   4  18   77.65    3.87
   1   4  18   74.37    3.66
   1   4  18   73.64    3.69
  -1   4 -18   74.40    3.85
   1   4  19  165.52    7.74
  -1   4 -19  158.83    7.75
  -1   4 -19  153.34    7.99
  -1   4 -19  155.81    7.82
   1   4  19  158.28    7.89
   1   4  19  157.72    7.80
   1   4  19  175.76    7.78
   1   4  19  158.27    7.45
  -1   4 -19  158.08    7.95
   1   4  19  156.74    7.78
   1   4  19  166.69    7.88
   1   4  19  158.64    7.51
  -1   4 -19  160.71    7.73
   1   4  19  141.94    7.58
   1   4  19  165.16    7.58
   1   4  19  164.26    7.55
   1   4  20   16.57    1.28
   1   4  20   14.92    1.27
   1   4  20   15.54    1.30
   1   4  20   14.35    1.52
   1   4  20   15.04    1.46
  -1   4 -20   15.53    1.55
   1   4  20   13.71    1.22
   1   4  20   12.91    1.55
  -1   4 -20   13.06    1.30
  -1   4 -20   15.83    1.39
   1   4  20   14.59    1.46
  -1   4 -20   16.35    1.31
   1   4  20   16.78    1.43
  -1   4 -20   16.15    1.37
  -1   4 -20   15.97    1.58
   1   4  21   21.60    1.57
   1   4  21   18.60    1.41
   1   4  21   19.96    1.82
   1   4  21   19.78    1.65
   1   4  21   19.25    1.52
  -1   4 -21   21.28    1.79
   1   4  21   20.74    1.76
  -1   4 -21   15.81    1.45
  -1   4 -21   19.64    1.57
  -1   4 -21   18.11    1.72
   1   4  21   19.89    1.59
   1   4  21   21.44    1.71
  -1   4 -21   19.27    1.56
  -1   4 -21   19.83    1.48
   1   4  21   21.35    1.74
   1   4  22   25.25    1.87
   1   4  22   25.31    1.86
  -1   4 -22   24.55    1.99
   1   4  22   29.16    2.04
  -1   4 -22   18.34    1.61
   1   4  22   22.80    1.92
  -1   4 -22   23.64    1.56
  -1   4 -22   24.07    2.00
  -1   4 -22   25.66    1.81
   1   4  22   24.71    1.81
  -1   4 -22   21.73    1.74
   1   4  22   24.42    1.90
  -1   4 -22   26.28    1.70
   1   4  22   28.32    2.02
   1   4  22   25.14    1.66
   1   4  23   77.58    4.14
  -1   4 -23   80.14    4.39
   1   4  23   74.33    4.02
   1   4  23   84.35    4.28
  -1   4 -23   60.13    3.93
  -1   4 -23   80.82    4.41
  -1   4 -23   79.24    4.16
   1   4  23   79.43    4.13
  -1   4 -23   73.15    4.11
   1   4  23   74.41    4.24
   1   4  23   88.42    4.29
   1   4  23   84.50    4.00
   1   4  23   79.36    4.24
  -1   4 -23   71.37    3.84
  -1   4 -23   80.19    4.03
  -1   4 -24    4.61    1.09
   1   4  24    3.06    1.10
   1   4  24    5.31    1.19
  -1   4 -24    4.42    0.71
   1   4  24    3.41    0.94
  -1   4 -24    3.21    0.96
  -1   4 -24    4.69    0.91
   1   4  24    3.62    0.96
  -1   4 -24    4.13    0.81
   1   4  24    3.28    0.96
   1   4  24    5.08    0.99
   1   4  24    8.05    2.24
   1   4  24    3.67    1.42
  -1   4 -24    3.92    0.73
   1   4  25   76.76    4.01
   1   4  25   70.31    3.97
  -1   4 -25   68.98    3.57
  -1   4 -25   70.22    3.90
  -1   4 -25   70.10    4.10
   1   4  25   73.43    3.86
  -1   4 -25   75.20    4.15
   1   4  25   75.12    4.04
   1   4  25   70.77    3.74
   1   4  25   72.40    4.01
  -1   4 -25   63.09    3.78
  -1   4 -26    2.55    1.03
   1   4  26    3.94    1.13
   1   4  26    1.61    1.10
  -1   4 -26    1.76    0.59
  -1   4 -26    1.69    0.88
  -1   4 -26    1.96    0.81
   1   4  26    3.35    0.96
  -1   4 -26    2.28    0.68
   1   4  26    2.91    0.93
   1   4  26    2.57    0.86
   1   4  27    5.36    1.14
  -1   4 -27    5.91    1.17
  -1   4 -27    5.59    0.74
   1   4  27    5.88    1.30
  -1   4 -27    6.52    1.12
  -1   4 -27    7.33    1.08
  -1   4 -27    5.83    0.85
   1   4  27    5.29    1.03
   1   4  27    5.61    1.02
   1   4  27    7.13    1.01
   1   4  27    6.57    2.66
   1   4  28   18.95    1.62
  -1   4 -28   16.55    1.17
  -1   4 -28   16.25    1.61
  -1   4 -28   16.23    1.51
   1   4  28   16.05    1.54
  -1   4 -28   14.90    1.31
  -1   4 -28   17.40    1.70
   1   4  28   17.83    1.47
   1   4  28   19.26    1.45
   1   4  28   21.31    2.91
  -1   4 -29    1.20    0.48
   1   4  29    1.00    0.80
  -1   4 -29    0.80    0.92
   1   4  29    1.27    0.98
  -1   4 -29    1.29    0.79
  -1   4 -29    1.08    0.82
   1   4  29    0.78    0.79
   1   4  29    0.91    0.75
  -1   4 -30   27.60    1.57
   1   4  30   27.74    1.82
   1   4  30   30.00    2.03
  -1   4 -30   26.33    2.09
  -1   4 -30   29.97    2.02
   1   4  30   26.95    2.02
   1   4  30   28.59    1.87
  -1   4 -30   24.19    2.08
   1   4  31   11.89    1.13
   1   4  31   10.48    1.26
  -1   4 -31   11.45    1.38
  -1   4 -31   11.90    1.25
  -1   4 -31    8.74    1.22
   1   4  31    9.32    1.17
   1   4  31    9.24    1.09
   1   4  32   90.81    4.19
   1   4  32   86.59    4.33
  -1   4 -32   74.81    4.45
  -1   4 -32   83.58    4.39
   1   4  32   78.52    4.16
  -1   4 -32   86.05    4.57
   1   4  32   76.26    4.33
  -1   4 -33   35.66    2.25
  -1   4 -33   30.99    2.28
  -1   4 -33   35.29    2.40
   1   4  33   34.29    2.04
   1   4  33   37.96    2.07
   1   4  33   29.83    2.15
   1   4  34   12.04    1.23
  -1   4 -34    9.62    1.17
  -1   4 -34   10.41    1.16
  -1   4 -34    7.21    1.18
   1   4  34   11.55    1.41
   1   4  34   11.37    1.00
   1   4  35    5.62    1.02
  -1   4 -35    5.92    0.96
  -1   4 -35    7.18    0.99
  -1   4 -35    7.40    1.08
   1   4  35    4.96    1.15
   1   4  35    6.10    0.77
   1   4  36    5.85    0.93
  -1   4 -36    5.65    0.88
  -1   4 -36    6.24    0.91
  -1   4 -36    7.01    1.03
   1   4  36    6.29    1.13
   1   4  36    4.73    0.67
   1  -4  36    6.21    0.73
  -1   4 -37    1.07    0.67
  -1   4 -37    0.58    0.60
   1   4  37    1.12    0.48
   1   4  37    1.89    0.80
  -1   4 -37   -0.06    0.72
   1   4  38   31.12    1.63
   1   4  38   23.45    1.41
  -1   4 -38   27.50    1.82
  -1   4 -38   28.52    1.73
  -1   4 -38   22.67    1.67
   1   4  39    3.06    0.74
  -1   4 -39    2.28    0.74
  -1   4 -39    1.62    0.55
  -1   4 -39    2.90    0.65
  -1   4 -40   15.04    1.14
  -1   4 -40   13.23    1.09
  -1   4 -40   15.13    1.22
   1   4  41   76.04    3.32
  -1   4 -41   69.76    3.51
  -1   4 -42    9.21    0.75
   1   4  42   14.70    0.86
   1   4  43    6.19    0.58
   1  -4  44    2.23    0.36
  -1   4 -44    1.69    0.32
   1   5 -39    1.87    0.29
   1   5 -39    1.39    0.27
  -1   5  38    0.82    0.41
   1   5 -38    0.62    0.30
   1   5 -38    0.13    0.30
  -1   5  37    0.68    0.47
   1   5 -37    0.34    0.36
  -1   5  37   -0.11    0.27
   1   5 -37   -0.37    0.40
  -1   5  36   20.59    1.11
  -1   5  36   17.76    1.01
   1   5 -36   17.14    1.16
  -1   5  35    1.54    0.44
   1   5 -35    1.27    0.51
   1   5 -35    0.99    0.51
  -1   5  34    8.93    0.76
   1   5 -34    9.08    0.92
   1   5 -34    8.27    0.87
   1   5 -33    4.71    0.55
  -1   5  33    5.95    0.71
   1   5 -33    5.03    0.78
  -1   5  33    6.42    0.72
  -1   5  32   62.72    3.04
   1   5 -32   50.13    2.79
  -1   5  32   53.93    2.83
   1   5 -32   56.20    3.06
  -1   5  32   57.86    2.82
  -1   5  31    0.22    0.62
  -1   5  31    2.30    0.84
  -1   5  31    1.11    0.63
  -1   5  31    2.47    0.86
   1   5 -31    2.18    0.74
   1   5 -31    1.22    0.50
  -1   5  30    6.02    0.84
  -1   5  30    5.36    1.01
   1   5 -30    5.69    0.54
  -1   5  30    4.90    0.78
  -1   5  30    4.81    0.99
   1   5 -30    5.45    0.90
   1   5 -30    5.45    0.72
  -1   5  29    0.62    0.72
  -1   5  29   -0.32    2.47
  -1   5  29    1.40    0.69
  -1   5  29    0.96    0.89
   1   5 -29    0.65    0.41
  -1   5  29    0.32    0.86
   1   5 -29    0.35    0.73
   1   5 -29    0.59    0.52
  -1   5  28   15.08    1.30
  -1   5  28   16.11    1.25
  -1   5  28   17.08    1.44
   1   5 -28   14.60    1.01
  -1   5  28   16.20    1.47
   1   5 -28   15.22    1.24
   1   5 -28   14.56    1.45
  -1   5  28   19.05    2.78
  -1   5  27   11.08    1.18
  -1   5  27   13.21    1.33
   1   5 -27   10.97    0.90
  -1   5  27   12.07    1.12
  -1   5  27   13.62    1.42
   1   5 -27   10.71    1.08
  -1   5  27   13.01    2.55
  -1   5  26    4.50    0.97
  -1   5  26    3.30    0.86
  -1   5  26    3.85    1.08
   1   5 -26    3.83    0.65
  -1   5  26    4.96    1.18
   1   5 -26    3.16    0.76
  -1   5  26    5.40    2.00
  -1   5  25   42.34    2.55
  -1   5  25   42.94    2.64
  -1   5  25   48.93    3.14
   1   5 -25   38.71    2.25
  -1   5  25   41.18    2.58
  -1   5  25   44.32    2.70
   1   5 -25   39.72    2.52
  -1   5  25   45.53    2.51
   1   5 -25   41.99    2.43
  -1   5  24   57.99    3.25
  -1   5  24   60.29    3.10
  -1   5  24   64.75    3.63
   1   5 -24   51.95    2.94
  -1   5  24   59.83    3.27
  -1   5  24   63.55    3.43
   1   5 -24   50.90    3.21
  -1   5  24   60.04    3.19
   1   5 -24   56.64    3.14
  -1   5  23   42.98    2.76
  -1   5  23   41.13    2.60
  -1   5  23   46.26    2.85
  -1   5  23   43.59    2.40
  -1   5  23   43.95    2.64
  -1   5  23   40.73    2.74
   1   5 -23   37.69    2.57
  -1   5  23   42.11    2.52
   1   5 -23   43.55    2.53
   1   5 -22   40.17    2.39
   1   5 -22   36.95    2.44
  -1   5  22   35.84    2.41
  -1   5  22   41.94    2.25
  -1   5  22   36.73    2.40
  -1   5  22   36.78    2.44
  -1   5  22   38.25    2.35
   1   5 -21   22.85    1.68
   1   5 -21   20.01    1.73
  -1   5  21   21.21    1.74
  -1   5  21   21.05    1.54
  -1   5  21   22.46    1.61
  -1   5  21   24.51    1.75
  -1   5  21   21.89    1.65
   1   5 -20   50.54    2.91
   1   5 -20   49.84    3.00
  -1   5  20   50.51    2.71
  -1   5  20   48.30    2.69
  -1   5  20   49.23    2.87
  -1   5  20   47.25    2.70
  -1   5  20   47.80    2.83
   1   5 -19   16.48    1.40
   1   5 -19   13.34    1.42
  -1   5  19   14.69    1.23
  -1   5  19   15.23    1.28
   1   5 -19   13.57    1.24
  -1   5  19   14.07    1.41
  -1   5  19   15.51    1.36
   1   5 -19   13.31    1.51
  -1   5  19   12.25    1.20
  -1   5  18    9.51    1.30
  -1   5  18   10.89    1.05
   1   5 -18   11.99    1.22
   1   5 -18   12.49    1.28
  -1   5  18   10.52    1.09
   1   5 -18    9.73    1.05
  -1   5  18   10.95    1.13
  -1   5  18    9.13    1.21
  -1   5  18   11.95    1.23
   1   5 -18    9.78    1.32
  -1   5  18   10.54    1.20
  -1   5  18    9.96    1.53
  -1   5  17    1.52    0.88
   1   5 -17    0.37    0.88
   1   5 -17    2.01    0.87
  -1   5  17    1.45    0.76
  -1   5  17   -0.20    0.95
  -1   5  17    1.85    1.18
   1   5 -17    0.57    0.62
  -1   5  17    0.68    0.76
  -1   5  17    1.41    0.86
  -1   5  17    1.30    0.80
  -1   5  17    1.05    0.77
   1   5 -17    0.97    0.74
  -1   5  17    1.30    0.91
   1   5 -16  111.89    5.71
  -1   5  16  103.39    5.33
   1   5 -16  105.56    5.54
  -1   5  16  100.45    5.29
  -1   5  16  106.49    5.40
  -1   5  16  107.71    5.49
  -1   5  16  106.16    5.18
  -1   5  16  112.45    5.59
   1   5 -16  100.78    5.36
  -1   5  16   99.49    5.21
  -1   5  16  104.71    5.21
  -1   5  16  111.39    5.26
   1   5 -16  114.37    5.55
  -1   5  15   24.69    1.81
   1   5 -15   28.87    2.12
   1   5 -15   25.16    1.95
  -1   5  15   21.51    1.73
  -1   5  15   24.93    1.84
  -1   5  15   23.75    1.67
  -1   5  15   25.95    1.98
  -1   5  15   25.46    2.07
   1   5 -15   24.48    1.80
  -1   5  15   22.79    1.71
  -1   5  15   23.43    1.68
  -1   5  15   25.71    1.73
   1   5 -15   29.26    1.99
   1   5 -15   28.39    1.83
  -1   5  14  160.12    7.85
   1   5 -14  170.14    8.23
   1   5 -14  166.32    8.11
  -1   5  14  149.34    7.75
  -1   5  14  166.63    7.95
  -1   5  14  165.33    8.00
  -1   5  14  161.23    7.72
  -1   5  14  172.66    8.09
  -1   5  14  153.35    7.72
  -1   5  14  149.59    7.74
   1   5 -14  171.36    7.98
  -1   5  14  164.53    7.79
   1   5 -14  178.34    8.12
   1   5 -14  182.77    7.98
   1   5 -13    2.35    0.95
  -1   5  13    4.56    0.94
   1   5 -13    4.00    1.05
  -1   5  13    2.04    0.85
  -1   5  13    3.35    0.94
  -1   5  13    4.11    1.11
  -1   5  13    3.04    0.84
  -1   5  13    5.48    1.23
   1   5 -13    3.14    0.86
  -1   5  13    4.63    0.86
   1   5 -13    4.61    0.99
   1   5 -13    5.10    0.96
  -1   5  12   85.41    4.51
   1   5 -12   86.06    4.81
   1   5 -12   88.39    4.76
   1   5 -12   86.03    4.47
   1   5 -12   94.08    4.76
  -1   5  12   87.49    4.59
  -1   5  12   83.43    4.61
  -1   5  12   85.36    4.39
  -1   5  12   89.33    4.71
   1   5 -12   84.82    4.60
  -1   5  12   87.96    4.46
   1   5 -12   99.20    4.81
   1   5 -12   93.01    4.64
  -1   5  11   18.43    1.48
   1   5 -11   21.03    1.77
   1   5 -11   18.51    1.63
   1   5 -11   19.71    1.64
   1   5 -11   19.62    1.45
  -1   5  11   18.25    1.53
  -1   5  11   19.00    1.61
  -1   5  11   17.63    1.39
  -1   5  11   18.54    1.67
   1   5 -11   17.97    1.52
  -1   5  11   20.67    1.47
   1   5 -11   18.42    1.62
   1   5 -11   21.93    1.63
   1   5 -10   20.98    1.77
  -1   5  10   18.64    1.47
   1   5 -10   20.23    1.69
   1   5 -10   21.90    1.70
   1   5 -10   21.93    1.52
  -1   5  10   19.35    1.57
  -1   5  10   18.58    1.59
  -1   5  10   18.18    1.42
  -1   5  10   17.39    1.68
   1   5 -10   18.92    1.56
  -1   5  10   19.53    1.49
   1   5 -10   19.77    1.69
   1   5 -10   20.80    1.64
   1   5 -10   21.06    1.82
  -1   5   9   30.55    2.05
   1   5  -9   35.55    2.37
   1   5  -9   29.63    2.21
  -1   5   9   34.27    2.20
  -1   5   9   34.77    2.27
   1   5  -9   32.43    2.18
   1   5  -9   36.14    2.32
   1   5  -9   32.85    2.09
  -1   5   9   31.26    2.15
   1   5  -9   34.54    2.29
   1   5  -9   30.96    2.19
   1   5  -9   32.64    2.38
   1   5  -8   89.12    4.82
  -1   5   8   81.20    4.46
   1   5  -8   89.07    4.76
  -1   5   8   81.89    4.56
  -1   5   8   87.04    4.65
  -1   5   8   86.08    4.53
   1   5  -8   90.82    4.68
  -1   5   8   97.05    4.85
   1   5  -8   97.12    4.82
   1   5  -8   89.54    4.59
  -1   5   8   83.14    4.59
   1   5  -8   86.69    4.73
   1   5  -8   99.69    4.77
   1   5  -8   92.74    4.88
  -1   5   7   79.10    4.42
   1   5  -7   93.31    4.82
   1   5  -7   84.70    4.70
  -1   5   7   86.28    4.55
  -1   5   7   84.80    4.59
  -1   5   7   87.30    4.53
   1   5  -7   86.22    4.63
   1   5  -7   91.36    4.59
  -1   5   7   95.01    4.82
   1   5  -7   93.73    4.76
  -1   5   7   81.72    4.56
   1   5  -7   89.25    4.74
   1   5  -7   99.22    4.76
   1   5  -7   92.83    4.85
   1   5  -6   46.58    2.78
  -1   5   6   36.14    2.38
  -1   5   6   45.60    2.76
   1   5  -6   45.38    2.71
   1   5  -6   44.08    2.55
  -1   5   6   44.56    2.62
  -1   5   6   38.98    2.47
   1   5  -6   45.61    2.65
  -1   5   6   41.08    2.54
  -1   5   6   38.28    2.48
   1   5  -6   42.33    2.76
   1   5  -6   43.31    2.67
   1   5  -6   42.56    2.68
   1   5  -5   26.92    1.94
  -1   5   5   21.18    1.57
  -1   5   5   27.21    1.93
   1   5  -5   26.04    1.77
   1   5  -5   24.86    1.85
  -1   5   5   19.26    1.61
  -1   5   5   21.17    1.63
  -1   5   5   25.08    1.78
   1   5  -5   23.92    1.77
  -1   5   5   21.92    1.70
   1   5  -5   24.35    1.85
   1   5  -5   23.87    1.89
  -1   5   5   27.86    2.01
  -1   5   4   24.49    1.75
   1   5  -4   30.27    2.11
  -1   5   4   27.30    1.87
   1   5  -4   26.04    1.80
  -1   5   4   27.12    1.94
  -1   5   4   28.28    1.89
   1   5  -4   31.13    2.02
  -1   5   4   24.37    1.79
   1   5  -4   32.56    2.19
  -1   5   4   31.88    2.18
  -1   5   4   28.14    1.92
  -1   5   4   32.91    2.15
   1   5  -4   30.08    1.96
  -1   5   3   15.20    1.26
  -1   5   3   15.21    1.40
   1   5  -3   19.98    1.54
  -1   5   3   17.13    1.37
   1   5  -3   18.74    1.51
  -1   5   3   18.42    1.62
  -1   5   3   17.75    1.45
   1   5  -3   16.48    1.33
  -1   5   3   16.64    1.39
   1   5  -3   21.59    1.67
   1   5  -3   20.35    1.57
  -1   5   2    1.29    0.70
  -1   5   2    1.53    0.80
  -1   5   2    0.56    0.62
   1   5  -2    1.47    0.61
  -1   5   2    2.33    0.84
   1   5  -2    2.06    0.74
  -1   5   2    1.63    0.69
  -1   5   2    1.88    0.86
   1   5  -2    2.41    0.78
   1   5  -2    3.10    0.90
   1   5  -2    2.08    0.77
  -1   5   1   72.24    4.02
   1   5  -1   68.99    3.91
  -1   5   1   73.00    4.03
   1   5  -1   85.73    4.21
  -1   5   1   81.20    4.25
  -1   5   1   84.95    4.23
   1   5  -1   72.65    3.80
  -1   5   1   66.03    3.85
  -1   5   1   81.15    4.27
   1   5  -1   79.87    4.22
   1   5  -1   81.21    4.16
  -1   5   1   80.98    4.25
   1   5  -1   86.80    4.36
   1   5  -1   81.60    4.20
  -1   5   0   21.35    1.65
   1   5   0   22.42    1.51
  -1   5   0   23.15    1.55
   1   5   0   23.27    1.52
   1   5   0   21.21    1.54
  -1   5   0   23.13    1.67
   1   5   0   23.68    1.75
  -1   5   0   25.55    1.88
  -1   5   0   21.23    1.75
   1   5   0   24.07    1.81
   1   5   0   24.92    1.78
  -1   5   0   22.65    1.82
   1   5   0   24.48    1.78
  -1   5   0   24.39    1.85
   1   5   0   28.08    1.97
  -1   5  -1   16.13    1.39
   1   5   1   19.68    1.34
   1   5   1   18.15    1.31
  -1   5  -1   16.27    1.43
   1   5   1   19.04    1.35
   1   5   1   17.16    1.50
  -1   5  -1   18.55    1.60
  -1   5  -1   17.47    1.53
   1   5   1   18.02    1.54
  -1   5  -1   17.95    1.61
   1   5   1   17.70    1.56
   1   5   1   17.25    1.52
  -1   5  -1   19.06    1.59
  -1   5  -1   19.84    1.70
   1   5   2   17.05    1.50
   1   5   2   20.41    1.63
  -1   5  -2   21.29    1.68
   1   5   2   18.29    1.39
  -1   5  -2   19.91    1.52
   1   5   2   17.77    1.36
   1   5   2   21.42    1.64
  -1   5  -2   20.83    1.70
   1   5   2   20.76    1.63
  -1   5  -2   20.81    1.64
  -1   5  -2   18.93    1.48
   1   5   2   16.69    1.33
   1   5   2   17.61    1.45
  -1   5  -2   21.47    1.79
  -1   5  -2   21.46    1.70
   1   5   3   23.78    1.81
  -1   5  -3   27.44    2.01
   1   5   3   28.69    1.96
   1   5   3   24.59    1.68
  -1   5  -3   24.70    1.76
   1   5   3   26.53    1.72
  -1   5  -3   23.39    1.78
   1   5   3   23.39    1.65
  -1   5  -3   28.64    2.02
   1   5   3   29.77    1.97
  -1   5  -3   26.33    1.94
   1   5   3   25.65    1.78
  -1   5  -3   27.95    2.01
  -1   5  -3   27.47    2.07
   1   5   4  198.71    9.42
  -1   5  -4  215.99    9.59
   1   5   4  214.70    9.54
  -1   5  -4  197.76    9.54
  -1   5  -4  180.35    9.25
   1   5   4  194.87    9.23
   1   5   4  187.49    9.22
  -1   5  -4  172.95    9.31
   1   5   4  187.24    9.19
  -1   5  -4  216.77    9.64
   1   5   4  213.60    9.53
  -1   5  -4  204.74    9.52
   1   5   4  187.40    9.28
  -1   5  -4  209.14    9.63
  -1   5  -4  206.60    9.59
  -1   5  -5    0.53    0.80
   1   5   5   -0.26    0.64
   1   5   5    0.36    0.67
  -1   5  -5   -0.23    0.81
   1   5   5    0.51    0.69
   1   5   5   -0.66    0.58
   1   5   5    0.93    0.66
  -1   5  -5   -0.16    0.59
   1   5   5    0.36    0.60
  -1   5  -5    0.16    0.86
  -1   5  -5    0.73    0.74
  -1   5  -5   -0.60    0.81
  -1   5  -5    0.41    0.78
  -1   5  -6   -0.23    0.69
  -1   5  -6    1.39    0.82
   1   5   6    1.42    0.67
   1   5   6    0.94    0.72
  -1   5  -6    0.49    0.75
   1   5   6    0.97    0.61
  -1   5  -6    1.53    0.78
  -1   5  -6    0.47    0.58
   1   5   6    1.10    0.61
   1   5   6    0.91    0.63
  -1   5  -6    0.32    0.81
  -1   5  -6    1.31    0.79
  -1   5  -7    1.89    0.79
   1   5   7    1.32    0.63
  -1   5  -7    0.69    0.80
   1   5   7    2.10    0.67
   1   5   7    0.69    0.71
  -1   5  -7    0.91    0.77
   1   5   7    1.30    0.64
   1   5   7    0.70    0.67
  -1   5  -7    3.06    0.85
   1   5   7    0.73    0.63
  -1   5  -7    0.41    0.79
  -1   5  -7    0.72    0.86
   1   5   8   75.08    3.86
  -1   5  -8   79.95    4.21
  -1   5  -8   70.08    4.13
   1   5   8   78.56    4.11
   1   5   8   75.58    3.96
   1   5   8   75.11    3.99
  -1   5  -8   88.39    4.30
  -1   5  -8   81.59    4.30
   1   5   8   71.92    3.86
   1   5   8   69.80    3.89
   1   5   8   78.79    3.99
  -1   5  -8   79.37    4.28
  -1   5  -8   76.25    4.23
  -1   5  -9   30.77    2.04
  -1   5  -9   25.34    1.94
  -1   5  -9   29.52    2.02
   1   5   9   28.87    1.89
   1   5   9   27.25    1.70
   1   5   9   27.79    1.79
   1   5   9   25.76    1.84
   1   5   9   24.42    1.62
   1   5   9   30.40    2.05
  -1   5  -9   28.21    2.04
   1   5   9   25.97    1.73
   1   5   9   22.87    1.65
   1   5   9   24.23    1.71
   1   5   9   25.76    1.77
  -1   5  -9   25.19    2.00
  -1   5  -9   27.50    2.05
   1   5  10    6.22    0.90
  -1   5 -10    7.58    1.06
  -1   5 -10    6.69    1.05
   1   5  10    6.60    0.90
  -1   5 -10    5.27    0.94
   1   5  10    4.60    0.78
   1   5  10    5.31    0.85
   1   5  10    4.85    0.78
   1   5  10    7.06    0.98
   1   5  10    5.41    1.13
  -1   5 -10    6.51    1.07
   1   5  10    5.85    0.84
   1   5  10    5.31    0.85
   1   5  10    4.47    0.82
   1   5  10    5.54    0.86
  -1   5 -10    5.98    1.05
  -1   5 -10    6.82    1.12
  -1   5 -11   21.44    1.64
  -1   5 -11   17.20    1.54
  -1   5 -11   16.08    1.50
   1   5  11   20.02    1.38
   1   5  11   18.03    1.42
   1   5  11   17.59    1.47
   1   5  11   17.63    1.27
   1   5  11   20.18    1.69
   1   5  11   18.05    1.35
  -1   5 -11   17.75    1.61
   1   5  11   17.14    1.37
   1   5  11   16.40    1.32
   1   5  11   16.65    1.35
   1   5  11   17.23    1.38
  -1   5 -11   16.07    1.57
  -1   5 -11   16.52    1.59
  -1   5 -12    0.89    0.80
   1   5  12    1.00    0.77
   1   5  12    0.60    0.87
  -1   5 -12    2.13    0.83
  -1   5 -12    0.79    0.73
   1   5  12    1.73    0.67
   1   5  12    2.11    0.75
   1   5  12    1.42    0.66
   1   5  12    1.00    0.85
   1   5  12    2.14    1.09
   1   5  12    1.05    0.72
  -1   5 -12    1.00    0.80
   1   5  12    1.04    0.75
   1   5  12    2.42    0.73
   1   5  12    1.45    0.69
  -1   5 -12    2.83    0.97
  -1   5 -12    1.20    0.86
  -1   5 -13   32.19    2.12
  -1   5 -13   26.51    2.02
   1   5  13   29.96    2.11
  -1   5 -13   26.45    2.00
   1   5  13   26.47    1.83
  -1   5 -13   31.52    2.26
   1   5  13   29.59    1.94
   1   5  13   27.71    1.99
   1   5  13   29.58    1.77
   1   5  13   34.45    2.29
  -1   5 -13   27.35    2.11
   1   5  13   26.58    1.84
   1   5  13   26.08    1.80
   1   5  13   27.05    1.84
   1   5  13   26.40    1.82
   1   5  13   28.91    1.90
  -1   5 -13   25.78    2.04
  -1   5 -13   28.45    2.19
  -1   5 -14  510.94   21.09
  -1   5 -14  473.35   21.07
   1   5  14  456.03   21.03
  -1   5 -14  428.98   20.94
  -1   5 -14  469.68   21.21
   1   5  14  462.95   20.79
   1   5  14  476.43   20.89
   1   5  14  447.04   20.64
   1   5  14  432.13   20.87
   1   5  14  493.88   21.08
   1   5  14  438.34   20.72
   1   5  14  423.82   20.72
  -1   5 -14  454.12   21.13
   1   5  14  451.99   20.74
  -1   5 -14  457.23   21.21
  -1   5 -14  445.09   21.00
   1   5  14  504.61   20.87
   1   5  15    4.44    0.95
   1   5  15    4.11    1.05
   1   5  15    3.15    0.77
  -1   5 -15    4.14    1.00
  -1   5 -15    4.25    1.11
   1   5  15    4.42    0.85
  -1   5 -15    2.47    0.86
  -1   5 -15    5.05    0.97
   1   5  15    3.11    0.91
   1   5  15    2.73    0.95
  -1   5 -15    3.42    0.93
   1   5  15    3.44    0.88
  -1   5 -15    4.77    1.12
   1   5  15    2.86    0.92
   1   5  16    2.02    0.77
   1   5  16    2.85    0.98
   1   5  16    1.13    0.65
  -1   5 -16    2.09    0.99
  -1   5 -16    2.18    0.89
   1   5  16    2.80    0.74
  -1   5 -16    1.81    0.71
  -1   5 -16    2.99    0.85
   1   5  16    2.40    0.81
  -1   5 -16    0.99    0.85
   1   5  16    1.83    0.87
  -1   5 -16    3.85    0.90
   1   5  16    1.41    0.86
   1   5  17   62.71    3.21
   1   5  17   66.81    3.55
  -1   5 -17   61.75    3.75
  -1   5 -17   61.91    3.51
   1   5  17   64.98    3.33
   1   5  17   58.08    3.54
  -1   5 -17   63.75    3.59
  -1   5 -17   55.87    3.41
   1   5  17   72.08    3.52
  -1   5 -17   64.68    3.78
   1   5  17   67.77    3.44
   1   5  17   60.93    3.37
   1   5  18   92.32    4.65
   1   5  18   97.05    4.63
  -1   5 -18   88.89    5.02
  -1   5 -18   86.34    4.74
   1   5  18   91.85    4.50
  -1   5 -18   87.03    4.58
  -1   5 -18   95.62    5.07
  -1   5 -18  100.05    4.90
   1   5  18   95.57    4.90
   1   5  19    2.59    0.84
   1   5  19    2.24    1.35
  -1   5 -19    2.82    0.77
  -1   5 -19    2.16    0.97
   1   5  19    2.44    0.97
   1   5  19    3.11    0.89
  -1   5 -19    2.02    0.80
  -1   5 -19    2.95    0.99
  -1   5 -19    2.46    0.71
   1   5  20    4.90    1.21
  -1   5 -20    3.93    1.06
  -1   5 -20    5.76    0.84
   1   5  20    7.14    1.29
  -1   5 -20    4.76    0.88
   1   5  20    5.54    1.01
  -1   5 -20    6.20    1.09
   1   5  20    5.04    0.93
  -1   5 -21   12.42    1.45
  -1   5 -21   10.06    1.05
   1   5  21   11.89    1.50
   1   5  21   10.83    1.22
  -1   5 -21    9.38    1.14
  -1   5 -21   10.31    1.36
   1   5  21   11.82    1.20
   1   5  21   15.05    2.03
   1   5  22  255.85   11.84
  -1   5 -22  242.24   12.11
  -1   5 -22  242.64   11.65
   1   5  22  282.43   12.04
  -1   5 -22  255.26   12.15
   1   5  22  245.87   11.72
   1   5  22  266.94   11.76
   1   5  22  275.26   11.90
  -1   5 -22  247.91   11.87
   1   5  22  230.59   11.87
  -1   5 -23   34.92    2.51
  -1   5 -23   37.38    2.12
   1   5  23   35.20    2.20
   1   5  23   41.11    2.88
   1   5  23   42.31    3.06
   1   5  23   38.69    2.35
  -1   5 -23   38.55    2.56
   1   5  23   33.85    2.32
  -1   5 -23   33.91    2.24
  -1   5 -24   57.26    3.47
  -1   5 -24   61.01    3.04
   1   5  24   58.91    3.12
   1   5  24   61.25    3.88
   1   5  24   60.17    3.22
  -1   5 -24   58.31    3.47
   1   5  24   51.11    3.21
  -1   5 -24   60.43    3.22
  -1   5 -25  100.11    5.57
  -1   5 -25  109.30    5.16
   1   5  25  115.52    5.87
  -1   5 -25  104.50    5.31
  -1   5 -25  111.49    5.65
   1   5  25  107.38    5.34
  -1   5 -26   14.52    1.50
   1   5  26   17.64    1.39
  -1   5 -26   14.10    1.19
  -1   5 -26   18.05    1.15
   1   5  26   16.90    3.05
  -1   5 -26   13.44    1.49
   1   5  27   21.67    1.50
  -1   5 -27   19.28    1.26
  -1   5 -27   20.55    1.67
  -1   5 -27   20.11    1.66
  -1   5 -27   19.45    1.34
   1   5  28    1.07    0.69
  -1   5 -28    0.99    0.47
  -1   5 -28    1.24    0.73
  -1   5 -28    0.90    0.73
  -1   5 -28    1.32    0.46
  -1   5 -29    0.20    0.68
   1   5  29    1.59    0.69
  -1   5 -29   -0.78    0.74
   1   5  29    0.69    0.67
  -1   5 -29    0.34    0.40
   1   5  30   52.43    2.66
  -1   5 -30   44.46    2.85
   1   5  30   50.02    2.68
  -1   5 -30   47.93    2.89
  -1   5 -30   50.57    2.49
   1   5  31   10.81    0.92
  -1   5 -31   10.69    1.10
   1   5  31   11.28    1.00
  -1   5 -31    9.14    1.03
   1   5  32    0.03    0.52
  -1   5 -32    0.47    0.59
   1   5  32    0.10    0.66
  -1   5 -32    0.73    0.60
   1   5  33    4.38    0.62
  -1   5 -33    3.54    0.70
   1   5  33    4.68    0.74
  -1   5 -33    3.81    0.73
   1   5  34   57.12    2.83
   1  -5  34   61.22    2.83
  -1   5 -34   57.98    3.03
   1   5  34   60.95    2.87
  -1   5 -34   50.27    2.98
  -1   5 -35    6.66    0.75
   1   5  35    8.31    0.65
   1  -5  35    7.99    0.65
  -1   5 -35    8.19    0.79
  -1   5 -36    2.80    0.48
  -1   5 -36    2.15    0.50
  -1   5 -37    0.67    0.37
  -1   5 -38    0.13    0.27
  -1   6  31   14.11    0.77
  -1   6  30    0.92    0.31
  -1   6  29   10.24    0.70
  -1   6  28    0.46    0.40
   1   6 -27    1.85    0.29
  -1   6  26    1.15    0.51
   1   6 -26    1.52    0.34
  -1   6  25   35.18    1.89
   1   6 -25   36.83    1.80
   1   6 -25   34.91    1.92
  -1   6  24   14.24    2.12
   1   6 -24   10.75    0.80
  -1   6  24   13.40    0.94
   1   6 -24   12.01    0.93
   1   6 -23   50.44    2.54
  -1   6  23   50.63    2.48
  -1   6  23   56.20    3.08
  -1   6  23   46.04    2.51
   1   6 -23   43.59    2.38
   1   6 -22   13.71    1.11
  -1   6  22   16.15    1.11
  -1   6  22   15.08    1.94
  -1   6  22   15.21    1.15
   1   6 -22   13.54    1.00
   1   6 -21   14.84    1.15
  -1   6  21   14.53    1.10
  -1   6  21   18.53    2.19
  -1   6  21   15.49    1.67
  -1   6  21   14.35    1.15
   1   6 -21   14.24    1.02
   1   6 -20    0.75    0.57
  -1   6  20    1.29    0.64
  -1   6  20    0.61    1.07
  -1   6  20    2.37    0.71
   1   6 -20    1.22    0.55
   1   6 -19    3.51    0.71
  -1   6  19    4.28    1.62
  -1   6  19    3.97    0.73
  -1   6  19    2.99    0.81
  -1   6  19    4.57    0.81
   1   6 -19    2.83    0.62
  -1   6  18   35.12    1.96
  -1   6  18   33.06    2.16
  -1   6  18   35.70    1.98
   1   6 -18   35.37    2.13
  -1   6  18   34.84    2.17
  -1   6  18   36.64    2.07
   1   6 -18   31.94    1.93
  -1   6  17   43.87    2.39
  -1   6  17   47.83    2.44
  -1   6  17   44.46    2.39
   1   6 -17   42.86    2.65
   1   6 -17   44.68    2.55
   1   6 -17   40.47    2.35
  -1   6  17   43.09    2.42
  -1   6  17   45.01    2.47
  -1   6  16   49.39    2.84
  -1   6  16   55.93    2.86
   1   6 -16   59.49    3.22
   1   6 -16   57.30    3.07
  -1   6  16   52.41    2.83
  -1   6  16   52.73    2.92
  -1   6  16   62.42    3.00
  -1   6  15   75.66    4.05
  -1   6  15   84.69    4.07
   1   6 -15   84.41    4.30
   1   6 -15   88.35    4.46
  -1   6  15   78.76    4.00
  -1   6  15   81.94    4.14
  -1   6  15   90.53    4.20
  -1   6  14   34.22    1.99
  -1   6  14   33.62    2.00
  -1   6  14   35.34    2.33
   1   6 -14   35.91    2.21
   1   6 -14   36.41    2.34
  -1   6  14   32.70    2.05
  -1   6  14   32.51    1.92
  -1   6  14   40.06    2.12
  -1   6  13    0.04    0.65
  -1   6  13    1.06    0.71
  -1   6  13    0.08    0.98
   1   6 -13    0.43    0.73
   1   6 -13    0.78    0.84
  -1   6  13    1.28    0.73
  -1   6  13   -0.13    0.62
  -1   6  13    0.36    0.65
  -1   6  12    5.66    0.84
  -1   6  12    5.29    0.79
  -1   6  12    5.09    0.91
   1   6 -12    7.26    0.97
   1   6 -12    6.85    1.09
  -1   6  12    5.10    0.84
  -1   6  12    5.51    0.76
  -1   6  12    8.70    0.92
  -1   6  11    9.19    0.93
  -1   6  11    9.71    1.01
  -1   6  11    8.35    0.97
   1   6 -11    9.65    1.12
   1   6 -11   12.05    1.30
  -1   6  11    9.61    0.93
  -1   6  11    8.30    0.95
  -1   6  11   10.10    1.00
  -1   6  10   28.57    1.84
   1   6 -10   30.91    2.04
   1   6 -10   36.56    2.22
  -1   6  10   29.73    1.86
  -1   6  10   34.18    1.93
  -1   6  10   29.83    1.78
  -1   6  10   26.87    1.79
  -1   6   9    2.11    0.72
   1   6  -9    1.53    0.84
   1   6  -9    1.94    0.77
  -1   6   9    1.89    0.66
  -1   6   9    1.96    0.66
  -1   6   8    2.96    0.71
   1   6  -8    3.69    0.82
  -1   6   8    3.71    0.79
   1   6  -8    3.09    0.72
  -1   6   8    3.51    0.72
  -1   6   7    0.60    0.60
   1   6  -7    1.04    0.74
  -1   6   7   -0.26    0.68
   1   6  -7   -0.63    0.60
  -1   6   7    0.27    0.62
  -1   6   6    2.10    0.65
  -1   6   6    2.30    0.71
   1   6  -6    1.44    0.75
   1   6  -6    2.16    0.70
  -1   6   6    1.74    0.69
  -1   6   5    8.99    0.98
  -1   6   5    9.96    0.95
   1   6  -5   10.07    1.17
   1   6  -5    8.46    0.97
  -1   6   5    8.13    0.92
  -1   6   4    6.81    0.92
  -1   6   4    7.70    0.96
   1   6  -4    7.15    0.92
  -1   6   4    7.15    0.76
  -1   6   3   37.52    2.24
  -1   6   3   36.39    2.09
   1   6  -3   41.65    2.31
  -1   6   3   40.09    2.33
   1   6  -2    1.05    0.60
  -1   6   2    0.69    0.72
  -1   6   2    1.06    0.59
  -1   6   2    2.38    0.77
   1   6  -2    1.40    0.70
  -1   6   1    1.85    0.65
   1   6  -1    3.04    0.66
  -1   6   1    3.10    0.72
  -1   6   1    1.02    0.73
  -1   6   1    3.48    0.81
   1   6  -1    2.81    0.76
  -1   6   0   38.41    2.30
   1   6   0   40.20    2.24
  -1   6   0   36.11    2.19
  -1   6   0   35.95    2.09
  -1   6   0   35.63    2.19
   1   6   0   36.50    2.07
  -1   6  -1   97.13    4.67
   1   6   1  100.81    4.62
  -1   6  -1   87.70    4.52
  -1   6  -1   85.51    4.44
  -1   6  -1   93.44    4.58
   1   6   1   85.61    4.41
  -1   6  -2   18.17    1.49
   1   6   2   19.02    1.40
  -1   6  -2   18.16    1.40
   1   6   2   17.40    1.36
  -1   6  -2   17.90    1.32
  -1   6  -2   17.41    1.38
  -1   6  -2   21.22    1.65
   1   6   2   18.10    1.30
  -1   6  -3   18.00    1.47
   1   6   3   20.26    1.43
  -1   6  -3   18.31    1.34
   1   6   3   19.77    1.41
  -1   6  -3   17.84    1.41
   1   6   3   21.15    1.37
   1   6   3   18.40    1.34
  -1   6  -3   17.22    1.40
  -1   6  -4    1.63    0.68
  -1   6  -4    1.19    0.77
   1   6   4    1.58    0.71
  -1   6  -4    1.77    0.71
   1   6   4    1.54    0.69
   1   6   4    1.99    0.70
  -1   6  -4    1.22    0.71
   1   6   4    1.02    0.61
  -1   6  -4    1.61    0.79
   1   6   4    1.68    0.66
   1   6   5   49.59    2.68
  -1   6  -5   64.25    3.14
   1   6   5   47.17    2.67
  -1   6  -5   48.01    2.70
   1   6   5   47.30    2.62
  -1   6  -5   60.58    3.02
  -1   6  -5   50.10    2.87
   1   6   5   52.59    2.78
  -1   6  -5   48.28    2.80
  -1   6  -5   47.82    2.75
   1   6   5   51.34    2.76
   1   6   6    9.69    0.96
  -1   6  -6   12.18    1.22
   1   6   6   11.00    1.00
  -1   6  -6    9.83    1.00
   1   6   6    8.76    0.90
  -1   6  -6   11.10    1.14
   1   6   6    9.70    1.00
  -1   6  -6    9.94    1.04
   1   6   6    9.68    1.01
  -1   6  -6   10.31    1.03
  -1   6  -7   20.08    1.48
   1   6   7   15.77    1.17
   1   6   7   13.79    1.17
  -1   6  -7   13.66    1.23
  -1   6  -7   12.79    1.15
   1   6   7   13.81    1.10
  -1   6  -7   16.87    1.36
   1   6   7   16.96    1.23
  -1   6  -7   14.47    1.21
   1   6   7   13.99    1.18
  -1   6  -8   28.62    2.01
  -1   6  -8   31.63    1.96
   1   6   8   32.07    1.96
  -1   6  -8   37.70    2.26
   1   6   8   31.38    1.93
   1   6   8   33.85    1.94
  -1   6  -8   38.03    2.17
  -1   6  -8   36.64    2.27
   1   6   8   32.72    2.00
   1   6   9   57.37    2.96
   1   6   9   50.83    2.88
   1   6   9   49.42    2.83
  -1   6  -9   62.38    3.25
   1   6   9   54.45    2.87
   1   6   9   56.31    2.88
  -1   6  -9   63.67    3.23
  -1   6  -9   53.05    3.00
   1   6  10   19.13    1.40
   1   6  10   21.77    1.39
  -1   6 -10   17.82    1.60
   1   6  10   21.83    1.40
   1   6  10   19.36    1.37
  -1   6 -10   22.38    1.66
  -1   6 -10   17.53    1.44
   1   6  11   30.00    1.91
   1   6  11   31.27    1.92
  -1   6 -11   34.14    2.23
  -1   6 -11   37.88    2.21
   1   6  11   33.65    1.93
   1   6  11   34.34    1.94
  -1   6 -11   33.06    2.05
   1   6  12   15.62    1.25
   1   6  12   17.92    1.31
  -1   6 -12   19.50    1.57
   1   6  12   17.56    1.26
   1   6  12   20.47    1.32
  -1   6 -12   21.54    1.52
  -1   6 -12   15.72    1.34
  -1   6 -13    0.05    0.62
  -1   6 -13    0.08    0.71
   1   6  13    0.04    0.61
   1   6  13    0.58    0.66
  -1   6 -13    0.13    0.77
  -1   6 -13    1.36    0.70
   1   6  13    1.34    0.70
   1   6  13    0.77    0.66
  -1   6 -14   47.24    2.51
   1   6  14   43.82    2.50
   1   6  14   44.51    2.50
  -1   6 -14   49.23    2.78
   1   6  14   47.02    2.47
  -1   6 -14   47.32    2.66
   1   6  14   48.42    2.55
  -1   6 -14   41.63    2.56
  -1   6 -15    1.65    0.66
  -1   6 -15    1.53    0.65
   1   6  15    1.17    1.24
  -1   6 -15    1.98    0.82
   1   6  15    2.08    1.20
  -1   6 -15    2.21    0.69
   1   6  15    0.79    0.89
   1   6  15    2.26    0.75
  -1   6 -16    7.73    0.95
   1   6  16    9.37    0.97
  -1   6 -16    9.73    1.14
  -1   6 -16    9.56    0.95
   1   6  16    9.76    1.30
  -1   6 -16    9.57    0.99
   1   6  16    8.39    1.66
   1   6  17   60.75    3.11
  -1   6 -17   62.34    3.36
  -1   6 -17   60.28    3.08
  -1   6 -17   52.75    3.16
   1   6  17   62.17    3.04
   1   6  17   66.06    3.32
  -1   6 -18    2.45    0.66
   1   6  18    3.85    0.74
  -1   6 -18    2.75    0.84
  -1   6 -18    3.78    0.70
   1   6  18    2.18    1.77
   1   6  18    3.51    0.65
  -1   6 -19    7.98    0.93
   1   6  19    8.87    0.95
  -1   6 -19   10.48    1.09
  -1   6 -19   10.15    0.92
   1   6  19    7.84    2.13
   1   6  19    9.93    0.89
  -1   6 -20   84.69    3.98
   1   6  20   85.27    4.05
  -1   6 -20   84.38    4.25
   1   6  20   84.26    3.97
  -1   6 -20   71.70    4.06
  -1   6 -21    2.80    0.58
  -1   6 -21    2.51    0.49
   1   6  21    2.92    0.70
  -1   6 -21    2.41    0.70
   1   6  21    2.49    0.63
  -1   6 -21    2.89    0.63
  -1   6 -22    3.71    0.58
  -1   6 -22    3.50    0.47
   1   6  22    3.78    0.70
  -1   6 -22    3.82    0.72
  -1   6 -22    4.44    0.65
   1   6  22    3.90    0.62
  -1   6 -23   -0.23    0.56
  -1   6 -23    0.19    0.34
  -1   6 -23    0.15    0.43
  -1   6 -23   -0.22    0.49
  -1   6 -24   14.65    1.13
  -1   6 -24   13.61    0.84
  -1   6 -24   13.15    1.01
  -1   6 -25    0.77    0.50
  -1   6 -25    0.37    0.40
  -1   6 -25    0.17    0.36
  -1   6 -26   18.70    1.23
   1   6  27    0.12    0.42
  -1   6 -27    0.03    0.39
   1   6  28   -0.16    0.38
  -1   6 -28   -0.03    0.34
  -1   6 -29    3.59    0.45
  -1   6 -30   20.54    1.13
   1   7 -17    7.97    0.49
   1   7 -16   14.16    0.71
   1   7 -16   11.23    0.69
   1   7 -15   25.97    1.30
   1   7 -15   24.15    1.30
   1   7 -14   14.33    0.85
   1   7 -14   14.92    0.85
   1   7 -13    1.17    0.34
  -1   7  13    0.68    1.17
   1   7 -12   14.41    0.89
  -1   7  12   17.14    1.35
   1   7 -11    1.16    0.37
  -1   7  11    1.21    0.96
   1   7 -10    3.36    0.43
   1   7 -10    3.79    0.47
  -1   7  10    4.35    0.87
   1   7  -9    1.12    0.37
  -1   7   9    0.71    0.68
   1   7  -9    1.09    0.37
  -1   7   8    6.09    0.76
   1   7  -8    4.69    0.52
  -1   7   8    5.22    0.65
   1   7  -8    5.19    0.55
   1   7  -7    8.01    0.63
   1   7  -7    8.98    0.69
  -1   7   7    8.27    0.68
  -1   7   7    8.05    0.73
   1   7  -6    2.11    0.39
   1   7  -6    1.30    0.45
  -1   7   6    2.01    0.47
   1   7  -5    3.08    0.44
  -1   7   5    3.40    0.51
   1   7  -5    2.18    0.48
  -1   7   4   18.85    1.06
  -1   7   4   15.56    1.27
  -1   7   3    4.64    0.59
  -1   7   3    4.18    0.79
  -1   7   2   55.18    2.67
  -1   7   2   54.63    2.72
  -1   7   1    1.41    0.45
  -1   7   1    0.63    0.51
  -1   7   1    1.09    0.46
  -1   7   0    2.30    0.46
  -1   7   0    2.20    0.48
  -1   7   0    1.91    0.51
  -1   7   0    2.04    0.45
  -1   7  -1    7.72    0.64
  -1   7  -1    8.95    0.70
   1   7   1    7.26    0.66
  -1   7  -1    6.85    0.67
  -1   7  -1    6.98    0.62
  -1   7  -2    1.88    0.43
  -1   7  -2    1.75    0.45
  -1   7  -2    1.74    0.48
   1   7   2    2.42    0.46
  -1   7  -2    1.70    0.44
  -1   7  -3   -0.17    0.38
  -1   7  -3    0.27    0.39
   1   7   3    0.04    0.39
  -1   7  -3    0.48    0.39
  -1   7  -3    0.23    0.40
  -1   7  -4    1.75    0.40
  -1   7  -4    1.61    0.42
  -1   7  -4    2.52    0.45
   1   7   4    1.57    0.49
  -1   7  -4    2.53    0.46
  -1   7  -5    1.10    0.40
  -1   7  -5    0.73    0.40
   1   7   5   -0.04    0.54
  -1   7  -5    1.48    0.41
  -1   7  -6    0.85    0.40
   1   7   6    0.98    0.75
  -1   7  -6    0.86    0.39
  -1   7  -6    1.30    0.41
  -1   7  -6    0.69    0.34
  -1   7  -7   -0.11    0.39
  -1   7  -7   -0.04    0.37
  -1   7  -7    0.16    0.37
  -1   7  -7    0.10    0.35
  -1   7  -8    2.53    0.43
  -1   7  -8    1.69    0.39
  -1   7  -8    2.52    0.43
  -1   7  -8    2.33    0.40
  -1   7  -9    2.25    0.42
  -1   7  -9    1.38    0.37
  -1   7  -9    1.71    0.41
  -1   7  -9    1.78    0.38
  -1   7 -10    6.06    0.54
  -1   7 -10    6.92    0.55
  -1   7 -10    7.67    0.59
  -1   7 -10    6.51    0.56
  -1   7 -11    2.17    0.41
  -1   7 -11    1.56    0.37
  -1   7 -11    1.25    0.41
  -1   7 -11    1.65    0.38
  -1   7 -12   42.14    1.94
  -1   7 -12   42.75    2.00
  -1   7 -13    0.16    0.28
  -1   7 -13   -0.37    0.33
  -1   7 -13    0.30    0.37
  -1   7 -14   58.51    2.70
  -1   7 -14   55.84    2.67
  -1   7 -15   26.38    1.29
  -1   7 -15   24.59    1.27
  -1   7 -16    1.35    0.27
   2   0 -53   -0.14    0.28
   2   0 -52   12.82    0.94
   2   0 -52   18.91    1.06
   2   0 -51   -0.07    0.44
   2   0 -51   -0.17    0.52
   2   0 -50    4.63    0.51
   2   0 -50    5.61    0.74
   2   0 -49   -0.38    0.44
   2   0 -48    2.04    0.73
  -2   0  48    1.88    0.81
   2   0 -48    1.37    0.49
   2   0 -47   -0.24    0.73
  -2   0  47    0.58    0.83
   2   0 -47    1.07    0.59
   2   0 -46   14.82    1.37
  -2   0  46   15.67    1.41
   2   0 -46   14.88    1.24
  -2   0  45   -0.46    0.93
   2   0 -45    0.12    0.85
   2   0 -45    0.22    0.62
   2   0 -44    4.63    1.06
  -2   0  44    5.65    1.14
   2   0 -44    3.95    0.83
   2   0 -43   -0.07    0.93
  -2   0  43    0.59    1.03
   2   0 -43   -0.59    0.73
  -2   0  42   11.88    1.48
   2   0 -42   11.46    1.37
  -2   0  42   10.16    1.17
   2   0 -42   11.81    1.25
   2   0 -41   -0.07    0.99
  -2   0  41   -0.07    1.08
   2   0 -41    0.07    0.75
  -2   0  41    0.99    0.72
   2   0 -40   30.33    2.19
  -2   0  40   26.84    2.15
  -2   0  40   25.06    1.93
   2   0 -40   30.96    2.07
   2   0 -40   30.66    3.78
  -2   0  39    0.42    0.76
  -2   0  39    0.15    1.14
   2   0 -39   -0.22    1.06
  -2   0  39    0.34    0.90
   2   0 -39    0.38    1.45
  -2   0  38    9.27    1.17
  -2   0  38    9.86    1.42
   2   0 -38    8.88    1.36
  -2   0  38    9.94    1.30
   2   0 -38    8.36    2.35
  -2   0  37    0.42    0.74
   2   0 -37    0.07    1.02
  -2   0  37    0.53    1.16
  -2   0  37    1.28    0.95
   2   0 -37   -0.38    1.46
  -2   0  36    0.91    0.75
  -2   0  36    1.19    1.08
   2   0 -36    1.54    1.05
  -2   0  36    2.79    1.00
   2   0 -36    0.37    1.76
  -2   0  35   -0.83    0.82
   2   0 -35    0.93    1.04
  -2   0  35    1.61    1.11
   2   0 -35   -0.74    1.58
  -2   0  35    0.33    0.86
  -2   0  34  119.12    8.27
  -2   0  34  108.51    5.62
   2   0 -34  111.70    8.06
  -2   0  34  111.58    5.78
  -2   0  33   -2.07    1.96
  -2   0  33    0.33    0.67
   2   0 -33   -1.40    1.84
  -2   0  33    0.71    0.81
  -2   0  32   64.01    5.49
  -2   0  32   57.91    3.28
   2   0 -32   62.33    5.41
  -2   0  32   57.49    3.41
  -2   0  31    1.93    1.74
  -2   0  31   -0.82    0.71
   2   0 -31   -0.32    1.52
  -2   0  31   -0.15    0.73
  -2   0  30  153.19    7.75
   2   0 -30  166.69   10.12
  -2   0  30  164.69    7.93
   2   0 -29    0.89    1.48
  -2   0  29   -0.07    0.65
  -2   0  29    0.29    1.60
   2   0 -28   95.66    6.62
  -2   0  28   89.45    4.69
  -2   0  28   89.48    6.54
   2   0 -27   -0.54    1.43
  -2   0  27    0.80    1.57
   2   0 -26  127.37    7.99
  -2   0  26  125.01    7.96
   2   0 -25   -0.24    1.40
  -2   0  25    0.71    1.62
   2   0 -24 1172.19   55.37
  -2   0  24 1223.99   55.41
   2   0 -23    1.28    1.48
  -2   0  23    0.63    1.45
   2   0 -22    4.01    1.54
  -2   0  22    2.99    1.55
   2   0 -21    1.13    1.23
  -2   0  21    1.12    1.33
   2   0 -20  205.94   10.95
   2   0 -19   -0.50    1.21
   2   0 -18  654.00   30.58
   2   0 -17    0.29    1.09
   2   0 -16  177.17    9.24
   2   0 -15    4.41    1.20
   2   0 -14    9.04    1.38
   2   0 -13   -0.11    0.92
   2   0 -12 1425.93   64.15
   2   0 -11    1.22    0.89
   2   0 -10  152.06    7.66
   2   0  -9    0.16    0.82
   2   0  -8   40.30    2.59
   2   0  -7    0.14    0.77
   2   0  -6 6976.86  309.18
   2   0  -5    0.73    0.62
   2   0  -4 3171.03  140.77
   2   0  -3    0.48    0.50
   2   0  -2  343.63   15.68
   2   0  -1    3.75    0.60
   2   0  -1   -0.03    0.40
   2   0   0  342.44   15.44
   2   0   1    0.38    0.40
   2   0   2 9999.00  441.20
   2   0   2 9927.84  441.37
   2   0   3    0.44    0.42
   2   0   3    0.60    0.54
   2   0   4  154.77    7.21
   2   0   4  155.39    7.40
   2   0   5   -0.16    0.65
   2   0   6  413.80   18.96
   2   0   7   -0.07    0.76
   2   0   8  713.96   32.38
   2   0   9    0.25    0.81
   2   0  10    3.84    1.01
   2   0  11    0.77    0.88
  -2   0 -12  183.76    8.99
  -2   0 -13    0.52    0.68
  -2   0 -14  370.22   17.38
  -2   0 -15    0.80    0.70
  -2   0 -16 1041.66   47.22
  -2   0 -17    0.12    0.79
  -2   0 -18   82.32    4.84
  -2   0 -19    0.92    0.91
  -2   0 -20 1716.47   77.39
  -2   0 -21    0.88    0.95
  -2   0 -22   25.37    2.38
  -2   0 -24  136.35    7.70
  -2   0 -25   -0.18    0.93
  -2   0 -26  151.11    8.50
  -2   0 -27   -0.86    1.51
  -2   0 -28    2.71    1.59
   2   0  28    1.24    0.78
   2   0  29   -0.09    0.61
   2   0  29    0.18    0.81
  -2   0 -29   -1.58    1.52
  -2   0 -29   -0.35    0.55
   2   0  30   69.81    3.76
   2   0  30   69.61    3.46
  -2   0 -30   67.26    3.69
  -2   0 -30   72.52    5.91
   2   0  31    0.86    0.74
   2   0  31    0.45    0.91
  -2   0 -31   -0.68    1.73
  -2   0 -31    0.37    0.65
   2   0  32  764.05   34.35
   2   0  32  769.50   34.01
  -2   0 -32  751.46   34.31
  -2   0 -32  702.26   37.05
   2   0  33    0.94    0.81
   2   0  33    2.57    1.11
  -2   0 -33    2.16    1.80
  -2   0 -33    2.36    0.80
   2   0  34  389.05   17.78
   2   0  34  381.90   17.40
  -2   0 -34  389.93   17.73
  -2   0 -34  357.17   20.45
   2   0  35    1.00    0.79
   2   0  35    0.77    1.07
  -2   0 -35    0.38    1.61
  -2   0 -35    0.40    0.69
   2   0  36  127.90    6.35
   2   0  36  123.72    5.94
  -2   0 -36  111.41    8.64
  -2   0 -36  125.61    6.25
  -2   0 -37    0.67    0.75
   2   0  37    1.78    1.20
  -2   0 -37    0.38    1.72
   2   0  38  532.80   22.91
  -2   0 -38  486.63   22.91
   2   0  39    2.38    0.91
  -2   0 -39    1.29    0.77
  -2   0 -39    0.75    1.58
  -2   0 -40    0.56    0.63
   2   0  40    0.29    0.83
  -2   0 -41   -0.06    0.62
   2   0  41    0.34    0.84
  -2   0 -42   65.58    3.83
  -2   0 -42   66.97    3.67
   2   0  42   74.59    3.73
   2   0  43    0.60    0.81
  -2   0 -43    1.11    0.65
  -2   0 -43    0.07    0.77
   2   0  43    1.23    0.86
  -2   0 -44  370.75   17.51
   2   0  44  392.69   17.43
   2   0  44  408.59   17.42
  -2   0 -44  356.59   17.32
  -2   0 -45    1.45    0.74
  -2   0 -45    0.98    0.60
  -2   0 -46  128.94    6.58
  -2   0 -46  150.20    6.84
  -2   0 -47    0.58    0.53
  -2   0 -47    0.80    0.85
  -2   0 -48   53.84    2.77
   2   0  48   54.54    2.67
  -2   0 -49   -0.22    0.65
   2   0  49    0.14    0.69
  -2   0 -50   30.47    1.85
   2   0  50   32.86    1.79
  -2   0 -51   -0.12    0.46
   2   0  51    0.67    0.48
  -2   0 -52   44.20    2.20
   2   1 -52    0.36    0.33
   2  -1 -52    1.25    0.39
   2   1 -51    0.76    0.45
   2  -1 -51    0.41    0.31
   2   1 -51    0.43    0.33
   2   1 -50    5.57    0.72
   2   1 -50    4.22    0.56
   2   1 -49    3.10    0.69
   2   1 -49    2.50    0.65
   2  -1 -49    1.50    0.56
   2   1 -49    2.88    0.57
   2   1 -48    7.30    0.97
   2   1 -48    6.92    0.80
   2  -1 -48    4.28    0.77
   2   1 -48    6.23    0.86
   2   1 -47    1.13    0.64
  -2   1  47    1.12    0.87
   2  -1 -47    0.67    0.68
   2  -1 -46   18.82    1.44
  -2   1  46   20.20    1.64
  -2  -1  46   17.36    1.39
   2   1 -46   19.98    1.47
   2  -1 -45   -0.35    0.49
   2   1 -45    0.36    0.70
  -2   1  45    0.29    0.97
   2  -1 -45    1.20    0.84
  -2  -1  45    0.66    0.78
   2  -1 -44   40.02    2.38
   2   1 -44   38.26    2.47
  -2  -1  44   37.17    2.31
  -2   1  44   39.47    2.52
   2   1 -44   41.27    2.43
   2  -1 -44   33.86    2.14
  -2   1  43    9.25    1.41
  -2  -1  43    9.23    1.19
   2  -1 -43    6.33    1.14
   2   1 -43    8.47    1.29
  -2   1  43    7.99    0.99
   2  -1 -43    6.86    0.90
   2   1 -43    9.65    1.18
  -2  -1  43   10.26    1.20
   2  -1 -42   89.53    4.63
   2   1 -42   86.56    4.69
  -2   1  42   92.75    4.75
  -2  -1  42   89.08    4.59
  -2   1  42   85.26    4.44
   2   1 -42   92.40    4.71
   2  -1 -42   79.49    4.42
  -2  -1  42   88.98    4.65
   2  -1 -41   30.99    2.06
   2   1 -41   22.62    2.02
  -2  -1  41   24.09    1.94
  -2   1  41   28.77    2.15
  -2   1  41   24.35    1.83
   2   1 -41   29.39    2.06
   2  -1 -41   27.05    1.83
  -2  -1  41   28.91    2.04
  -2  -1  40    4.50    1.11
  -2   1  40    5.40    1.30
   2   1 -40    4.60    1.23
   2  -1 -40    6.12    1.21
  -2   1  40    3.91    1.00
   2  -1 -40    4.38    0.84
   2   1 -40    4.14    1.04
  -2  -1  40    4.96    1.07
   2   1 -39   43.96    2.92
  -2  -1  39   42.84    2.81
  -2   1  39   47.39    2.98
  -2   1  39   45.31    2.75
  -2   1  39   42.51    2.60
  -2  -1  39   47.97    2.89
   2   1 -39   56.23    3.03
   2   1 -39   44.75    4.64
   2  -1 -39   38.79    4.46
   2   1 -38    0.24    1.02
  -2  -1  38   -0.14    1.01
  -2   1  38    0.38    1.15
  -2   1  38   -0.19    0.92
  -2   1  38   -0.56    0.64
  -2  -1  38    0.46    0.87
   2   1 -38   -0.17    0.82
   2  -1 -38    0.37    1.33
   2   1 -38    1.47    1.62
  -2   1  37   34.86    2.39
  -2   1  37   33.69    2.52
  -2  -1  37   37.59    2.46
  -2   1  37   37.54    2.44
  -2   1  37   34.75    2.47
  -2  -1  37   36.20    2.51
  -2  -1  37   41.49    2.54
  -2   1  37   36.66    2.25
   2   1 -37   43.00    4.47
   2  -1 -37   34.97    4.21
   2   1 -37   36.87    2.54
  -2   1  36   23.17    1.99
  -2   1  36   21.86    1.81
  -2  -1  36   22.79    1.86
  -2   1  36   23.10    1.81
   2   1 -36   19.60    1.87
  -2  -1  36   20.23    1.77
  -2   1  36   22.26    1.61
  -2   1  36   24.80    1.90
  -2  -1  36   22.78    1.86
   2  -1 -36   22.56    3.38
   2   1 -36   23.31    3.39
  -2   1  35   19.41    1.65
   2   1 -35   16.79    1.69
  -2  -1  35   15.72    1.56
  -2   1  35   15.86    1.36
  -2  -1  35   18.82    1.60
  -2  -1  35   17.74    1.65
  -2   1  35   17.36    1.59
   2   1 -35   15.81    2.84
   2  -1 -35   18.68    3.02
  -2   1  34   58.63    3.22
   2   1 -34   50.08    3.21
  -2  -1  34   55.42    3.20
  -2   1  34   52.29    2.98
  -2   1  34   55.95    3.24
  -2  -1  34   51.11    3.22
   2   1 -34   52.35    5.03
   2  -1 -34   49.59    5.00
  -2   1  33   47.08    2.76
   2   1 -33   42.05    2.76
  -2  -1  33   40.31    2.66
  -2   1  33   42.19    2.51
  -2   1  33   43.62    2.74
  -2  -1  33   44.72    2.78
   2  -1 -33   44.23    4.53
   2   1 -33   47.20    4.58
   2   1 -32   35.40    3.95
   2  -1 -32   26.91    3.59
  -2   1  32   30.76    2.01
  -2   1  32   33.94    2.24
   2   1 -32   33.04    2.27
  -2  -1  32   34.59    2.28
  -2   1  32   30.29    2.20
  -2   1  32   36.22    4.01
  -2  -1  32   33.60    3.94
   2   1 -31   11.74    1.33
  -2   1  31   14.49    2.70
  -2  -1  31   13.03    2.55
  -2   1  31   10.45    1.05
  -2   1  31   11.42    1.28
  -2   1  31   11.57    1.22
  -2  -1  31   10.32    1.20
   2   1 -31   13.40    2.56
   2  -1 -31   12.19    2.42
   2   1 -30    1.30    0.86
  -2   1  30    0.30    1.51
  -2  -1  30    1.83    1.66
  -2   1  30    1.17    0.84
  -2   1  30    0.83    0.53
   2  -1 -30    3.17    1.83
   2   1 -30    0.61    1.28
  -2  -1  30    1.69    0.77
  -2   1  30    2.01    0.72
  -2   1  30    1.11    0.57
  -2   1  29  147.83    6.84
  -2  -1  29  155.69    9.27
  -2   1  29  140.92    9.07
   2   1 -29  142.99    9.09
   2  -1 -29  141.17    9.13
  -2   1  29  142.36    7.06
   2   1 -29  146.65    7.07
  -2  -1  29  139.37    7.08
  -2   1  29  139.36    7.07
  -2  -1  28    1.39    1.56
  -2   1  28    1.11    1.46
   2  -1 -28    0.58    1.39
   2   1 -28    1.11    1.42
  -2   1  28    1.29    0.80
   2   1 -28    0.84    0.77
  -2   1  28    0.89    0.64
  -2  -1  28    0.32    0.64
   2   1 -27   29.90    1.99
   2   1 -27   25.94    3.15
   2  -1 -27   31.18    3.35
  -2   1  27   34.80    3.56
  -2  -1  27   30.23    3.33
   2  -1 -26   38.52    3.88
   2   1 -26   45.93    4.01
  -2  -1  26   41.05    3.91
  -2   1  26   43.84    3.98
   2   1 -25    1.66    1.21
   2  -1 -25    0.74    1.37
  -2  -1  25    0.95    1.45
  -2   1  25    1.42    1.53
   2  -1 -24    0.94    1.21
   2   1 -24    2.24    1.35
  -2  -1  24    1.35    1.35
  -2   1  24    2.24    1.48
   2   1 -23   38.69    3.54
   2  -1 -23   34.70    3.39
  -2   1  23   38.30    3.53
  -2  -1  23   46.09    3.74
   2   1 -22    8.36    1.70
   2  -1 -22    6.24    1.78
  -2  -1  22    5.00    1.64
  -2   1  22    6.37    1.65
   2  -1 -21  610.57   29.11
   2   1 -21  611.71   29.04
  -2  -1  21  615.00   29.05
  -2   1  21  606.87   29.01
   2   1 -20    5.80    1.53
   2  -1 -20    5.13    1.47
  -2   1  20    7.39    1.71
  -2  -1  20    4.05    1.40
   2  -1 -19   48.83    3.65
   2   1 -19   46.63    3.58
  -2  -1  19   48.24    3.62
  -2   1  19   40.89    3.48
   2  -1 -18  954.23   43.82
   2   1 -18  949.40   43.76
   2  -1 -17 1054.02   47.63
   2   1 -17 1026.68   47.55
   2   1 -16  806.74   37.37
   2  -1 -16  818.21   37.43
   2  -1 -15   82.55    4.87
   2   1 -15   77.78    4.80
   2  -1 -14  341.57   16.60
   2   1 -14  351.53   16.61
   2  -1 -13 1754.41   79.05
   2   1 -13 1766.22   79.03
   2   1 -12 2806.53  124.69
   2  -1 -12 2783.52  124.71
   2   1 -11  766.02   34.54
   2  -1 -11  749.95   34.53
   2  -1 -10   40.46    2.60
   2   1 -10   36.52    2.57
   2  -1  -9    2.90    0.88
   2   1  -9    4.15    0.87
   2  -1  -8    0.44    0.66
   2   1  -8    0.29    0.69
   2  -1  -7 2162.62   96.22
   2   1  -7 2156.06   96.21
   2  -1  -6  127.60    6.19
   2   1  -6  125.44    6.17
  -2  -1   6  118.75    6.19
  -2   1   6  125.54    6.19
   2   1  -5 2237.44  100.44
   2  -1  -5 2290.84  100.47
  -2   1   5 2260.21  100.49
  -2  -1   5 2243.93  100.51
   2   1  -4 1757.93   78.77
   2  -1  -4 1758.65   78.78
  -2   1   4 1780.24   78.81
  -2  -1   4 1781.18   78.84
   2  -1  -3 1782.17   80.35
   2   1  -3 1814.05   80.35
  -2  -1   3 1820.09   80.41
  -2   1   3 1807.84   80.39
   2  -1  -2 2508.71  113.09
   2   1  -2 2560.90  113.11
  -2  -1   2 2563.55  113.14
  -2   1   2 2557.03  113.13
  -2  -1   1  136.89    6.73
  -2   1   1  145.54    6.76
   2  -1   0 3749.14  171.07
  -2  -1   0 3933.03  170.92
   2  -1   1 1929.68   86.80
   2   1   1 1992.06   86.61
   2  -1   1 1917.63   86.60
   2  -1   2    2.52    0.65
   2   1   2    2.10    0.65
   2  -1   2    2.55    0.97
   2   1   3  576.56   26.23
   2  -1   3  577.12   26.24
   2  -1   3  594.78   26.40
   2  -1   4 2386.13  105.45
   2   1   4 2330.13  105.43
   2  -1   4 2405.63  105.53
   2  -1   5  402.95   18.16
   2   1   5  386.77   18.12
   2  -1   5  399.20   18.17
   2  -1   6  179.87    8.68
   2   1   6  174.25    8.66
   2  -1   6  187.81    8.66
   2   1   7  456.94   21.38
   2  -1   7  465.81   21.41
   2  -1   7  476.34   21.32
   2   1   8 1201.77   55.37
   2  -1   8 1227.74   55.40
   2  -1   8 1266.45   55.26
   2   1   9   19.70    1.73
   2  -1   9   20.86    1.74
   2  -1   9   20.86    1.64
   2  -1  10   20.39    1.76
   2  -1  10   21.03    1.60
  -2  -1 -10   17.39    1.19
   2  -1  11   99.15    4.87
  -2  -1 -11   86.16    4.42
  -2   1 -11   92.89    5.17
   2  -1  12   12.76    1.34
  -2  -1 -12   10.13    0.91
  -2   1 -12   11.21    1.45
   2  -1  13  619.14   25.96
  -2   1 -13  597.22   26.34
   2  -1  14  689.20   29.35
  -2  -1 -14  604.35   28.81
  -2   1 -14  666.49   29.71
   2  -1  15  419.15   18.74
  -2   1 -15  406.78   19.07
  -2  -1 -15  382.77   18.19
   2  -1  16  707.83   30.35
  -2   1 -16  705.69   30.73
  -2  -1 -16  614.57   29.68
  -2   1 -17  297.50   14.18
   2  -1  17  320.34   13.89
   2  -1  18  516.19   23.08
  -2  -1 -18  459.91   22.37
  -2   1 -18  532.81   23.53
  -2   1 -19  479.50   23.03
   2  -1  19  478.21   22.65
  -2   1 -20  169.37    9.20
   2  -1  20  162.38    8.80
   2  -1  21   47.27    3.55
  -2   1 -21   45.83    3.73
  -2   1 -22   77.58    5.30
  -2   1 -23  101.16    6.46
  -2   1 -24  103.01    6.61
  -2   1 -25  313.26   16.22
  -2   1 -26   16.19    2.33
  -2   1 -26   15.76    2.56
  -2  -1 -26   19.05    2.73
  -2   1 -27   -0.87    1.48
  -2  -1 -27   -0.87    1.45
  -2   1 -27    1.23    1.09
   2   1  27    1.64    0.84
  -2   1 -27    0.12    0.58
   2   1  28   99.31    4.75
  -2   1 -28   96.00    4.83
  -2   1 -28   87.97    6.75
  -2  -1 -28   92.26    6.79
  -2   1 -28   86.12    6.28
   2   1  28   90.70    4.53
   2   1  28   92.35    4.73
   2   1  28   92.66    4.82
   2  -1  29   83.83    4.14
   2   1  29   94.54    4.46
  -2   1 -29   92.68    4.57
  -2   1 -29   88.20    6.58
  -2  -1 -29   82.17    6.47
  -2   1 -29   84.52    6.11
  -2   1 -29   71.49    4.37
   2   1  29   87.79    4.25
   2   1  29   88.81    4.55
   2  -1  29   86.31    4.41
   2   1  29   90.24    4.45
   2   1  30    7.58    0.99
   2   1  30    5.60    0.91
  -2  -1 -30    6.24    2.11
  -2   1 -30    4.29    1.75
   2  -1  30    5.03    0.93
  -2   1 -30    4.55    0.91
   2   1  30    4.30    1.04
  -2   1 -30    5.87    0.96
   2  -1  30    5.21    0.65
   2   1  30    5.00    0.93
   2   1  31  216.42    9.31
   2   1  31  198.61    9.06
  -2   1 -31  194.46   11.81
  -2  -1 -31  181.71   11.66
  -2   1 -31  179.39    9.25
  -2   1 -31  202.23    9.40
   2  -1  31  187.48    8.94
   2   1  31  196.71    9.25
   2   1  31  205.38    9.42
   2  -1  31  184.88    9.20
   2   1  32  117.20    5.44
   2   1  32  114.63    5.22
  -2   1 -32  103.97    7.72
  -2  -1 -32   90.26    7.42
  -2   1 -32   89.01    5.33
  -2   1 -32  113.02    5.55
   2  -1  32  102.86    5.06
   2   1  32  108.42    5.54
   2  -1  32  104.00    5.36
   2   1  32  113.61    5.41
   2   1  33   14.56    1.36
   2   1  33   11.83    1.20
  -2   1 -33   11.04    2.52
  -2  -1 -33    9.56    2.46
   2  -1  33   11.25    1.27
   2   1  33   12.52    1.52
  -2   1 -33    8.77    1.23
  -2   1 -33   12.48    1.30
   2  -1  33   11.02    0.93
   2   1  33   12.99    1.30
   2   1  34   36.22    2.22
  -2   1 -34   30.35    2.17
  -2   1 -34   31.22    2.22
  -2  -1 -34   31.85    4.00
  -2   1 -34   28.38    3.70
   2  -1  34   31.89    1.83
   2  -1  34   32.17    2.17
   2   1  34   34.47    2.18
   2   1  34   32.39    2.40
   2   1  34   36.05    2.05
   2   1  35  116.02    5.60
   2  -1  35  106.76    5.60
   2   1  35  120.11    5.86
   2   1  35  120.72    5.45
  -2   1 -35  118.94    5.80
   2   1  35  114.83    5.65
  -2   1 -35   91.90    5.56
  -2   1 -35  104.33    8.00
  -2  -1 -35   89.45    7.68
   2   1  36   54.18    2.99
   2   1  36   50.87    3.22
   2  -1  36   47.33    2.98
   2   1  36   52.96    2.85
  -2   1 -36   51.10    3.11
   2   1  36   57.13    3.06
  -2   1 -36   48.06    5.08
  -2  -1 -36   43.76    4.84
   2   1  36   53.19    3.07
   2   1  37  108.36    5.78
   2   1  37  123.08    5.70
  -2   1 -37  121.32    6.05
   2   1  37  121.21    5.90
  -2   1 -37  109.01    8.34
   2   1  37  121.52    5.98
   2   1  38  106.75    5.37
   2   1  38  110.84    5.46
  -2   1 -38  111.42    5.62
  -2  -1 -38   84.12    7.44
  -2   1 -38   92.10    7.64
   2   1  38  113.89    5.27
   2   1  38  101.71    5.46
   2   1  39  108.25    5.42
   2   1  39  109.27    5.37
  -2   1 -39  104.34    5.49
  -2   1 -39  107.49    5.67
   2   1  39  109.13    5.18
  -2  -1 -39   88.55    7.45
  -2   1 -39   82.54    7.28
   2   1  40   21.65    1.50
   2   1  40   21.16    1.64
  -2   1 -40   21.50    1.72
   2   1  40   18.97    1.60
  -2   1 -40   22.18    1.86
   2   1  41    4.92    0.87
  -2   1 -41    3.24    0.88
   2   1  41    3.10    0.86
   2   1  41    4.05    0.89
  -2   1 -41    3.06    0.99
  -2   1 -42    1.43    0.76
   2   1  42    0.44    0.71
   2   1  42    0.90    0.74
  -2   1 -42    1.81    0.90
   2   1  43    1.51    0.74
   2  -1  43    4.27    0.95
  -2   1 -43    3.46    0.81
  -2   1 -43    2.65    0.90
   2   1  44   26.37    1.59
   2  -1  44   31.60    1.88
  -2   1 -44   24.99    1.92
  -2   1 -44   26.45    1.82
  -2   1 -45   11.20    1.22
  -2   1 -45   11.75    1.12
   2  -1  46   40.05    2.16
  -2   1 -46   36.35    2.13
  -2   1 -46   33.72    2.22
  -2   1 -47    2.79    0.61
   2  -1  47    2.88    0.72
   2  -1  47    2.90    0.72
   2   1  47    4.14    0.94
  -2  -1 -47    3.02    0.82
  -2   1 -47    3.31    0.71
   2  -1  48   44.64    2.48
  -2   1 -48   46.17    2.58
  -2  -1 -48   50.46    2.65
  -2   1 -48   46.84    2.49
  -2   1 -49    1.25    0.38
  -2   1 -49    0.73    0.46
   2   1  49    1.06    0.51
   2  -1  49    1.11    0.49
   2   1  49    0.27    0.72
  -2  -1 -49    0.92    0.57
   2   1  50    5.14    0.70
  -2  -1 -50    4.35    0.57
   2   1  51   19.28    0.99
  -2  -1 -51   10.26    0.81
   2   2 -51    3.28    0.36
   2   2 -50    8.80    0.68
   2   2 -49   28.90    1.65
   2  -2 -48    0.17    0.41
   2   2 -48    0.04    0.49
  -2   2  47    0.09    0.51
   2  -2 -47   -0.46    0.54
   2   2 -47    0.83    0.58
  -2   2  46   11.10    0.98
   2  -2 -46   10.07    0.99
  -2   2  45    3.51    0.78
   2  -2 -45    2.05    0.72
   2   2 -45    1.97    0.76
  -2   2  44   71.87    3.69
   2   2 -44   78.77    3.89
   2  -2 -44   66.32    3.68
  -2   2  43   40.13    2.48
  -2   2  43   37.54    2.33
  -2   2  43   36.87    2.01
   2   2 -43   44.52    2.53
   2  -2 -43   38.18    2.33
  -2   2  42    1.28    0.93
  -2   2  42    1.17    0.65
   2   2 -42    0.21    0.84
   2   2 -42    0.78    0.74
   2  -2 -42    2.49    0.93
  -2   2  42    1.04    1.05
   2   2 -41  136.45    6.53
  -2  -2  41  135.46    6.48
  -2   2  41  125.05    6.42
  -2   2  41  131.51    6.37
  -2   2  41  128.25    6.03
   2   2 -41  117.90    6.34
   2   2 -40    4.97    1.10
  -2  -2  40    5.93    1.11
  -2   2  40    4.48    1.14
  -2   2  40    5.77    0.87
  -2   2  40    4.76    1.24
  -2   2  39   99.01    5.34
  -2   2  39  106.71    5.34
   2   2 -39   97.30    5.38
  -2  -2  39  109.29    5.42
  -2   2  38   13.37    1.54
  -2   2  38   11.21    1.51
  -2  -2  38   15.09    1.52
  -2  -2  37  180.56    8.50
  -2   2  37  182.38    8.54
  -2   2  37  181.25    8.49
  -2   2  37  177.20    8.44
   2  -2 -37  143.94   10.27
   2   2 -37  139.72   10.16
   2   2 -37  160.07    8.47
  -2  -2  36   58.77    3.35
  -2   2  36   61.78    3.43
   2  -2 -36   43.52    4.68
   2   2 -36   51.95    4.87
  -2   2  36   55.22    3.32
  -2   2  36   57.02    3.34
   2   2 -36   50.84    3.36
  -2   2  35    7.48    1.39
  -2  -2  35    7.02    1.16
  -2   2  35   10.34    1.41
  -2   2  35    8.19    1.10
   2  -2 -35    3.95    1.74
   2   2 -35    7.31    1.94
   2   2 -35    9.90    1.37
  -2   2  35    9.04    1.37
  -2   2  34    4.19    1.18
  -2   2  34    3.10    1.12
  -2  -2  34    3.18    0.95
   2   2 -34    3.09    1.11
  -2   2  34    3.77    1.17
  -2   2  34    3.99    0.99
   2  -2 -34    5.57    1.92
   2   2 -34    6.00    1.78
  -2   2  34    3.22    0.66
  -2  -2  33    4.53    0.93
  -2   2  33    3.05    0.83
   2  -2 -33    3.89    1.77
   2   2 -33    2.48    1.64
  -2   2  33    4.35    0.99
  -2  -2  33    4.37    0.98
  -2   2  33    3.95    1.12
   2   2 -33    4.60    1.21
  -2   2  33    3.80    1.14
  -2   2  33    3.07    0.67
  -2   2  33    3.57    0.85
  -2   2  32  117.96    5.86
   2   2 -32  126.61    6.35
  -2   2  32  134.52    6.37
  -2   2  32  120.01    6.16
  -2  -2  32  118.36    6.23
  -2   2  32  114.40    6.12
  -2  -2  32  127.16    6.28
  -2   2  32  121.36    6.23
  -2   2  32  137.16    6.11
   2   2 -32  108.69    7.94
   2  -2 -32  114.14    8.19
  -2   2  31   26.88    1.79
   2   2 -31   25.46    3.20
   2  -2 -31   19.06    3.01
  -2   2  31   31.23    2.12
  -2   2  31   23.81    1.60
   2   2 -31   25.99    2.04
  -2   2  31   23.16    1.73
  -2   2  31   23.77    1.87
  -2  -2  31   25.09    1.90
  -2   2  31   25.93    1.99
  -2   2  31   26.00    1.84
  -2  -2  31   26.32    1.91
  -2   2  30  197.39    8.50
   2  -2 -30  158.04   10.52
   2   2 -30  166.28   10.47
  -2   2  30  185.65    8.71
  -2   2  30  170.88    8.29
   2   2 -30  179.29    8.69
  -2   2  30  167.76    8.45
  -2   2  30  172.17    8.54
  -2  -2  30  187.91    8.67
  -2   2  30  176.66    8.59
  -2  -2  30  173.87    8.59
  -2   2  30  175.83    8.54
  -2   2  29  221.68    9.78
   2   2 -29  202.78   11.81
   2  -2 -29  215.29   12.09
  -2   2  29  218.86    9.99
  -2   2  29  193.31    9.56
  -2   2  29  198.70    9.75
  -2   2  29  203.22    9.83
   2   2 -29  206.30    9.95
  -2   2  29  210.30    9.87
  -2  -2  29  216.62    9.92
  -2  -2  29  210.49    9.87
  -2   2  29  197.14    9.79
  -2  -2  28   46.36    2.64
  -2   2  28   45.32    2.70
  -2  -2  28   38.91    3.90
  -2   2  28   47.41    4.15
  -2   2  28   37.52    2.53
   2   2 -28   41.60    2.68
  -2  -2  28   41.51    2.53
  -2   2  28   38.00    2.45
   2   2 -28   37.69    3.80
   2  -2 -28   40.83    4.03
  -2   2  28   40.44    2.57
  -2   2  28   46.48    2.51
  -2   2  27   29.72    1.86
   2  -2 -27   30.80    3.31
   2   2 -27   23.92    2.93
  -2  -2  27   24.76    1.86
  -2   2  27   26.55    1.83
  -2   2  27   32.06    1.79
  -2  -2  27   32.84    3.38
  -2   2  27   25.13    3.06
  -2   2  27   28.80    1.98
  -2   2  27   31.91    2.02
  -2   2  27   26.01    1.99
   2   2 -27   29.43    2.08
  -2  -2  27   26.82    1.92
  -2   2  26   44.52    2.54
   2  -2 -26   43.99    4.01
   2   2 -26   47.54    4.02
  -2  -2  26   39.33    2.53
  -2   2  26   41.89    2.52
  -2   2  26   38.80    3.83
  -2  -2  26   52.51    4.27
  -2   2  26   46.23    2.66
  -2   2  26   44.11    2.61
  -2   2  26   44.96    2.71
  -2  -2  26   43.34    2.60
  -2   2  26   48.12    2.48
   2   2 -26   42.13    2.67
  -2   2  25  178.96    8.79
   2   2 -25  185.32    8.88
  -2   2  25  180.08    8.76
  -2   2  25  187.74    8.73
   2   2 -25  191.36   10.53
   2  -2 -25  183.08   10.60
  -2   2  25  188.88    8.90
  -2   2  25  184.43   10.47
  -2  -2  25  190.83   10.60
  -2  -2  24   44.77    3.92
  -2   2  24   43.94    3.86
   2   2 -24   44.53    2.72
   2  -2 -24   46.77    4.03
   2   2 -24   43.29    3.80
  -2   2  24   49.25    2.77
  -2   2  23  228.07   12.05
  -2  -2  23  216.01   12.04
   2   2 -23  223.39   11.98
   2  -2 -23  226.92   12.17
  -2  -2  22  102.29    6.39
  -2   2  22   95.15    6.24
   2  -2 -22  103.54    6.43
   2   2 -22   94.72    6.17
  -2  -2  21  464.27   21.86
  -2   2  21  448.21   21.71
   2  -2 -21  449.67   21.83
   2   2 -21  425.55   21.62
  -2   2  20    6.28    1.43
  -2  -2  20    5.00    1.41
   2  -2 -20    4.99    1.36
   2   2 -20    5.19    1.33
  -2   2  19  155.71    8.45
  -2  -2  19  153.48    8.50
   2   2 -19  148.27    8.35
   2  -2 -19  153.89    8.49
  -2   2  18   -0.46    1.01
  -2  -2  18    0.31    1.01
   2  -2 -18    0.81    1.01
   2   2 -18    0.15    0.81
  -2  -2  17  164.50    8.80
  -2   2  17  161.97    8.74
   2  -2 -17  165.97    8.83
   2   2 -17  166.73    8.76
  -2   2  16  544.17   25.81
  -2  -2  16  567.38   25.91
   2   2 -16  534.19   25.77
   2  -2 -16  561.44   25.89
  -2  -2  15  895.17   40.38
  -2   2  15  849.80   40.28
   2   2 -15  878.40   40.31
   2  -2 -15  904.48   40.39
  -2  -2  14  245.11   11.92
  -2   2  14  225.39   11.80
   2  -2 -14  252.13   11.94
   2   2 -14  241.36   11.86
  -2  -2  13  251.29   12.20
   2  -2 -13  254.62   12.18
   2   2 -13  241.20   12.11
   2  -2 -12   21.70    1.84
   2   2 -12   16.88    1.66
   2  -2 -11   40.93    2.68
   2   2 -11   38.21    2.59
   2   2 -10  299.69   14.20
   2  -2 -10  303.63   14.25
   2   2  -9   21.79    1.65
   2  -2  -9   20.73    1.66
  -2  -2   8   13.90    0.96
   2   2  -8   16.23    1.32
   2  -2  -8   16.31    1.35
  -2  -2   7    1.56    0.37
   2  -2  -7    0.81    0.53
   2   2  -7    2.19    0.60
   2  -2  -6   40.94    2.40
   2   2  -6   43.10    2.41
  -2  -2   6   41.24    2.06
   2  -2  -5  708.72   31.60
   2   2  -5  689.54   31.57
  -2  -2   5  705.13   31.25
  -2  -2   4   22.23    1.18
  -2  -2   3  612.69   27.30
   2  -2  -2    4.22    0.58
   2   2  -2    4.52    0.57
  -2   2   2    4.62    0.60
  -2  -2   2    5.85    0.53
   2  -2  -1  101.91    4.84
   2   2  -1   99.78    4.82
  -2  -2   1  103.22    4.88
  -2   2   1  102.07    4.88
  -2  -2   1   99.49    4.81
   2  -2  -1   97.16    5.50
   2  -2   0    1.80    1.00
  -2  -2   0    1.42    0.41
  -2   2   0    1.59    0.43
   2  -2   0    1.06    0.41
   2   2   0    1.88    0.42
   2   2   1   62.31    3.08
   2  -2   1   60.65    3.10
  -2   2  -1   58.73    3.11
  -2  -2  -1   65.38    3.13
   2  -2   1   53.28    3.61
   2  -2   2   64.33    3.20
   2   2   2   62.16    3.16
  -2   2  -2   60.77    3.18
  -2  -2  -2   60.38    3.15
   2  -2   2   61.49    3.71
   2   2   3  256.83   12.04
   2  -2   3  260.94   12.07
  -2  -2  -3  262.48   12.04
   2  -2   3  272.74   12.64
   2   2   4   17.27    1.28
   2  -2   4   17.81    1.29
   2  -2   4   16.98    1.66
   2  -2   5  158.89    8.02
  -2   2  -6  279.25   13.48
   2  -2   6  273.27   13.17
  -2   2  -7  283.45   14.00
   2  -2   7  288.05   13.62
  -2   2  -8   36.01    2.73
   2  -2   8   32.12    2.37
  -2   2  -9  188.48    9.93
   2  -2   9  193.69    9.45
  -2   2 -10  156.19    8.36
   2  -2  10  153.70    7.84
  -2   2 -11   78.00    4.97
   2  -2  11   76.96    4.43
   2  -2  12   77.92    4.47
   2  -2  13   20.85    1.91
   2  -2  14  225.27   11.17
   2  -2  15   22.23    2.09
   2  -2  16  747.75   34.43
  -2   2 -17  364.45   18.40
   2  -2  17  369.57   17.70
  -2   2 -18  686.95   32.05
   2  -2  18  661.38   31.20
  -2   2 -19   75.06    5.36
   2  -2  19   73.82    4.78
  -2   2 -20   21.71    2.48
  -2  -2 -20   24.42    2.60
   2  -2  20   18.99    2.21
  -2   2 -20   22.26    2.75
  -2   2 -21   74.00    5.25
  -2  -2 -21   74.44    5.23
  -2   2 -21   79.70    5.63
   2  -2  21   74.09    4.91
  -2  -2 -22   68.76    5.11
  -2   2 -22   70.66    5.14
  -2   2 -22   79.07    5.55
   2  -2  22   69.68    4.84
  -2   2 -23    2.56    1.44
  -2  -2 -23    2.36    1.31
   2  -2  23    2.84    1.32
  -2   2 -23    4.00    1.56
   2   2  24    9.58    1.12
   2  -2  24    9.26    1.85
  -2   2 -24   10.51    2.10
   2  -2  24    8.77    1.00
   2   2  24    9.07    1.09
  -2   2 -24    7.85    1.82
  -2  -2 -24    6.21    1.70
   2   2  24    8.39    0.86
   2   2  24    9.78    1.06
   2   2  24   12.05    1.47
  -2   2 -25    8.97    1.90
  -2  -2 -25   10.86    2.18
   2   2  25   12.18    1.04
  -2   2 -25   16.39    1.43
   2   2  25   11.89    1.19
   2   2  25   10.85    1.23
  -2   2 -25   13.16    2.30
   2   2  25   12.64    1.28
  -2   2 -25    9.64    1.13
   2   2  25   14.62    1.07
  -2   2 -26   37.93    2.45
   2   2  26   37.41    2.33
  -2   2 -26   33.91    3.65
  -2  -2 -26   34.13    3.65
   2   2  26   40.34    2.27
  -2   2 -26   44.61    2.71
   2   2  26   39.31    2.43
  -2   2 -26   42.22    4.07
   2   2  26   37.72    2.45
   2   2  26   40.42    2.47
   2   2  26   43.81    2.26
  -2   2 -27    8.85    1.08
   2   2  27    6.17    0.95
   2   2  27    7.48    0.84
  -2   2 -27    7.83    1.17
   2   2  27    6.99    1.13
  -2   2 -27   12.76    2.29
  -2   2 -27    8.04    1.86
  -2  -2 -27    8.35    1.94
   2   2  27    6.13    1.09
   2   2  27    9.01    0.90
   2   2  27    8.17    1.06
  -2   2 -28    0.15    0.70
   2   2  28    0.56    0.75
  -2  -2 -28   -0.58    1.21
  -2   2 -28    0.29    1.27
   2   2  28   -0.22    0.61
  -2   2 -28   -0.44    0.86
   2   2  28   -0.07    0.91
   2   2  28    0.06    0.89
  -2   2 -28   -0.94    1.37
   2   2  28    0.07    0.77
   2   2  28   -0.58    0.66
   2   2  29  241.04   10.48
  -2   2 -29  199.39   12.62
  -2  -2 -29  195.13   12.54
  -2   2 -29  233.25   11.01
   2   2  29  213.06   10.70
   2   2  29  230.29   10.74
  -2   2 -29  234.09   13.17
   2   2  29  227.91   10.73
  -2   2 -29  223.94   10.79
   2   2  29  219.35   10.61
  -2  -2 -30    4.28    1.72
  -2   2 -30   -0.31    1.39
   2   2  30    3.00    1.06
  -2   2 -30    3.43    0.91
  -2   2 -30    2.05    1.06
  -2   2 -30    3.73    1.08
   2   2  30    1.57    0.82
   2   2  30    2.89    0.92
   2   2  30    2.88    0.76
  -2  -2 -31    4.07    1.62
  -2   2 -31    2.20    1.48
  -2   2 -31    0.95    0.95
   2   2  31    2.90    1.06
  -2   2 -31    3.41    0.92
  -2   2 -31    4.44    1.13
   2   2  31    3.82    0.93
   2   2  31    4.33    0.90
  -2   2 -32    0.64    1.31
  -2  -2 -32    0.96    1.26
  -2   2 -32    0.39    0.96
   2   2  32   -0.27    1.07
   2   2  32    0.91    0.81
   2   2  32    0.56    0.92
  -2   2 -32    0.16    0.86
  -2   2 -32   -0.27    1.02
   2   2  32   -0.71    0.80
   2   2  33  159.00    7.94
   2  -2  33  162.72    7.70
  -2   2 -33  174.89    8.40
  -2   2 -33  173.06    8.33
   2   2  33  154.13    8.03
   2   2  33  169.52    7.83
  -2   2 -33  171.95    8.21
   2   2  33  176.14    8.12
  -2  -2 -33  134.87    9.92
  -2   2 -33  150.72   10.15
   2   2  34    1.35    0.81
   2  -2  34    1.60    0.61
  -2   2 -34    2.34    0.99
  -2   2 -34    1.35    1.05
   2   2  34    1.88    0.89
   2   2  34    1.73    0.95
  -2   2 -34    2.37    0.95
   2   2  34    1.61    1.05
  -2  -2 -34    1.94    1.46
  -2   2 -34    1.63    1.44
   2   2  35   17.71    1.53
   2  -2  35   21.40    1.34
  -2   2 -35   21.38    1.91
  -2   2 -35   20.32    1.90
   2   2  35   18.69    1.63
   2   2  35   20.89    1.56
  -2   2 -35   21.39    1.76
   2   2  35   22.57    1.80
  -2  -2 -35   13.25    2.60
  -2   2 -35   17.26    2.82
   2   2  36   16.66    1.45
   2   2  36   19.74    1.50
  -2   2 -36   21.25    1.90
  -2   2 -36   20.07    1.87
   2   2  36   16.63    1.53
   2  -2  36   19.15    1.27
  -2   2 -36   18.28    1.68
  -2   2 -36   18.47    2.80
   2   2  36   21.30    1.73
   2  -2  37   15.22    1.10
  -2   2 -37   16.72    1.69
  -2   2 -37   14.91    1.67
   2   2  37   12.88    1.34
   2   2  37   14.91    1.35
  -2   2 -37   16.86    1.54
   2   2  37   15.66    1.50
  -2   2 -38   36.17    2.50
  -2   2 -38   32.39    2.44
   2   2  38   28.48    2.12
   2   2  38   35.52    2.10
  -2   2 -38   34.04    2.32
   2   2  38   34.27    2.24
  -2   2 -39   92.93    5.06
  -2   2 -39   95.92    5.05
   2   2  39   81.46    4.69
   2   2  39   95.09    4.59
  -2   2 -39   91.82    4.91
   2   2  39   98.87    4.78
   2   2  40    1.25    0.76
   2   2  40    2.07    0.89
  -2   2 -40    1.45    1.03
  -2   2 -40    1.27    0.92
  -2   2 -40    1.43    0.83
   2   2  41    3.01    0.77
  -2   2 -41    1.07    0.97
   2   2  41    1.68    0.85
  -2   2 -41    1.05    0.90
  -2   2 -41    2.10    0.88
   2   2  42    6.17    1.02
  -2   2 -42    6.24    1.18
   2   2  42    6.57    0.93
  -2   2 -42    7.45    1.17
  -2   2 -42    6.16    0.97
   2   2  43    0.62    0.78
  -2   2 -43    0.73    0.90
   2   2  43    1.31    0.74
   2   2  43   -0.05    0.93
  -2   2 -43    0.21    0.79
  -2   2 -43    1.06    0.73
   2   2  44   70.10    3.72
  -2   2 -44   65.43    3.76
   2   2  44   70.65    3.72
   2   2  44   69.05    3.44
  -2   2 -44   73.67    3.84
  -2   2 -44   72.47    3.71
   2   2  45    6.22    0.87
  -2   2 -45    6.79    1.05
   2   2  45    7.05    0.80
   2   2  45    8.98    1.10
   2  -2  45    7.21    0.93
  -2   2 -45    7.23    0.99
  -2   2 -45    8.77    0.94
   2   2  46    1.47    0.59
  -2  -2 -46    0.70    0.55
  -2   2 -46    1.22    0.72
  -2   2 -46    0.10    0.64
   2  -2  46    1.60    0.66
   2   2  46    1.69    0.76
   2   2  46    1.22    0.55
  -2   2 -46    0.21    0.54
  -2   2 -47   39.23    2.17
  -2  -2 -47   30.83    1.95
   2   2  47   34.92    1.84
   2   2  47   42.17    2.14
  -2   2 -47   38.72    2.16
  -2   2 -47   40.04    2.09
   2  -2  47   43.16    2.07
  -2  -2 -48    0.95    0.37
  -2   2 -48    3.09    0.62
   2  -2  48    2.15    0.52
  -2   2 -48    2.02    0.54
   2   2  48    2.30    0.66
  -2   2 -48    1.87    0.47
  -2   2 -49    5.71    0.59
   2   2  49    6.63    0.68
   2  -2  49    6.42    0.60
   2   2  50   20.55    1.15
   2   3 -48    2.03    0.35
   2   3 -48    2.13    0.35
   2   3 -47    2.68    0.48
   2   3 -47    2.06    0.44
   2   3 -47    1.73    0.38
   2   3 -46    3.04    0.58
   2   3 -46    2.99    0.56
   2   3 -45    8.34    0.80
   2   3 -45    6.74    0.80
  -2   3  45    8.79    0.84
  -2   3  45    7.19    0.59
   2   3 -44   -0.30    0.55
   2   3 -44    0.48    0.61
   2  -3 -44    0.03    0.50
  -2   3  44    0.60    0.69
  -2   3  44    0.30    0.49
   2   3 -43   46.89    2.65
   2   3 -43   48.10    2.72
   2  -3 -43   44.84    2.51
  -2   3  43   48.74    2.40
  -2   3  43   51.24    2.66
   2   3 -42   29.83    1.90
   2   3 -42   26.18    1.91
  -2   3  42   29.49    1.65
  -2   3  42   29.96    1.91
   2   3 -41    0.46    0.69
   2   3 -41    0.32    0.77
  -2   3  41    0.16    0.67
  -2   3  41   -0.05    0.90
   2   3 -40    1.11    0.74
   2   3 -40    1.45    0.82
  -2   3  40    2.29    0.79
  -2   3  40    1.81    1.03
  -2   3  39    9.81    0.99
   2   3 -39    9.76    1.21
  -2   3  39    8.87    1.30
   2   3 -39    7.73    1.11
   2   3 -38   17.82    1.48
  -2   3  38   14.41    1.07
  -2   3  38   10.55    1.21
   2   3 -38   15.46    1.51
  -2   3  38   13.29    1.08
  -2   3  38   16.25    1.56
  -2   3  37   74.21    3.93
   2   3 -37   73.97    3.90
  -2   3  37   69.89    3.50
   2   3 -37   74.33    4.00
  -2   3  37   64.29    3.68
  -2   3  37   62.97    3.53
  -2  -3  37   78.43    3.92
  -2   3  36   51.65    2.96
  -2   3  36   54.18    3.09
   2   3 -36   51.93    3.00
  -2   3  36   49.73    2.62
   2   3 -36   47.22    3.05
  -2   3  36   48.08    2.86
  -2   3  36   43.59    2.67
  -2  -3  36   49.99    2.95
  -2   3  35   10.32    1.11
  -2   3  35   10.94    1.29
   2   3 -35   10.82    1.38
  -2   3  35   11.69    1.12
   2   3 -35   10.46    1.25
  -2   3  35   11.28    1.05
  -2   3  35   12.74    1.57
  -2   3  35   13.39    1.42
  -2  -3  35   10.94    1.26
  -2   3  34    3.81    0.86
  -2   3  34    4.98    1.09
   2   3 -34    3.16    0.99
  -2   3  34    4.05    0.78
  -2   3  34    5.23    1.14
  -2   3  34    3.36    0.78
  -2  -3  34    3.73    0.97
  -2   3  34    2.91    1.17
   2   3 -34    4.01    0.97
  -2   3  34    4.93    1.29
  -2   3  33  101.67    5.07
  -2   3  33   90.73    4.75
  -2   3  33   92.14    4.88
   2   3 -33   88.33    5.03
  -2   3  33   84.39    4.75
   2   3 -33   89.70    4.93
  -2   3  33   97.85    4.81
  -2   3  33   91.18    4.61
  -2   3  33   94.48    4.99
  -2   3  33   93.22    4.88
  -2  -3  33   99.56    4.96
  -2   3  32   29.14    2.24
  -2   3  32   26.64    1.96
  -2   3  32   28.02    2.11
   2   3 -32   26.50    2.16
  -2   3  32   32.74    2.02
   2   3 -32   22.77    1.84
  -2   3  32   31.24    2.28
  -2   3  32   29.50    2.12
  -2   3  32   31.66    2.05
   2   3 -32   30.60    2.12
  -2  -3  32   29.95    2.09
  -2   3  32   28.18    1.83
  -2   3  31   72.25    3.99
   2   3 -31   70.98    4.20
  -2   3  31   73.67    4.11
  -2   3  31   70.28    3.97
   2   3 -31   63.10    3.88
  -2   3  31   82.36    4.04
   2   3 -31   76.44    4.14
  -2   3  31   73.39    4.05
  -2   3  31   75.05    4.19
  -2  -3  31   74.32    4.07
  -2   3  31   87.87    3.97
  -2   3  31   71.92    3.82
  -2   3  30   14.28    1.54
   2   3 -30   13.92    1.52
  -2  -3  30   14.32    1.43
   2   3 -30   14.71    1.34
  -2   3  30   15.30    1.45
  -2   3  30   13.48    1.47
  -2   3  30   14.15    1.62
   2   3 -30   13.40    1.43
  -2   3  30   16.82    1.46
  -2   3  30   18.53    1.91
  -2   3  30   14.59    1.28
  -2   3  29   23.67    1.82
   2   3 -29   24.12    1.89
  -2  -3  29   21.90    1.80
  -2   3  29   30.14    1.81
  -2   3  29   23.34    1.86
  -2   3  29   23.25    2.04
  -2   3  29   24.15    1.92
  -2   3  29   24.82    2.00
   2   3 -29   25.01    2.00
  -2   3  29   25.20    2.02
  -2   3  28  262.66   12.38
   2   3 -28  255.46   12.48
   2   3 -28  261.05   12.62
  -2   3  28  257.72   12.48
  -2  -3  28  261.38   12.44
  -2   3  28  291.29   12.35
  -2   3  28  245.69   12.38
  -2   3  28  249.40   12.36
  -2   3  28  279.53   12.13
  -2   3  27  158.97    7.87
   2   3 -27  158.10    7.96
   2   3 -27  166.48    7.93
  -2   3  27  173.83    7.83
  -2   3  27  151.77    7.89
   2   3 -27  165.89    8.13
  -2   3  27  158.22    8.00
  -2  -3  27  155.10    7.89
  -2   3  27  171.19    7.62
  -2   3  27  156.29    7.85
  -2   3  26    6.49    0.93
  -2   3  26    8.40    1.15
  -2   3  26    5.28    1.18
   2   3 -26    5.86    1.08
  -2  -3  26    5.73    0.98
  -2   3  26    6.07    1.25
  -2   3  26    5.34    1.07
   2   3 -26    6.15    0.90
   2   3 -26    6.10    1.00
  -2   3  26    7.00    1.05
  -2   3  26    6.59    1.54
  -2   3  26    5.94    0.80
   2   3 -26    6.45    0.88
   2   3 -25   17.13    1.41
   2   3 -25   17.30    1.44
  -2   3  25   16.63    1.22
  -2   3  25   19.05    1.61
  -2   3  25   18.28    1.51
   2   3 -25   18.67    1.52
  -2   3  25   19.19    1.43
  -2   3  25   19.23    1.85
  -2   3  25   17.47    1.55
   2   3 -25   15.07    1.52
  -2   3  25   17.19    1.65
  -2   3  25   18.62    1.52
  -2  -3  25   17.13    1.44
  -2   3  25   17.33    1.64
  -2   3  24    4.75    0.83
  -2   3  24    5.01    1.31
  -2   3  24    4.35    1.12
   2   3 -24    4.67    0.96
  -2  -3  24    3.71    0.80
  -2   3  24    2.57    1.02
  -2   3  24    5.13    0.96
   2   3 -24    3.10    0.73
   2   3 -24    5.46    0.91
  -2   3  24    2.93    0.86
  -2   3  24    4.45    0.86
   2   3 -24    3.26    0.72
  -2   3  24    4.36    0.70
   2   3 -23  281.87   13.03
   2   3 -23  299.20   13.13
  -2   3  23  287.46   12.73
  -2   3  23  275.31   12.76
   2   3 -23  272.45   13.04
  -2   3  23  270.49   12.99
  -2   3  23  284.98   12.99
  -2   3  23  294.95   12.80
   2   3 -23  264.69   13.14
  -2   3  23  273.15   13.12
  -2   3  23  269.66   12.92
  -2  -3  23  265.71   12.98
  -2   3  23  279.51   13.13
   2   3 -22    1.87    0.70
  -2   3  22    1.06    0.78
   2   3 -22    0.88    0.62
  -2   3  22    1.06    0.59
   2   3 -22    0.13    0.58
  -2   3  22    0.62    0.65
  -2   3  22    1.45    0.81
   2   3 -22    0.22    0.69
  -2   3  22    0.77    0.94
  -2  -3  22    0.97    0.64
  -2   3  22    0.81    0.90
  -2   3  22    1.23    0.78
  -2   3  22    0.54    0.52
  -2   3  22    1.92    0.65
  -2   3  21   66.60    3.38
  -2   3  21   64.64    3.41
  -2   3  21   73.00    3.65
  -2   3  21   69.47    3.42
  -2   3  21   68.21    3.77
   2   3 -21   69.74    3.77
  -2   3  21   67.31    3.59
   2   3 -21   69.41    3.67
   2   3 -21   68.58    3.72
   2   3 -21   65.60    3.63
  -2  -3  21   66.63    3.59
  -2   3  21   66.91    3.73
   2   3 -20   10.21    1.02
  -2   3  20    9.10    1.02
  -2   3  20   10.75    0.93
  -2   3  20   11.52    1.31
   2   3 -20   10.24    1.13
  -2   3  20    9.60    1.20
   2   3 -20   10.34    1.05
  -2   3  20    9.88    0.86
  -2   3  20    9.30    0.90
   2   3 -20   10.38    1.06
  -2   3  20    9.81    0.98
   2   3 -19  404.07   18.30
  -2   3  19  382.93   17.94
  -2   3  19  357.05   17.95
  -2   3  19  413.33   18.22
  -2   3  19  401.99   18.30
  -2   3  19  413.60   18.17
   2   3 -19  401.50   18.26
  -2   3  19  390.87   18.26
  -2   3  19  405.23   17.96
  -2   3  19  433.45   18.07
  -2   3  18   14.42    1.39
  -2   3  18   13.28    1.14
  -2   3  18   15.16    1.12
  -2   3  18   16.31    1.10
  -2   3  18   14.46    1.23
  -2   3  18   13.76    1.15
   2   3 -18   14.46    1.25
  -2   3  17   22.81    1.51
  -2   3  16    7.22    0.79
  -2   3  15   25.75    1.62
  -2   3  14    0.40    0.42
  -2   3  13    0.99    0.46
  -2   3  12  356.34   16.22
  -2   3  11  125.96    6.02
  -2   3  10   25.47    1.56
  -2   3   9  243.23   11.19
  -2   3   8  210.99    9.76
  -2   3   7   99.38    5.47
  -2   3   7  116.18    5.28
  -2   3   6   -0.38    0.48
  -2   3   6    0.31    0.40
  -2   3   5   59.69    3.45
  -2   3   4   37.64    2.50
   2  -3  -4   35.93    3.09
  -2   3   3  122.23    6.39
   2  -3  -3  121.43    6.96
  -2   3   2   -0.10    0.59
   2  -3  -2    0.30    1.15
   2  -3  -1    3.70    1.37
  -2   3   1    5.49    1.03
  -2   3   0 1315.77   60.04
   2  -3   0 1346.97   60.38
  -2   3  -1  155.25    7.81
   2  -3   1  155.34    8.02
  -2  -3  -1  138.60    7.16
  -2   3  -2  456.92   20.86
  -2  -3  -2  418.47   20.18
   2  -3   2  461.65   20.93
  -2   3  -3 1237.51   56.61
   2  -3   3 1255.77   56.57
  -2   3  -4 1157.14   52.30
   2  -3   4 1137.77   52.10
  -2   3  -5    1.52    1.00
   2  -3   5    1.77    1.14
  -2   3  -6   87.49    5.46
   2  -3   6   90.66    5.21
  -2   3  -7    2.01    1.02
   2  -3   7    3.18    1.03
  -2   3  -8  158.34    8.75
   2  -3   8  157.58    8.25
  -2   3  -9   18.33    2.27
   2  -3   9   16.21    1.82
  -2   3 -10  536.49   25.59
   2  -3  10  528.12   24.82
  -2   3 -11   45.53    3.80
   2  -3  11   49.58    3.37
  -2   3 -12  152.61    8.59
   2  -3  12  141.48    7.74
  -2   3 -13   41.99    3.70
   2  -3  13   42.94    3.12
  -2   3 -14    6.53    1.69
   2  -3  14    7.05    1.35
  -2   3 -15  167.16    9.78
   2  -3  15  168.35    8.87
  -2   3 -16   21.54    2.79
   2  -3  16   27.76    2.49
   2   3  17    8.05    1.05
  -2   3 -17    9.58    1.09
   2   3  17    8.66    1.09
  -2   3 -17    9.23    1.98
   2  -3  17    8.61    1.52
   2   3  17    9.83    0.95
   2   3  17    8.14    0.98
   2   3  17    8.66    1.03
   2   3  18  122.33    5.63
  -2   3 -18  113.12    5.71
   2   3  18  104.93    5.75
   2   3  18  113.33    5.74
   2   3  18  112.73    5.64
   2   3  18  114.77    5.69
  -2   3 -18  116.55    5.85
   2  -3  18  111.13    6.65
   2   3  18  116.35    5.70
  -2   3 -18  118.12    7.61
  -2   3 -19   -0.26    0.62
   2   3  19    0.70    0.61
   2   3  19    0.90    0.71
  -2   3 -19    0.85    1.28
   2  -3  19    0.17    1.02
   2   3  19   -0.31    0.70
  -2   3 -19   -0.58    0.72
   2   3  19    0.21    0.65
   2   3  19   -0.46    0.78
  -2   3 -19    0.53    0.67
   2   3  19    0.64    0.84
   2   3  19    0.80    0.68
   2   3  19   -0.18    0.54
   2   3  20   16.93    1.44
   2   3  20   16.61    1.29
   2   3  20   18.27    1.25
  -2   3 -20   17.17    1.50
  -2   3 -20   18.13    1.46
   2   3  20   16.53    1.34
  -2   3 -20   15.61    2.60
   2   3  20   15.84    1.45
   2   3  20   16.61    1.38
   2   3  20   18.22    1.42
  -2   3 -20   19.66    1.60
   2   3  20   19.21    1.50
   2  -3  20   16.92    2.18
  -2   3 -20   16.74    1.16
   2   3  20   16.15    1.43
  -2   3 -21   47.94    2.70
   2   3  21   47.05    2.59
   2   3  21   40.47    2.71
   2   3  21   43.22    2.46
   2   3  21   45.05    2.47
   2   3  21   42.65    2.65
   2   3  21   48.42    2.73
  -2   3 -21   45.06    2.70
   2   3  21   44.77    2.58
   2   3  21   43.66    2.62
  -2   3 -21   43.73    2.78
  -2   3 -21   40.42    2.31
   2   3  21   43.44    2.64
  -2   3 -21   46.56    4.33
   2  -3  21   36.66    3.39
   2   3  22    3.94    0.87
  -2   3 -22    4.46    0.88
   2   3  22    3.08    0.85
   2  -3  22    3.52    1.38
   2   3  22    3.51    0.80
   2   3  22    2.46    0.74
   2   3  22    7.05    1.73
  -2   3 -22    3.31    0.89
   2   3  22    4.75    0.85
   2   3  22    4.56    0.93
  -2   3 -22    3.71    0.97
  -2   3 -22    4.27    0.61
   2   3  22    3.57    0.90
   2   3  22    3.76    1.22
  -2   3 -23   -0.07    0.70
   2   3  23    0.79    0.79
   2  -3  23   -0.81    1.20
   2   3  23   -1.04    1.78
   2   3  23    0.62    0.68
   2   3  23   -0.57    0.71
  -2   3 -23    0.07    0.74
   2   3  23   -0.17    0.67
   2   3  23    0.74    0.81
  -2   3 -23    0.43    0.48
   2   3  23   -0.28    0.77
   2   3  23    0.76    1.53
  -2   3 -24   55.08    3.23
   2   3  24   53.23    3.30
   2   3  24   59.36    3.43
   2   3  24   62.24    3.04
   2   3  24   49.88    3.14
  -2   3 -24   52.66    3.24
   2   3  24   55.16    3.07
   2   3  24   58.44    3.16
   2   3  24   56.81    3.23
  -2   3 -24   52.64    2.81
   2   3  24   53.37    3.18
   2  -3  24   46.26    4.05
   2   3  25    1.87    2.19
   2   3  25    0.08    0.82
   2   3  25    0.07    0.78
  -2   3 -25    0.24    0.83
   2   3  25   -0.06    0.72
   2   3  25   -0.69    0.88
   2   3  25    1.70    1.02
  -2   3 -25    0.86    0.51
   2   3  25    1.54    0.76
   2   3  25    0.80    0.70
  -2   3 -25    0.92    0.76
   2   3  26    3.31    2.16
   2   3  26    0.56    0.73
   2   3  26    0.19    0.82
  -2   3 -26    1.14    0.48
   2   3  26    1.11    1.05
  -2   3 -26   -0.08    0.86
   2   3  26    0.78    0.81
   2   3  26   -0.66    0.84
   2   3  26    0.29    0.66
   2   3  26    0.49    0.72
  -2   3 -26    0.94    0.81
   2   3  27   40.69    2.39
   2   3  27   40.96    2.49
   2   3  27   41.11    2.62
  -2   3 -27   38.20    2.62
   2   3  27   42.53    2.72
   2   3  27   35.97    2.51
  -2   3 -27   38.85    2.56
   2   3  27   35.65    2.92
   2   3  27   37.26    2.46
   2   3  27   39.53    2.32
   2   3  28    1.47    0.87
   2   3  28    0.57    1.03
   2   3  28    0.45    0.82
  -2   3 -28    1.66    0.93
   2   3  28    0.33    0.71
  -2   3 -28    1.46    0.83
   2   3  28    1.45    0.78
   2   3  28    0.94    0.68
   2   3  29    1.69    0.89
   2   3  29    2.50    1.10
   2   3  29    2.82    0.96
  -2   3 -29    1.43    0.98
   2   3  29    1.80    0.76
   2   3  29    2.01    0.79
   2   3  29    1.42    0.74
  -2   3 -29    2.38    0.91
  -2   3 -30    5.03    1.08
  -2   3 -30    3.88    1.11
   2   3  30    5.30    0.99
   2   3  30    5.07    1.25
   2   3  30    5.84    1.18
   2   3  30    5.53    0.86
   2   3  30    4.93    1.14
   2   3  30    6.24    0.97
   2   3  30    4.39    0.88
  -2   3 -31   18.63    1.65
  -2   3 -31   15.10    1.64
   2   3  31   16.43    1.45
   2   3  31   16.59    1.69
   2   3  31   16.80    1.64
   2   3  31   16.37    1.33
   2   3  31   17.39    1.73
   2   3  31   19.88    1.42
   2   3  31   15.73    1.44
  -2   3 -32   21.21    1.85
  -2   3 -32   22.19    1.93
   2   3  32   23.92    1.97
   2   3  32   23.99    1.93
   2   3  32   23.47    1.60
   2   3  32   25.49    2.04
  -2   3 -32   23.40    2.07
   2   3  32   24.35    1.73
   2   3  32   25.06    1.65
   2   3  32   19.80    1.65
  -2   3 -33   11.57    1.42
   2   3  33   11.36    1.45
   2   3  33   11.07    1.27
   2   3  33   11.22    1.38
   2   3  33   10.86    1.02
   2   3  33   11.24    1.41
  -2   3 -33   11.81    1.50
   2   3  33    9.48    1.10
   2   3  34   12.62    1.46
   2   3  34   13.32    1.31
   2   3  34   11.63    1.42
   2   3  34    9.96    0.99
   2   3  34   10.42    1.40
  -2   3 -34   12.43    1.52
  -2   3 -34   11.09    1.38
   2   3  35    8.70    1.31
   2   3  35    7.96    1.25
   2   3  35    7.26    1.13
   2   3  35    7.43    0.81
   2  -3  35    7.62    0.86
   2   3  35    7.56    1.19
  -2   3 -35    8.14    1.29
  -2   3 -35    6.36    1.15
   2   3  36   -0.82    1.02
   2   3  36    0.56    0.95
   2   3  36    1.05    0.98
   2   3  36    0.68    0.52
   2  -3  36    0.44    0.60
   2   3  36   -0.08    0.79
  -2   3 -36    0.27    0.90
  -2   3 -36   -0.30    0.92
   2   3  37    2.62    1.07
   2   3  37    2.78    0.98
   2   3  37    2.56    1.03
   2  -3  37    2.55    0.65
   2   3  37    2.78    0.93
  -2   3 -37    1.23    0.94
  -2   3 -37    3.60    1.14
   2   3  38  119.11    5.38
   2   3  38  108.40    5.54
  -2   3 -38  111.62    5.80
   2   3  38  105.59    5.64
  -2   3 -38   98.62    5.59
   2   3  38  116.91    5.59
   2   3  39   22.36    1.66
   2   3  39   22.60    1.50
  -2   3 -39   19.50    1.74
   2   3  39   18.96    1.62
  -2   3 -39   20.93    1.67
  -2   3 -39   15.71    1.43
   2   3  40   47.83    2.34
   2   3  40   42.72    2.48
  -2   3 -40   43.70    2.67
   2   3  40   40.66    2.48
  -2   3 -40   38.14    2.48
  -2   3 -40   35.56    2.34
   2   3  41   11.38    1.17
   2   3  41   10.89    1.04
  -2   3 -41   11.61    1.22
   2   3  41   10.04    1.05
  -2   3 -41    7.17    1.02
  -2   3 -41    8.14    0.89
  -2   3 -41   10.30    1.14
  -2   3 -42    1.80    0.80
  -2   3 -42    3.42    0.76
  -2   3 -42    1.25    0.47
   2   3  42    2.36    0.73
   2   3  43   22.09    1.21
  -2   3 -43   19.29    1.33
  -2   3 -43   18.90    1.39
  -2   3 -44    7.98    0.94
  -2   3 -44    7.72    0.86
   2   3  44    8.38    0.79
   2   3  45   10.34    0.78
  -2   3 -45    8.13    0.88
  -2   3 -45   10.07    0.86
  -2   3 -46   11.56    0.94
   2   3  46   12.29    0.78
  -2   3 -47    9.10    0.72
   2   4 -44    0.44    0.27
   2   4 -43    5.48    0.58
  -2   4  43    5.69    0.50
   2   4 -42    2.82    0.48
   2   4 -42    2.95    0.56
  -2   4  42    4.31    0.68
  -2   4  42    4.38    0.55
  -2   4  41   28.59    1.68
  -2   4  41   29.75    1.51
   2   4 -40    2.57    0.63
  -2   4  40    1.72    0.76
  -2   4  40    2.42    0.65
  -2   4  39    0.12    0.55
   2   4 -39    0.69    0.60
  -2   4  39    0.92    0.79
  -2   4  39    0.71    0.64
  -2   4  39    0.81    0.41
  -2   4  38    0.14    0.62
   2   4 -38   -0.23    0.62
   2   4 -38    1.20    0.43
  -2   4  38    0.97    0.48
  -2   4  38    1.88    0.87
   2   4 -37    2.25    0.51
  -2   4  37    2.24    0.59
  -2   4  37    2.75    0.76
  -2   4  37    1.98    0.59
   2   4 -36   11.55    1.06
  -2   4  36   15.07    1.09
  -2   4  36   14.44    1.26
  -2   4  36   13.86    1.09
   2   4 -36   14.66    1.25
  -2   4  35    1.10    0.63
   2   4 -35    0.72    0.70
  -2   4  35    1.38    0.81
  -2   4  35    1.17    0.66
   2   4 -35    1.19    0.62
  -2   4  34    1.29    0.66
  -2   4  34    2.17    0.95
   2   4 -34    1.99    0.78
  -2   4  34    0.71    0.70
   2   4 -34    0.82    0.64
  -2   4  33   19.68    1.40
  -2   4  33   17.81    1.64
  -2   4  33   20.77    1.52
   2   4 -33   19.52    1.58
   2   4 -33   17.60    1.44
  -2   4  32    2.72    0.78
   2   4 -32    2.56    0.75
  -2   4  32    2.54    0.88
  -2   4  32    3.21    1.03
   2   4 -32    2.47    0.81
  -2   4  32    3.09    0.87
  -2   4  31   16.13    1.67
  -2   4  31   15.21    1.30
  -2   4  31   17.96    1.47
   2   4 -31   16.47    1.39
  -2   4  31   19.50    2.57
  -2   4  31   16.20    1.58
   2   4 -31   15.31    1.46
  -2   4  31   15.34    1.43
  -2   4  30   57.69    3.47
  -2   4  30   66.60    3.76
  -2   4  30   58.29    3.18
  -2   4  30   62.77    3.34
   2   4 -30   52.13    3.23
   2   4 -30   58.00    3.40
  -2   4  30   62.42    3.48
  -2   4  30   59.11    3.32
  -2   4  29    9.85    1.50
  -2   4  29    9.03    1.10
   2   4 -29    8.70    1.06
  -2   4  29   11.51    1.29
  -2   4  29    8.01    2.04
   2   4 -29   10.05    0.99
  -2   4  29   10.47    1.27
  -2   4  29   12.04    1.47
   2   4 -29    9.83    1.25
   2   4 -28   38.80    2.70
  -2   4  28   44.98    2.84
  -2   4  28   50.04    2.67
  -2   4  28   46.67    2.71
  -2   4  28   43.00    2.54
  -2   4  28   46.46    2.70
   2   4 -28   38.30    2.55
   2   4 -28   43.50    2.53
  -2   4  28   42.51    2.83
  -2   4  28   42.68    2.71
  -2   4  27   19.88    1.74
  -2   4  27   24.82    1.99
   2   4 -27   18.14    1.71
  -2   4  27   24.82    1.98
  -2   4  27   25.08    2.28
  -2   4  27   20.25    1.59
   2   4 -27   18.55    1.60
  -2   4  27   23.71    1.79
   2   4 -27   22.26    1.60
  -2   4  27   25.25    1.72
  -2   4  27   22.96    1.91
  -2   4  26    0.18    0.73
  -2   4  26   -0.58    0.95
  -2   4  26    0.71    1.06
   2   4 -26   -0.16    0.76
  -2   4  26    0.41    0.47
  -2   4  26    1.59    1.74
  -2   4  26   -0.07    0.87
   2   4 -26   -0.26    0.63
   2   4 -26    0.13    0.55
  -2   4  26    0.41    0.66
  -2   4  26    0.90    1.01
  -2   4  26   -0.22    1.10
  -2   4  25    2.58    0.81
  -2   4  25    2.32    1.71
  -2   4  25    4.07    1.09
  -2   4  25    2.42    1.14
   2   4 -25    2.88    0.93
  -2   4  25    3.54    0.68
  -2   4  25    3.36    1.40
   2   4 -25    2.22    0.74
  -2   4  25    3.22    0.99
   2   4 -25    2.93    0.73
  -2   4  25    2.78    0.73
  -2   4  25    0.30    1.01
  -2   4  25    2.82    1.18
  -2   4  24    3.32    0.91
  -2   4  24    4.44    1.49
  -2   4  24    2.38    1.08
   2   4 -24    2.94    0.90
  -2   4  24    4.62    1.29
  -2   4  24    2.96    0.71
  -2   4  24    3.57    1.00
   2   4 -24    2.93    0.75
   2   4 -24    3.64    0.79
  -2   4  24    2.72    0.75
  -2   4  24    3.55    1.16
  -2   4  24    3.63    1.23
   2   4 -23  254.56   12.93
   2   4 -23  278.89   13.08
  -2   4  23  293.91   13.07
  -2   4  23  293.12   12.84
  -2   4  23  275.27   13.15
   2   4 -23  264.22   13.14
  -2   4  23  290.55   13.27
  -2   4  23  273.99   13.14
  -2   4  23  276.93   12.81
  -2   4  23  294.81   12.80
  -2   4  23  262.50   12.92
  -2   4  23  281.49   13.15
   2   4 -22   21.07    1.59
   2   4 -22   22.39    1.82
   2   4 -22   23.18    1.79
   2   4 -22   23.25    1.73
  -2   4  22   22.27    1.74
  -2   4  22   21.30    1.87
   2   4 -22   18.91    1.72
  -2   4  22   23.42    1.68
  -2   4  22   21.94    2.03
  -2   4  22   22.62    1.93
  -2   4  22   20.98    1.53
  -2   4  22   24.48    1.53
  -2   4  22   19.56    1.55
   2   4 -22   22.86    1.59
  -2   4  22   24.10    1.92
   2   4 -21   45.78    2.74
   2   4 -21   47.54    2.98
   2   4 -21   44.21    2.84
   2   4 -21   51.86    3.00
  -2   4  21   51.34    2.90
   2   4 -21   46.27    2.92
  -2   4  21   45.21    2.97
  -2   4  21   48.92    2.66
  -2   4  21   51.99    3.16
  -2   4  21   46.42    2.98
  -2   4  21   51.92    2.72
  -2   4  21   49.16    2.64
  -2   4  21   46.28    2.73
  -2   4  21   46.57    2.95
   2   4 -21   51.75    2.81
  -2   4  20    7.61    1.23
   2   4 -20    5.49    0.82
  -2   4  20    5.99    1.11
   2   4 -20    7.57    1.13
  -2   4  20    6.45    0.95
   2   4 -20    5.48    0.96
   2   4 -20    5.78    1.03
  -2   4  20    4.99    1.01
  -2   4  20    6.36    1.23
  -2   4  20    6.50    0.94
   2   4 -20    7.04    1.06
  -2   4  20    6.89    1.38
  -2   4  20    4.78    1.24
  -2   4  20    5.96    0.87
   2   4 -20    6.01    0.87
  -2   4  20    4.73    0.81
   2   4 -19  352.85   16.90
   2   4 -19  384.90   17.03
   2   4 -19  375.83   17.05
  -2   4  19  369.98   16.88
  -2   4  19  374.62   16.61
  -2   4  19  356.36   16.94
   2   4 -19  364.19   16.92
  -2   4  19  349.62   16.72
  -2   4  19  359.29   16.88
  -2   4  19  344.51   16.62
  -2   4  19  357.76   16.60
  -2   4  19  344.65   16.81
  -2   4  19  392.13   16.73
   2   4 -19  379.38   16.85
  -2   4  19  379.86   16.92
   2   4 -18   32.49    2.27
   2   4 -18   34.76    2.31
  -2   4  18   32.64    2.00
  -2   4  18   29.94    1.94
  -2   4  18   29.50    2.14
  -2   4  18   29.55    2.13
  -2   4  18   32.83    1.98
   2   4 -18   29.63    2.14
  -2   4  18   31.89    2.02
  -2   4  18   38.61    2.13
  -2   4  18   32.18    2.26
  -2   4  18   33.55    2.07
   2   4 -18   35.66    2.15
  -2   4  18   36.01    2.29
   2   4 -17   15.53    1.44
  -2   4  17   12.19    1.11
  -2   4  17   12.49    1.29
  -2   4  17   11.66    1.14
   2   4 -17   13.46    1.27
  -2   4  17   14.22    1.22
  -2   4  17   12.03    1.12
  -2   4  17   12.06    1.38
   2   4 -17   14.86    1.40
  -2   4  17   16.34    1.23
  -2   4  17   10.38    1.29
   2   4 -17   13.45    1.23
  -2   4  16  239.09   11.26
  -2   4  16  263.06   11.42
  -2   4  16  232.76   11.47
   2   4 -16  251.82   11.70
  -2   4  16  254.56   11.32
  -2   4  16  228.91   11.49
  -2   4  16  236.96   11.48
   2   4 -16  242.88   11.51
   2   4 -16  247.45   11.64
   2   4 -15  312.62   14.20
   2   4 -15  314.75   14.16
  -2   4  15  299.31   14.13
  -2   4  15  283.46   13.93
   2   4 -15  307.95   14.03
  -2   4  15  295.78   13.96
  -2   4  15  285.72   14.05
  -2   4  15  286.40   13.74
  -2   4  15  309.87   13.81
  -2   4  15  320.24   13.91
   2   4 -14  321.95   14.80
   2   4 -14  334.33   14.79
  -2   4  14  368.04   14.85
  -2   4  14  305.77   14.55
   2   4 -14  333.36   14.69
  -2   4  14  294.77   14.36
  -2   4  14  294.50   14.65
  -2   4  14  317.61   14.75
  -2   4  14  317.59   14.50
  -2   4  14  319.22   14.43
  -2   4  14  292.45   14.52
   2   4 -13    4.25    0.86
   2   4 -13    2.55    0.84
   2   4 -13    4.20    0.89
   2   4 -13    2.81    0.66
  -2   4  13    3.41    0.74
  -2   4  13    3.09    1.08
  -2   4  13    1.69    0.83
  -2   4  13    3.14    0.86
   2   4 -13    3.37    0.81
  -2   4  13    3.38    0.74
  -2   4  13    3.51    0.86
   2   4 -13    3.30    0.71
  -2   4  12   50.56    2.82
   2   4 -12   49.30    2.65
  -2   4  12   47.97    2.82
   2   4 -12   45.95    2.75
  -2   4  12   40.73    2.59
  -2   4  12   47.42    2.66
  -2   4  12   44.68    2.81
  -2   4  12   46.76    2.62
   2   4 -12   43.35    2.80
   2   4 -12   47.91    2.82
  -2   4  12   52.82    2.83
   2   4 -12   41.03    2.58
  -2   4  12   45.72    2.64
  -2   4  11    2.47    0.73
   2   4 -11    1.01    0.54
   2  -4 -11    3.18    1.68
  -2   4  11    1.59    0.76
  -2   4  11    1.75    0.74
   2   4 -11    2.78    0.73
  -2   4  11    2.60    1.00
  -2   4  11    2.18    0.66
  -2   4  11    2.50    0.67
   2   4 -11    1.82    0.68
   2   4 -11    2.03    0.65
  -2   4  11    3.14    0.86
   2   4 -11    2.62    0.79
  -2   4  11    2.18    0.79
   2   4 -10  124.74    6.42
  -2   4  10  131.58    6.26
  -2   4  10  128.05    6.36
   2  -4 -10  120.60    7.83
  -2   4  10  127.46    6.21
  -2   4  10  120.57    6.30
   2   4 -10  123.30    6.41
  -2   4  10  131.15    6.38
   2   4 -10  128.76    6.25
  -2   4  10  139.28    6.43
   2   4 -10  116.91    6.19
  -2   4  10  137.89    6.45
   2   4 -10  127.02    6.36
   2   4  -9   31.24    2.10
  -2   4   9   28.47    1.99
   2   4  -9   31.50    2.12
  -2   4   9   32.37    2.09
   2   4  -9   32.57    1.96
  -2   4   9   31.06    2.09
  -2   4   9   29.92    1.92
   2  -4  -9   26.59    3.16
  -2   4   9   28.26    1.88
   2   4  -9   34.22    2.15
  -2   4   9   30.04    2.07
   2   4  -9   28.46    2.00
  -2   4   9   33.70    2.09
   2   4  -9   27.74    1.89
   2   4  -8    7.61    1.00
   2  -4  -8    7.50    1.99
  -2   4   8    8.85    1.05
   2   4  -8    8.33    0.95
  -2   4   8    9.15    1.10
   2   4  -8    8.67    1.09
  -2   4   8    8.18    0.88
  -2   4   8    6.97    0.88
  -2   4   8    7.98    1.08
  -2   4   8    7.90    0.89
   2   4  -8    9.45    1.07
  -2   4   8    7.88    1.05
   2   4  -8    7.65    0.95
  -2   4   8    8.57    1.01
   2   4  -8    8.88    0.93
   2   4  -7  126.49    6.19
   2   4  -7  122.72    6.18
   2   4  -7  125.66    6.18
  -2   4   7  115.43    6.05
   2   4  -7  134.08    6.26
  -2   4   7  122.54    6.14
   2   4  -7  129.59    6.06
  -2   4   7  110.74    5.85
  -2   4   7  120.62    6.07
  -2   4   7  124.51    6.03
   2  -4  -7  112.01    7.38
  -2   4   7  124.34    6.17
   2   4  -7  125.87    6.16
  -2   4   7  131.13    6.17
   2   4  -7  116.43    6.00
   2   4  -6    0.97    0.63
   2   4  -6    2.35    0.66
   2  -4  -6    1.29    1.27
  -2   4   6    1.09    0.67
   2   4  -6    2.31    0.68
  -2   4   6    1.67    0.74
   2   4  -6    0.99    0.66
  -2   4   6    1.02    0.57
   2   4  -6    2.30    0.65
   2   4  -6    0.97    0.63
  -2   4   6    2.64    0.73
   2   4  -6    1.34    0.53
  -2   4   6    1.55    0.78
  -2   4   6    1.40    0.60
   2   4  -5   56.09    3.12
   2   4  -5   51.73    3.09
   2   4  -5   54.29    3.11
  -2   4   5   50.53    3.02
   2   4  -5   53.76    3.10
  -2   4   5   54.85    3.04
  -2   4   5   50.21    2.96
  -2   4   5   53.89    3.11
  -2   4   5   60.45    3.13
   2   4  -5   54.47    3.15
   2   4  -5   61.72    3.11
   2   4  -5   53.07    2.97
  -2   4   5   56.87    3.12
   2  -4  -5   53.03    4.25
   2   4  -4   16.61    1.33
   2   4  -4   13.11    1.24
   2   4  -4   14.65    1.32
   2   4  -4   13.47    1.25
   2   4  -4   14.35    1.28
  -2   4   4   15.81    1.23
  -2   4   4   15.02    1.30
   2   4  -4   16.28    1.35
  -2   4   4   12.79    1.30
  -2   4   4   16.75    1.32
   2   4  -4   15.70    1.29
   2  -4  -4   12.57    2.01
   2   4  -4   13.99    1.17
  -2   4   4   13.38    1.27
   2   4  -4   14.72    1.30
   2   4  -4   15.71    1.30
   2   4  -3    0.62    0.54
   2   4  -3    0.56    0.57
  -2   4   3    0.53    0.59
   2   4  -3   -0.06    0.51
   2  -4  -3   -0.20    1.23
   2   4  -3    0.34    0.63
  -2   4   3    0.80    0.69
   2   4  -3    1.13    0.64
  -2   4   3    0.12    0.54
   2   4  -3    0.91    0.60
   2   4  -3    0.20    0.55
   2   4  -3    0.06    0.54
  -2   4   3    0.66    0.58
   2   4  -3    0.07    0.56
  -2   4   3    0.06    0.52
   2   4  -2  143.22    7.05
   2   4  -2  137.87    7.00
   2   4  -2  144.83    7.05
   2   4  -2  133.33    7.00
   2   4  -2  149.45    7.12
   2   4  -2  142.78    7.00
  -2   4   2  131.29    7.03
  -2   4   2  136.36    6.93
   2  -4  -2  142.85    8.26
  -2   4   2  139.81    7.07
   2   4  -2  159.10    7.07
   2   4  -2  153.43    7.12
  -2   4   2  153.15    7.06
  -2   4   2  152.57    7.05
   2   4  -2  145.55    7.05
   2   4  -2  141.98    6.95
  -2   4   2  138.97    7.04
   2   4  -1  108.99    5.51
   2   4  -1  102.59    5.53
  -2   4   1  104.46    5.57
   2   4  -1  115.30    5.51
  -2   4   1  104.36    5.54
  -2   4   1  118.24    5.59
  -2   4   1  104.51    5.56
   2   4  -1  116.02    5.62
   2  -4  -1  113.39    6.76
  -2   4   1  110.46    5.52
   2   4  -1  108.22    5.53
   2   4  -1  115.97    5.64
   2   4  -1  104.33    5.51
   2   4  -1  119.39    5.60
   2   4  -1  113.84    5.58
   2   4  -1  105.49    5.50
   2   4   0   59.39    3.36
   2  -4   0   58.65    4.28
   2   4   0   63.94    3.30
  -2   4   0   55.13    3.33
   2   4   0   63.28    3.41
  -2   4   0   57.37    3.30
  -2   4   0   55.36    3.35
   2   4   0   58.23    3.31
  -2   4   0   65.87    3.37
   2   4   0   56.74    3.27
   2   4   0   61.37    3.40
   2   4   0   64.42    3.37
   2   4   0   64.88    3.37
   2   4   0   60.46    3.30
   2   4   1    4.43    0.79
   2   4   1    3.75    0.69
   2   4   1    4.45    0.73
   2   4   1    2.83    0.69
   2   4   1    5.61    0.92
  -2   4  -1    5.83    0.84
   2   4   1    5.07    0.86
  -2   4  -1    3.01    0.73
   2  -4   1    5.19    1.31
  -2   4  -1    6.04    1.17
   2   4   1    4.94    0.74
  -2   4  -1    5.41    0.88
   2   4   1    4.67    0.75
  -2   4  -2   16.25    1.37
   2   4   2   14.94    1.26
  -2   4  -2   14.85    1.29
   2   4   2   15.31    1.33
   2   4   2   14.88    1.31
  -2   4  -2   13.37    1.27
   2   4   2   17.03    1.38
  -2   4  -2   14.21    1.77
   2  -4   2   13.99    1.96
  -2   4  -2   15.90    1.31
   2   4   2   14.59    1.23
   2   4   2   16.20    1.28
   2   4   2   14.53    1.28
   2   4   2   16.97    1.29
   2   4   2   15.44    1.26
  -2   4  -3   60.76    3.40
   2   4   3   59.18    3.28
   2   4   3   61.66    3.38
  -2   4  -3   60.71    3.32
   2   4   3   57.06    3.32
  -2   4  -3   54.81    3.28
  -2   4  -3   51.94    4.00
   2   4   3   61.02    3.34
   2   4   3   57.73    3.14
   2   4   3   55.74    3.23
   2   4   3   57.30    3.24
  -2   4  -3   65.85    3.38
   2  -4   3   60.12    4.18
   2   4   3   65.56    3.44
   2   4   3   68.13    3.34
  -2   4  -4  127.34    6.06
   2   4   4  113.78    5.92
   2   4   4  114.68    5.98
   2   4   4  125.24    6.08
  -2   4  -4  122.06    6.02
   2   4   4  120.32    6.04
  -2   4  -4  118.93    6.05
  -2   4  -4  107.11    6.90
  -2   4  -4  120.53    6.10
   2   4   4  120.76    6.03
   2   4   4  123.85    5.86
   2   4   4  138.16    6.04
   2  -4   4  108.54    6.79
   2   4   4  109.88    5.80
   2   4   4  125.34    6.10
   2   4   4  129.57    6.04
   2   4   5    2.12    0.60
  -2   4  -5    2.53    0.68
   2   4   5    1.36    0.55
   2   4   5    1.94    0.63
  -2   4  -5    2.35    0.67
   2   4   5    2.71    0.77
   2  -4   5    2.65    1.19
  -2   4  -5    2.44    0.98
  -2   4  -5    1.27    0.61
  -2   4  -5    2.53    0.72
   2   4   5    2.70    0.56
   2   4   5    2.20    0.65
   2   4   5    3.46    0.88
   2   4   5    3.92    0.64
   2   4   5    2.16    0.75
   2   4   5    2.52    0.64
   2   4   6   41.41    2.47
  -2   4  -6   48.67    2.64
   2   4   6   42.08    2.54
  -2   4  -6   42.11    2.55
   2   4   6   43.00    2.54
   2   4   6   44.41    2.65
  -2   4  -6   42.15    3.51
  -2   4  -6   41.52    2.59
  -2   4  -6   44.04    2.67
   2   4   6   43.06    2.38
   2   4   6   42.33    2.45
   2   4   6   49.05    2.63
   2   4   6   44.53    2.65
   2   4   6   39.74    2.37
   2  -4   6   41.99    3.28
   2   4   6   42.63    2.55
   2   4   7    0.94    0.52
   2   4   7    0.44    0.46
  -2   4  -7   -0.57    0.61
   2   4   7   -0.07    0.64
  -2   4  -7   -0.06    0.55
   2   4   7    0.53    0.54
  -2   4  -7    1.03    1.09
   2  -4   7   -0.15    0.93
  -2   4  -7    0.48    0.60
  -2   4  -7    0.07    0.58
   2   4   7    0.14    0.50
   2   4   7   -0.15    0.62
   2   4   7   -0.53    0.76
   2   4   7    0.33    0.48
   2   4   7    0.21    0.59
   2   4   7    0.50    0.53
   2   4   8    1.12    0.56
  -2   4  -8    0.22    0.93
   2  -4   8    0.90    0.92
  -2   4  -8    0.64    0.55
   2   4   8    0.16    0.46
   2   4   8    1.04    0.58
  -2   4  -8    0.85    0.57
   2   4   8    1.81    0.73
   2   4   8    0.77    0.54
   2   4   8    0.49    0.51
  -2   4  -8    1.35    0.68
   2   4   8    1.29    0.54
   2   4   8    1.33    0.69
   2   4   8    1.01    0.82
   2   4   8    0.28    0.47
   2   4   8    1.19    0.61
   2   4   8    1.06    0.67
   2   4   8   -0.06    0.48
   2   4   8    0.65    0.52
   2   4   9   31.48    2.00
   2   4   9   29.35    1.81
  -2   4  -9   26.10    2.88
   2   4   9   30.49    1.99
   2   4   9   30.46    1.91
  -2   4  -9   34.25    2.09
   2   4   9   31.30    2.12
   2   4   9   30.35    1.96
  -2   4  -9   28.65    2.00
   2   4   9   29.23    1.83
  -2   4  -9   33.06    2.17
   2   4   9   32.36    1.92
   2   4   9   33.00    2.00
   2   4   9   34.25    2.14
   2   4   9   32.78    2.13
   2   4   9   32.43    1.99
   2   4   9   27.21    1.92
   2  -4   9   27.19    2.62
   2   4   9   32.69    1.90
   2   4  10  166.47    8.40
  -2   4 -10  188.28    8.62
   2   4  10  188.87    8.69
  -2   4 -10  180.80    8.60
   2   4  10  173.85    8.51
   2   4  10  187.16    8.45
   2   4  10  176.83    8.48
   2   4  10  184.14    8.40
   2  -4  10  175.32    9.43
   2   4  10  180.53    8.65
   2   4  10  177.64    8.47
  -2   4 -10  164.19   10.00
   2   4  10  177.14    8.37
  -2   4 -10  180.95    8.71
   2   4  10  172.94    8.32
   2   4  10  173.78    8.51
   2   4  11   26.18    1.67
  -2   4 -11   26.96    1.83
  -2   4 -11   27.49    1.86
   2   4  11   27.33    1.94
  -2   4 -11   27.97    3.01
   2   4  11   27.53    1.69
  -2   4 -11   28.13    1.97
   2   4  11   30.00    1.76
   2   4  11   23.49    1.51
   2   4  11   25.12    1.77
  -2   4 -11   27.35    1.92
   2   4  11   27.62    1.69
   2  -4  11   24.28    2.43
   2   4  11   27.86    1.84
   2   4  11   21.53    1.78
   2   4  11   25.12    1.60
   2   4  11   23.38    1.61
   2   4  11   25.67    1.73
   2   4  12    0.62    0.63
   2   4  12    2.11    0.61
   2  -4  12    0.62    1.05
  -2   4 -12    0.76    1.00
   2   4  12    1.14    0.50
  -2   4 -12    1.14    0.60
   2   4  12    1.45    0.63
  -2   4 -12    0.94    0.64
   2   4  12    1.17    0.75
   2   4  12    0.80    0.60
  -2   4 -12    0.80    0.67
  -2   4 -12    0.90    0.51
   2   4  12    0.93    0.61
   2   4  12    0.62    0.48
   2   4  12    0.51    0.70
  -2   4 -12    1.78    0.76
   2   4  12    1.05    0.58
   2   4  12    0.60    0.79
   2   4  12    1.07    0.55
   2   4  12    1.15    0.53
   2   4  13    4.93    0.79
   2   4  13    5.55    0.75
   2  -4  13    3.31    1.17
  -2   4 -13    4.18    1.48
   2   4  13    4.41    0.69
  -2   4 -13    5.18    0.82
   2   4  13    6.08    0.81
   2   4  13    7.26    1.03
  -2   4 -13    5.26    0.84
   2   4  13    6.87    0.85
  -2   4 -13    5.79    0.94
  -2   4 -13    5.00    0.77
   2   4  13    5.75    0.82
   2   4  13    4.77    0.89
   2   4  13    5.33    0.66
  -2   4 -13    5.37    0.96
   2   4  13    5.31    0.87
   2   4  13    5.45    0.96
   2   4  13    5.59    0.74
   2   4  13    5.90    0.76
   2   4  14    1.25    0.69
   2   4  14    0.21    0.59
   2  -4  14   -1.44    1.28
  -2   4 -14   -0.81    1.33
   2   4  14    1.00    0.53
  -2   4 -14   -0.06    0.56
   2   4  14   -0.17    0.65
   2   4  14    0.23    0.77
  -2   4 -14    0.20    0.64
   2   4  14   -0.30    0.69
  -2   4 -14   -0.06    0.62
  -2   4 -14   -0.08    0.75
   2   4  14    0.58    0.62
   2   4  14    0.52    0.51
   2   4  14   -0.13    0.92
  -2   4 -14    0.39    0.76
   2   4  14   -0.14    0.66
   2   4  14    0.46    0.89
   2   4  14   -0.05    0.55
   2   4  14    0.05    0.43
  -2   4 -15  219.72   10.06
   2   4  15  205.30   10.15
  -2   4 -15  215.83   10.10
   2   4  15  210.32    9.81
   2   4  15  215.92    9.84
   2   4  15  208.96    9.87
  -2   4 -15  202.44   11.97
   2   4  15  220.94    9.95
  -2   4 -15  207.26   10.24
  -2   4 -15  195.04    9.96
   2   4  15  240.39   10.03
  -2   4 -15  207.72   10.21
   2   4  15  201.61    9.69
   2   4  15  229.53   10.15
   2  -4  15  180.71   10.88
   2   4  15  232.64    9.93
   2   4  15  198.53   10.07
   2   4  15  210.01   10.03
   2   4  15  203.73    9.78
   2   4  16    8.83    1.05
  -2   4 -16    8.77    1.00
  -2   4 -16    7.54    1.14
  -2   4 -16    6.47    0.98
   2   4  16    7.67    1.13
  -2   4 -16    9.20    1.03
   2   4  16    9.47    0.97
   2   4  16   11.04    1.08
   2   4  16    7.88    0.81
  -2   4 -16    9.87    1.27
   2   4  16    8.21    1.25
   2   4  16    8.04    1.04
   2   4  16    9.62    1.26
   2  -4  16    6.46    1.53
  -2   4 -16    6.92    1.81
   2   4  16    8.15    0.86
   2   4  16    9.56    0.98
   2   4  16    9.41    1.05
   2   4  16    8.14    1.15
   2   4  17   59.99    3.20
  -2   4 -17   57.74    3.46
  -2   4 -17   57.31    3.23
  -2   4 -17   60.72    3.31
   2   4  17   57.24    3.38
  -2   4 -17   56.53    3.19
   2   4  17   68.33    3.28
  -2   4 -17   57.26    3.44
   2   4  17   57.34    3.24
   2   4  17   55.37    2.92
   2   4  17   62.52    3.41
   2   4  17   55.95    3.29
   2   4  17   53.07    3.25
  -2   4 -17   61.83    5.07
   2   4  17   54.43    2.99
   2   4  17   59.53    3.15
   2   4  17   55.78    3.38
  -2   4 -18  124.06    6.40
   2   4  18  136.02    6.37
  -2   4 -18  129.30    6.65
  -2   4 -18  126.68    6.43
   2   4  18  133.33    6.60
  -2   4 -18  131.51    6.39
   2   4  18  149.51    6.44
  -2   4 -18  130.42    6.63
   2   4  18  126.15    6.39
   2   4  18  122.88    6.05
   2   4  18  137.94    6.54
   2   4  18  120.68    6.40
   2   4  18  129.04    6.46
  -2   4 -18  129.99    8.52
   2   4  18  131.49    6.56
   2   4  18  123.64    6.26
   2   4  18  127.16    6.14
   2   4  19   15.45    1.20
  -2   4 -19   19.11    2.72
   2   4  19   16.41    1.28
   2   4  19   17.22    1.50
  -2   4 -19   19.86    1.71
   2   4  19   18.77    1.67
   2   4  19   16.83    1.62
  -2   4 -19   17.99    1.29
   2   4  19   15.31    1.36
  -2   4 -19   15.01    1.41
  -2   4 -19   16.94    1.61
   2   4  19   18.67    1.46
  -2   4 -19   16.08    1.40
   2   4  19   16.50    1.57
   2   4  19   16.82    1.58
   2   4  19   15.53    1.38
  -2   4 -19   16.57    1.35
   2   4  20   57.08    2.98
   2   4  20   58.32    3.22
   2   4  20   54.25    2.96
  -2   4 -20   60.03    3.47
   2   4  20   59.03    3.30
  -2   4 -20   56.21    2.98
   2   4  20   48.42    3.09
   2   4  20   55.38    3.08
   2   4  20   56.08    3.32
   2   4  20   61.61    3.36
  -2   4 -20   51.61    4.84
  -2   4 -20   55.58    3.21
  -2   4 -20   57.68    3.43
  -2   4 -20   55.45    3.18
   2   4  20   57.83    3.38
   2   4  21    9.53    1.40
   2   4  21    7.74    1.15
  -2   4 -21    6.95    0.91
   2   4  21    7.81    0.99
   2   4  21    6.59    1.29
   2   4  21    7.46    1.18
  -2   4 -21    9.85    1.36
   2   4  21    9.98    1.40
  -2   4 -21    7.86    2.07
  -2   4 -21    9.31    1.13
  -2   4 -21   10.13    1.31
  -2   4 -21    7.70    0.98
   2   4  21    9.37    1.29
   2   4  22  419.87   17.95
   2   4  22  396.32   17.89
  -2   4 -22  382.68   17.57
   2   4  22  370.40   17.99
  -2   4 -22  351.05   17.74
  -2   4 -22  387.87   18.10
   2   4  22  385.26   17.79
   2   4  22  369.78   17.91
   2   4  22  421.11   17.67
  -2   4 -22  387.82   18.10
  -2   4 -22  383.27   17.88
   2   4  23    7.50    1.29
  -2   4 -23    5.78    1.26
  -2   4 -23    7.58    0.89
   2   4  23    6.73    1.34
   2   4  23    6.66    2.07
   2   4  23    6.81    1.13
   2   4  23    5.24    1.05
  -2   4 -23    7.04    1.09
  -2   4 -23    6.26    1.18
  -2   4 -23    6.41    0.92
   2   4  23    6.73    1.24
   2   4  24   56.37    3.20
  -2   4 -24   54.64    2.86
   2   4  24   58.10    3.28
   2   4  24   56.21    3.31
   2   4  24   55.84    3.09
  -2   4 -24   53.52    3.34
   2   4  24   59.87    3.68
   2   4  24   46.27    3.09
  -2   4 -24   50.30    3.12
  -2   4 -24   49.75    3.27
   2   4  25    0.13    0.98
  -2   4 -25    0.19    0.98
   2   4  25    1.18    1.12
  -2   4 -25    0.63    0.58
   2   4  25    4.15    2.66
   2   4  25   -0.30    0.86
   2   4  25    0.87    0.77
   2   4  25    0.77    0.89
   2   4  25    0.12    0.83
  -2   4 -25    0.37    0.77
  -2   4 -25    1.19    0.84
  -2   4 -26  101.47    4.88
   2   4  26  101.26    5.29
   2   4  26  103.48    5.63
   2   4  26  104.18    5.05
   2   4  26  106.09    5.25
   2   4  26   95.60    5.35
   2   4  26  102.18    5.11
  -2   4 -26   99.49    5.45
  -2   4 -26   92.55    5.35
  -2   4 -26   98.44    5.25
  -2   4 -27    0.46    0.54
   2   4  27    1.31    0.85
   2   4  27   -1.42    2.60
   2   4  27    1.42    0.99
  -2   4 -27    0.28    0.94
   2   4  27    0.17    0.83
   2   4  27    0.38    0.79
  -2   4 -27    0.52    0.77
  -2   4 -27    1.16    0.88
  -2   4 -28    6.60    0.73
   2   4  28    6.25    0.99
   2   4  28    7.56    1.17
  -2   4 -28    9.20    1.29
   2   4  28    3.90    0.99
   2   4  28    7.86    1.02
  -2   4 -28    5.12    1.00
  -2   4 -28    5.26    1.07
  -2   4 -29    5.33    0.63
   2   4  29    4.95    0.94
  -2   4 -29    4.75    1.10
   2   4  29    4.46    1.03
   2   4  29    5.02    0.92
  -2   4 -29    3.75    0.94
  -2   4 -29    3.84    0.99
   2   4  30   33.25    1.96
  -2   4 -30   29.50    2.17
  -2   4 -30   29.16    2.10
   2   4  30   29.73    2.18
  -2   4 -30   31.36    2.29
   2   4  30   28.27    1.89
  -2   4 -30   30.37    1.68
   2   4  31   -0.38    0.74
  -2   4 -31    0.34    0.95
  -2   4 -31   -0.07    0.75
  -2   4 -31    1.11    0.77
   2   4  31    0.08    0.79
   2   4  31    0.05    0.71
  -2   4 -32    1.97    0.99
  -2   4 -32    0.87    0.75
  -2   4 -32    1.36    0.75
   2   4  32    1.01    0.75
   2   4  32    2.10    0.72
  -2   4 -33    1.26    0.94
   2   4  33    0.07    0.73
   2   4  33    1.03    0.64
  -2   4 -33    1.07    0.74
  -2   4 -33    0.83    0.76
   2   4  34   23.12    1.79
  -2   4 -34   25.48    1.82
  -2   4 -34   24.46    1.80
   2   4  34   25.31    1.56
  -2   4 -34   28.92    2.00
   2   4  35   38.38    2.40
   2   4  35   43.67    2.31
  -2   4 -35   39.65    2.42
  -2   4 -35   33.49    2.36
   2   4  35   41.01    2.17
  -2   4 -35   41.04    2.58
   2  -4  35   42.70    2.17
  -2   4 -36    5.00    0.99
   2   4  36    4.29    0.91
  -2   4 -36    3.52    0.74
  -2   4 -36    3.61    0.81
   2   4  36    4.48    0.63
   2  -4  36    4.68    0.67
  -2   4 -37    0.61    0.73
  -2   4 -37    0.75    0.65
  -2   4 -37    0.10    0.53
   2   4  37    0.03    0.74
  -2   4 -38    7.95    0.88
  -2   4 -38    6.36    0.79
   2   4  38    8.41    0.90
  -2   4 -39   15.82    1.18
   2   4  39   20.86    1.24
  -2   4 -40   24.34    1.56
   2   4  40   34.44    1.64
  -2   4 -41    0.70    0.29
   2   4  41    1.04    0.56
   2   4  42   10.51    0.77
   2  -4  43    0.31    0.34
  -2   4 -43    0.02    0.28
   2   4  43   -0.20    0.38
   2   5 -39    1.78    0.28
  -2   5  38    1.46    0.40
   2   5 -38    0.56    0.31
   2   5 -37    0.09    0.36
  -2   5  37   -0.02    0.26
  -2   5  37    0.02    0.44
   2   5 -37    0.30    0.32
   2   5 -36    1.61    0.50
  -2   5  36    1.83    0.39
   2   5 -36    1.74    0.43
   2   5 -35   11.80    0.83
   2   5 -35   13.88    1.01
   2   5 -34   46.69    2.67
  -2   5  34   53.61    2.58
  -2   5  34   57.87    2.73
   2   5 -34   42.74    2.51
  -2   5  34   58.15    2.57
  -2   5  33    6.70    0.70
   2   5 -33    4.32    0.72
  -2   5  33    6.65    0.89
  -2   5  33    5.39    0.87
   2   5 -33    5.41    0.62
  -2   5  33    5.24    0.70
  -2   5  32    4.66    0.68
   2   5 -32    3.95    0.73
  -2   5  32    4.53    0.89
  -2   5  32    3.71    0.87
   2   5 -32    3.95    0.61
  -2   5  32    4.00    0.69
  -2   5  31   30.98    1.73
   2   5 -31   27.43    1.86
  -2   5  31   32.96    1.96
  -2   5  31   30.42    1.91
   2   5 -31   24.91    1.73
  -2   5  31   32.48    1.82
  -2   5  30   21.74    1.38
   2   5 -30   18.41    1.49
  -2   5  30   23.73    1.63
  -2   5  30   21.11    1.57
   2   5 -30   18.18    1.39
  -2   5  30   18.53    1.41
  -2   5  29    1.11    0.75
  -2   5  29    1.10    0.69
   2   5 -29    0.69    0.67
  -2   5  29    0.60    0.92
   2   5 -29    0.57    0.39
  -2   5  29   -0.10    0.83
   2   5 -29    1.69    0.57
  -2   5  29    0.71    2.39
  -2   5  28    0.54    0.74
  -2   5  28   -0.29    0.95
  -2   5  28    1.14    0.70
   2   5 -28   -0.13    0.67
   2   5 -28    0.57    0.41
  -2   5  28    0.67    0.88
  -2   5  28    3.21    2.38
   2   5 -28    0.45    0.47
   2   5 -28   -0.23    0.60
  -2   5  27   16.49    1.39
  -2   5  27   15.39    1.52
  -2   5  27   15.45    1.25
   2   5 -27   15.11    1.42
  -2   5  27   16.78    1.47
   2   5 -27   14.38    1.03
   2   5 -27   15.90    1.32
  -2   5  27   15.51    2.17
   2   5 -27   14.97    1.16
   2   5 -27   14.22    1.44
  -2   5  27   16.33    1.36
  -2   5  26   42.97    2.61
  -2   5  26   51.57    2.82
   2   5 -26   43.58    2.47
   2   5 -26   40.29    2.58
  -2   5  26   44.28    2.71
  -2   5  26   42.49    2.47
   2   5 -26   42.41    2.72
  -2   5  26   48.52    2.60
   2   5 -26   44.47    2.77
  -2   5  26   48.01    2.68
   2   5 -26   39.74    2.27
  -2   5  25   23.67    1.72
   2   5 -25   24.83    1.92
   2   5 -25   21.38    1.73
  -2   5  25   24.14    1.83
  -2   5  25   29.16    2.06
  -2   5  25   28.84    2.55
  -2   5  25   22.47    1.70
  -2   5  25   23.53    1.67
   2   5 -25   22.06    1.84
  -2   5  25   27.19    1.75
   2   5 -25   22.47    1.62
  -2   5  25   24.06    1.82
  -2   5  24   24.85    1.81
   2   5 -24   25.56    2.00
   2   5 -24   23.92    1.85
  -2   5  24   27.06    1.93
  -2   5  24   29.59    2.13
  -2   5  24   23.42    1.74
  -2   5  24   31.15    2.38
  -2   5  24   25.94    1.66
   2   5 -24   23.75    1.95
  -2   5  24   29.95    1.87
  -2   5  24   26.68    1.92
   2   5 -24   25.23    1.76
  -2   5  23    7.69    1.66
  -2   5  23    6.42    0.87
   2   5 -23    5.32    0.87
   2   5 -23    6.42    1.06
  -2   5  23    5.46    1.40
   2   5 -23    7.86    1.18
  -2   5  23    5.26    0.94
  -2   5  23    6.39    1.01
   2   5 -23    7.23    1.14
  -2   5  23    5.27    1.10
  -2   5  22   28.88    2.11
   2   5 -22   29.85    1.97
   2   5 -22   26.18    2.00
  -2   5  22   31.66    1.83
  -2   5  22   28.72    1.87
   2   5 -22   27.27    2.12
  -2   5  22   29.45    1.96
  -2   5  22   27.54    1.94
   2   5 -22   26.75    2.13
  -2   5  22   26.16    1.98
  -2   5  21   85.14    4.11
   2   5 -21   78.87    4.25
   2   5 -21   77.94    4.34
  -2   5  21   81.97    4.01
  -2   5  21   80.28    4.03
   2   5 -21   83.87    4.49
  -2   5  21   74.29    4.17
  -2   5  21   81.04    4.19
   2   5 -21   80.22    4.50
  -2   5  21   72.69    4.16
   2   5 -20   33.48    2.21
   2   5 -20   29.99    2.23
  -2   5  20   33.96    1.97
  -2   5  20   32.21    2.00
   2   5 -20   32.22    2.38
  -2   5  20   34.34    2.07
  -2   5  20   31.33    2.13
   2   5 -20   37.10    2.44
  -2   5  20   31.31    2.16
  -2   5  19    0.06    0.90
  -2   5  19    0.08    0.75
  -2   5  19    0.35    0.99
  -2   5  19    0.23    1.10
  -2   5  19    0.04    0.68
   2   5 -19   -0.36    0.87
   2   5 -19    0.89    0.79
  -2   5  19    0.65    0.75
   2   5 -19    0.80    0.72
  -2   5  19    0.18    0.82
   2   5 -19   -0.09    0.80
  -2   5  18   19.17    1.57
  -2   5  18   17.49    1.69
  -2   5  18   20.39    1.45
  -2   5  18   19.29    1.82
  -2   5  18   20.92    1.43
  -2   5  18   17.24    1.43
   2   5 -18   20.25    1.82
   2   5 -18   18.50    1.66
   2   5 -18   19.57    1.61
  -2   5  18   18.70    1.57
   2   5 -18   18.59    1.74
  -2   5  17   64.80    3.65
  -2   5  17   71.36    3.57
  -2   5  17   68.55    3.86
  -2   5  17   70.76    3.95
  -2   5  17   68.45    3.55
  -2   5  17   65.69    3.58
  -2   5  17   72.00    3.82
   2   5 -17   75.56    4.08
   2   5 -17   65.51    3.89
   2   5 -17   72.31    3.88
  -2   5  17   66.90    3.72
   2   5 -17   65.23    3.96
  -2   5  16   11.80    1.20
  -2   5  16   14.21    1.18
  -2   5  16   13.05    1.35
   2   5 -16   13.25    1.54
   2   5 -16   12.80    1.35
   2   5 -16   13.79    1.45
   2   5 -16   12.72    1.46
  -2   5  16   10.76    1.26
  -2   5  16   12.32    1.31
  -2   5  16   13.07    1.19
  -2   5  16   11.74    1.45
  -2   5  16   13.90    1.57
  -2   5  16   11.45    1.26
  -2   5  16   14.78    1.30
   2   5 -16   15.26    1.36
   2   5 -15    7.90    0.94
  -2   5  15    9.12    1.03
  -2   5  15    9.84    1.10
   2   5 -15   12.26    1.45
   2   5 -15   10.13    1.19
  -2   5  15   10.27    1.09
   2   5 -15    7.85    1.19
  -2   5  15   11.27    1.26
   2   5 -15    9.30    1.27
  -2   5  15    8.39    1.15
  -2   5  15   10.54    1.07
  -2   5  15   10.31    1.34
  -2   5  15    8.55    1.40
  -2   5  15    8.87    1.09
  -2   5  15   10.20    1.11
   2   5 -15   10.04    1.17
   2   5 -14    9.82    1.24
   2   5 -14    9.87    1.29
   2   5 -14   10.95    1.43
  -2   5  14    8.72    1.08
   2   5 -14   10.08    1.29
  -2   5  14    9.98    1.17
  -2   5  14    7.74    1.18
  -2   5  14    8.22    1.30
  -2   5  14    8.61    1.05
  -2   5  14   10.12    1.47
  -2   5  14   11.88    1.19
   2   5 -14    8.86    0.98
   2   5 -14    7.69    1.10
  -2   5  13  203.37   10.33
   2   5 -13  230.06   10.71
   2   5 -13  214.58   10.59
   2   5 -13  217.70   10.55
  -2   5  13  211.76   10.44
  -2   5  13  222.27   10.51
  -2   5  13  206.75   10.20
  -2   5  13  233.82   10.57
  -2   5  13  232.84   10.40
   2   5 -13  234.60   10.76
   2   5 -13  213.31   10.33
   2   5 -13  234.44   10.57
   2   5 -12    2.11    0.93
  -2   5  12    3.27    0.93
   2   5 -12    1.75    0.86
   2   5 -12    2.40    0.90
  -2   5  12    1.43    0.84
  -2   5  12    2.65    0.82
  -2   5  12    1.88    1.00
  -2   5  12    2.48    1.13
  -2   5  12    2.49    0.79
   2   5 -12    2.51    1.01
   2   5 -12    2.04    0.69
   2   5 -12    1.45    0.78
  -2   5  11    1.08    0.79
   2   5 -11    0.44    0.78
   2   5 -11    1.16    0.79
   2   5 -11    1.28    0.81
  -2   5  11    1.93    0.86
  -2   5  11    0.96    0.89
  -2   5  11    1.26    0.73
  -2   5  11    2.01    0.98
  -2   5  11    1.59    0.73
   2   5 -11    0.27    0.89
   2   5 -11    0.80    0.58
   2   5 -11    1.08    0.76
   2   5 -10   14.82    1.22
   2   5 -10   14.95    1.49
  -2   5  10   13.63    1.35
  -2   5  10   12.37    1.16
  -2   5  10   12.46    1.36
  -2   5  10   13.17    1.45
  -2   5  10   11.07    0.94
   2   5 -10   15.36    1.44
   2   5 -10   12.51    1.35
   2   5 -10   14.04    1.42
  -2   5  10   12.04    1.22
  -2   5  10   12.31    1.24
  -2   5  10   15.70    1.52
   2   5 -10   13.30    1.37
   2   5  -9    0.06    0.56
   2   5  -9    0.66    0.79
   2   5  -9    0.32    0.74
   2   5  -9    0.33    0.71
   2   5  -9    0.59    0.75
  -2   5   9    0.35    0.77
  -2   5   9   -0.39    0.84
  -2   5   9    0.20    0.86
  -2   5   9    0.93    0.66
  -2   5   9    0.25    0.47
  -2   5   9    0.79    0.67
   2   5  -9   -0.16    0.67
  -2   5   8   15.06    1.45
   2   5  -8   14.67    1.27
  -2   5   8   12.44    1.22
   2   5  -8   16.15    1.50
  -2   5   8   18.32    1.62
   2   5  -8   14.45    1.45
  -2   5   8   16.00    1.44
  -2   5   8   12.20    1.36
  -2   5   8   15.07    1.43
  -2   5   8   15.72    1.33
  -2   5   8   12.16    1.03
  -2   5   8   14.24    1.31
   2   5  -8   15.88    1.47
   2   5  -7   70.17    3.78
  -2   5   7   72.78    3.85
  -2   5   7   58.05    3.43
  -2   5   7   63.18    3.63
  -2   5   7   59.77    3.55
  -2   5   7   64.20    3.57
  -2   5   7   63.46    3.60
  -2   5   7   62.03    3.54
   2   5  -7   71.49    3.81
  -2   5   7   74.02    3.82
   2   5  -7   69.55    3.59
   2   5  -7   66.42    3.73
   2   5  -6  130.67    6.21
  -2   5   6  133.30    6.25
  -2   5   6  112.84    5.84
  -2   5   6  112.90    6.01
  -2   5   6  111.49    5.92
  -2   5   6  118.65    5.97
  -2   5   6  123.22    5.99
   2   5  -6  100.91    5.77
  -2   5   6  116.84    5.95
   2   5  -6  132.69    6.21
  -2   5   6  134.02    6.21
   2   5  -6  131.31    6.04
   2   5  -6  121.54    6.13
   2   5  -5    6.98    1.09
   2   5  -5   10.19    1.23
  -2   5   5    9.15    1.31
  -2   5   5    9.27    1.02
  -2   5   5    9.30    1.17
  -2   5   5    7.55    1.05
   2   5  -5    6.19    0.87
  -2   5   5    9.43    1.15
  -2   5   5    7.87    1.02
  -2   5   5    8.65    1.08
   2   5  -5    8.70    1.20
  -2   5   5   10.38    1.22
   2   5  -5    9.67    1.07
   2   5  -5   10.84    1.20
  -2   5   5    8.34    1.20
   2   5  -4   35.63    2.29
   2   5  -4   36.13    2.29
  -2   5   4   30.20    2.16
  -2   5   4   28.23    2.04
  -2   5   4   32.06    2.10
  -2   5   4   32.64    2.15
  -2   5   4   30.58    2.10
  -2   5   4   33.22    2.06
  -2   5   4   35.74    2.40
   2   5  -4   36.30    2.18
  -2   5   4   33.42    2.29
  -2   5   4   35.34    2.36
  -2   5   3   26.42    1.90
  -2   5   3   24.58    1.75
  -2   5   3   23.36    1.77
  -2   5   3   24.05    1.79
   2   5  -3   29.54    1.89
  -2   5   3   27.09    1.99
  -2   5   3   25.11    1.75
   2   5  -3   24.10    1.91
  -2   5   3   29.43    2.11
   2   5  -3   28.24    1.97
   2   5  -3   29.19    1.97
  -2   5   3   27.63    2.02
  -2   5   2    4.17    0.93
  -2   5   2    4.62    0.83
  -2   5   2    3.57    0.86
  -2   5   2    3.99    0.82
   2   5  -2    5.19    0.86
  -2   5   2    3.49    0.80
   2   5  -2    4.56    0.96
  -2   5   2    4.59    1.08
  -2   5   2    5.57    1.04
   2   5  -2    5.58    0.96
   2   5  -2    5.40    0.92
  -2   5   1    9.34    1.01
   2   5  -1    9.22    0.90
  -2   5   1    8.36    1.02
  -2   5   1    9.63    1.09
  -2   5   1    9.50    1.03
   2   5  -1    8.02    1.10
  -2   5   1    9.57    1.13
   2   5  -1    9.17    1.11
   2   5  -1   11.83    1.18
  -2   5   1   10.47    1.27
   2   5  -1   10.60    1.17
   2   5   0   26.31    1.68
  -2   5   0   26.60    1.91
  -2   5   0   28.18    1.81
   2   5   0   27.18    1.82
   2   5   0   28.54    2.00
  -2   5   0   30.91    2.06
  -2   5   0   25.57    1.91
   2   5   0   29.00    1.98
   2   5   0   29.06    1.98
   2   5   0   27.83    1.99
  -2   5   0   28.39    2.13
   2   5   1   54.98    2.93
  -2   5  -1   52.56    3.14
   2   5   1   50.41    3.00
   2   5   1   59.37    3.27
  -2   5  -1   56.74    3.26
  -2   5  -1   52.18    3.14
   2   5   1   55.47    3.18
   2   5   1   61.99    3.33
  -2   5  -1   61.25    3.40
   2   5   2   21.55    1.64
  -2   5  -2   24.16    1.78
   2   5   2   21.53    1.48
  -2   5  -2   20.07    1.62
   2   5   2   21.14    1.52
   2   5   2   21.98    1.71
  -2   5  -2   22.69    1.66
   2   5   2   23.10    1.44
   2   5   2   19.36    1.42
  -2   5  -2   21.77    1.82
   2   5   2   21.80    1.72
   2   5   3    3.49    0.63
  -2   5  -3    3.13    0.82
   2   5   3    3.62    0.73
  -2   5  -3    2.51    0.75
   2   5   3    3.44    0.73
   2   5   3    2.65    0.80
  -2   5  -3    4.98    0.92
  -2   5  -3    3.48    0.87
  -2   5  -3    2.30    0.94
   2   5   3    3.67    0.72
   2   5   3    3.19    0.78
  -2   5  -3    3.25    0.99
   2   5   3    3.55    0.85
   2   5   4   18.48    1.49
  -2   5  -4   18.14    1.59
  -2   5  -4   21.26    1.80
  -2   5  -4   21.71    1.64
   2   5   4   20.66    1.42
  -2   5  -4   16.09    1.45
   2   5   4   18.81    1.55
  -2   5  -4   18.22    1.65
   2   5   4   19.07    1.34
  -2   5  -4   19.13    1.50
   2   5   4   18.14    1.26
   2   5   4   17.32    1.32
  -2   5  -4   19.68    1.69
   2   5   4   20.52    1.59
   2   5   4   18.08    1.39
   2   5   5    1.20    0.71
  -2   5  -5    0.22    0.68
  -2   5  -5    0.15    0.70
  -2   5  -5   -0.09    0.89
   2   5   5    0.05    0.57
  -2   5  -5   -0.33    0.80
   2   5   5   -0.36    0.60
   2   5   5    0.05    0.53
  -2   5  -5   -0.56    0.66
   2   5   5   -0.39    0.67
  -2   5  -5   -0.43    0.79
   2   5   5    0.56    0.55
   2   5   5    0.78    0.63
   2   5   5    0.79    0.65
  -2   5  -6    7.64    1.04
  -2   5  -6    8.89    1.13
  -2   5  -6    8.07    1.23
   2   5   6    7.37    0.92
   2   5   6    6.95    0.99
  -2   5  -6    5.64    1.10
   2   5   6    7.90    0.87
  -2   5  -6    6.08    0.95
   2   5   6    6.37    0.94
  -2   5  -6    7.90    1.14
   2   5   6    6.93    0.82
   2   5   6    9.11    0.98
   2   5   6    7.21    0.87
  -2   5  -7   19.73    1.58
  -2   5  -7   17.89    1.59
  -2   5  -7   19.10    1.76
   2   5   7   17.92    1.34
  -2   5  -7   17.10    1.43
   2   5   7   17.29    1.40
   2   5   7   21.26    1.43
  -2   5  -7   18.51    1.67
   2   5   7   21.42    1.55
   2   5   7   19.34    1.47
   2   5   7   16.25    1.29
   2   5   7   16.92    1.28
   2   5   7   16.99    1.31
  -2   5  -7   16.78    1.62
  -2   5  -8   31.46    2.19
  -2   5  -8   29.55    2.00
  -2   5  -8   28.34    2.04
  -2   5  -8   29.51    2.14
   2   5   8   22.81    1.69
  -2   5  -8   24.13    1.78
   2   5   8   29.93    1.78
   2   5   8   27.61    1.81
   2   5   8   23.30    1.60
   2   5   8   27.70    1.78
   2   5   8   26.87    1.88
  -2   5  -8   27.12    2.07
   2   5   8   30.45    1.87
   2   5   8   25.85    1.70
   2   5   8   27.71    1.72
   2   5   8   25.22    1.67
  -2   5  -8   29.33    2.15
  -2   5  -9   94.69    5.31
   2   5   9  116.61    5.35
   2   5   9   99.09    5.14
   2   5   9  112.52    5.38
   2   5   9  117.64    5.38
   2   5   9  107.18    5.46
  -2   5  -9  110.75    5.68
   2   5   9  103.08    5.29
  -2   5  -9  115.41    5.75
  -2   5  -9  105.67    5.62
  -2   5  -9  108.46    5.69
  -2   5  -9  119.66    5.63
   2   5   9  105.18    5.25
   2   5   9  109.70    5.27
  -2   5  -9  112.04    5.75
   2   5   9  104.05    5.23
  -2   5 -10   52.10    3.26
   2   5  10   70.72    3.38
   2   5  10   64.20    3.39
   2   5  10   56.09    3.14
   2   5  10   66.39    3.36
  -2   5 -10   64.58    3.66
   2   5  10   66.56    3.46
   2   5  10   56.89    3.26
  -2   5 -10   65.11    3.70
  -2   5 -10   60.28    3.60
  -2   5 -10   65.00    3.71
  -2   5 -10   70.60    3.61
   2   5  10   63.81    3.61
   2   5  10   60.36    3.25
   2   5  10   60.05    3.23
  -2   5 -10   62.29    3.68
   2   5  10   65.49    3.28
   2   5  11   81.55    3.86
   2   5  11   70.29    3.83
   2   5  11   67.31    3.60
   2   5  11   75.24    3.80
  -2   5 -11   75.44    4.11
   2   5  11   69.06    3.85
   2   5  11   68.58    3.73
  -2   5 -11   75.37    4.17
  -2   5 -11   72.44    4.09
  -2   5 -11   70.39    4.09
  -2   5 -11   79.04    4.05
   2   5  11   76.78    4.09
   2   5  11   69.78    3.70
   2   5  11   73.40    3.72
   2   5  11   74.40    3.74
   2   5  12   74.19    3.80
   2   5  12   71.86    3.83
   2   5  12   68.45    3.58
   2   5  12   76.24    3.79
   2   5  12   72.59    3.84
  -2   5 -12   66.11    4.00
   2   5  12   68.22    3.70
   2   5  12   74.02    3.72
   2   5  12   71.22    3.70
   2   5  12   73.29    3.72
  -2   5 -12   70.52    4.07
  -2   5 -12   71.66    4.07
  -2   5 -12   72.72    4.12
  -2   5 -12   78.23    4.02
   2   5  12   75.68    4.08
  -2   5 -13   59.83    3.41
  -2   5 -13   53.92    3.29
  -2   5 -13   53.31    3.26
   2   5  13   49.76    2.88
   2   5  13   55.49    3.06
   2   5  13   50.54    2.77
   2   5  13   57.49    3.00
  -2   5 -13   51.78    2.94
   2   5  13   54.49    2.93
   2   5  13   53.93    2.91
   2   5  13   56.12    2.94
  -2   5 -13   54.80    3.17
   2   5  13   56.03    3.26
  -2   5 -13   52.23    3.22
   2   5  13   55.21    3.01
  -2   5 -14  121.75    5.81
   2   5  14  120.80    5.91
  -2   5 -14  111.95    5.90
  -2   5 -14  112.88    5.85
   2   5  14  111.61    5.50
   2   5  14  108.71    5.63
   2   5  14  107.01    5.36
  -2   5 -14  111.19    5.82
   2   5  14  105.90    5.57
   2   5  14  117.27    5.52
   2   5  14  113.70    5.52
   2   5  14  120.70    5.54
  -2   5 -14  123.90    6.02
  -2   5 -14  108.50    5.53
   2   5  15    2.45    0.87
   2   5  15    2.63    1.00
  -2   5 -15    2.89    0.89
  -2   5 -15    2.46    1.02
  -2   5 -15    2.99    1.04
   2   5  15    2.66    0.77
  -2   5 -15    2.66    0.93
   2   5  15    3.26    0.88
   2   5  15    2.97    0.86
   2   5  15    3.91    1.04
   2   5  15    1.28    0.68
  -2   5 -15    1.50    0.97
  -2   5 -15    2.38    0.83
  -2   5 -16  187.34    8.97
   2   5  16  196.37    9.11
  -2   5 -16  193.70    9.20
  -2   5 -16  174.40    8.99
   2   5  16  183.26    8.70
   2   5  16  184.90    8.88
  -2   5 -16  173.55    8.97
   2   5  16  196.12    8.75
   2   5  16  192.18    8.74
   2   5  16  182.92    8.75
  -2   5 -16  202.72    9.26
  -2   5 -16  176.24    8.74
   2   5  17    0.25    0.86
   2   5  17   -0.61    0.91
  -2   5 -17    0.53    0.73
  -2   5 -17    1.29    0.92
  -2   5 -17    0.28    0.80
   2   5  17    0.49    0.66
   2   5  17    0.50    0.88
  -2   5 -17   -0.14    0.78
   2   5  17    0.41    0.79
   2   5  17    0.37    1.03
  -2   5 -17    1.58    0.93
  -2   5 -17    0.32    0.72
  -2   5 -18    0.96    0.84
   2   5  18   -1.14    0.83
  -2   5 -18    0.38    0.64
  -2   5 -18    0.77    0.86
  -2   5 -18    0.13    0.71
   2   5  18   -0.67    0.82
  -2   5 -18    0.26    0.66
   2   5  18    0.50    0.75
   2   5  18    1.02    1.35
   2   5  18    0.37    0.97
  -2   5 -18    0.59    0.68
  -2   5 -19   15.94    1.50
  -2   5 -19   13.33    1.19
   2   5  19   14.36    1.40
  -2   5 -19   10.51    1.36
  -2   5 -19    8.95    1.16
   2   5  19   13.12    1.55
  -2   5 -19   10.23    1.14
   2   5  19   12.11    1.15
  -2   5 -19   11.84    1.10
   2   5  19   11.33    1.50
  -2   5 -20   16.76    1.67
  -2   5 -20   16.80    1.50
  -2   5 -20   20.45    1.42
  -2   5 -20   20.13    1.74
   2   5  20   21.58    1.48
   2   5  20   20.69    1.70
  -2   5 -20   19.08    1.46
  -2   5 -21   59.07    3.71
  -2   5 -21   69.08    3.40
  -2   5 -21   67.52    3.80
  -2   5 -21   60.94    3.47
   2   5  21   66.44    3.68
   2   5  21   67.71    3.44
   2   5  22   24.14    1.64
  -2   5 -22   20.88    1.83
  -2   5 -22   24.37    1.56
  -2   5 -22   25.40    1.94
   2   5  22   24.84    1.74
   2   5  22   22.07    1.79
  -2   5 -22   22.67    1.59
   2   5  23    3.77    0.85
  -2   5 -23    2.62    0.94
  -2   5 -23    3.79    0.73
  -2   5 -23    2.88    0.96
   2   5  23    2.54    0.88
  -2   5 -23    3.13    0.65
   2   5  23    3.08    0.90
   2   5  24   37.21    2.16
  -2   5 -24   34.17    2.41
  -2   5 -24   38.31    2.09
  -2   5 -24   36.62    2.44
   2   5  24   38.90    2.25
  -2   5 -24   37.94    2.15
   2   5  24   33.38    2.34
   2   5  25  169.02    7.95
   2   5  25  166.53    7.57
  -2   5 -25  159.58    7.48
  -2   5 -25  170.34    7.95
  -2   5 -25  147.29    7.85
   2   5  25  161.63    7.63
   2   5  25  150.10    7.75
  -2   5 -26   14.21    1.03
  -2   5 -26   13.24    1.35
  -2   5 -26   11.35    1.33
   2   5  26   12.54    1.28
   2   5  26   15.91    1.27
   2   5  27    0.12    0.67
  -2   5 -27    1.45    0.51
  -2   5 -27    0.34    0.70
  -2   5 -27    1.36    0.81
   2   5  27    1.02    0.68
   2   5  27    0.91    0.76
  -2   5 -28    9.59    0.79
  -2   5 -28   11.40    1.15
  -2   5 -28    9.82    1.10
   2   5  28    8.32    0.98
   2   5  28   11.43    1.02
  -2   5 -29   16.15    1.36
  -2   5 -29   14.54    1.35
   2   5  29   17.17    1.22
   2   5  29   16.75    1.20
  -2   5 -30    0.39    0.59
  -2   5 -30   -0.11    0.59
   2   5  30    0.38    0.69
   2   5  30    0.03    0.57
  -2   5 -31    7.88    0.92
  -2   5 -31    6.46    0.93
   2   5  31    9.20    0.90
   2   5  31    9.04    0.82
  -2   5 -32   11.32    1.03
  -2   5 -32   10.51    1.05
   2   5  32   14.21    1.01
   2   5  32   13.43    0.94
   2  -5  32   12.25    0.92
  -2   5 -33    1.59    0.55
  -2   5 -33    2.18    0.60
   2   5  33    2.61    0.63
   2   5  33    1.43    0.50
   2  -5  33    2.23    0.55
  -2   5 -34   29.64    1.78
   2  -5  34   33.82    1.67
   2   5  34   34.12    1.72
  -2   5 -34   27.82    1.79
   2  -5  35    0.31    0.35
   2   5  35   -0.04    0.54
  -2   5 -35    0.07    0.42
   2   5  36    4.86    0.57
  -2   5 -36    4.04    0.53
   2   5  37    7.66    0.58
  -2   5 -37    5.03    0.53
   2   5  38    0.36    0.31
  -2   5 -38   -0.08    0.21
  -2   6  30   36.65    1.78
   2   6 -29    3.57    0.44
  -2   6  29    4.73    0.47
   2   6 -28    1.20    0.39
  -2   6  28    1.64    0.42
   2   6 -27    0.37    0.31
   2   6 -27    0.39    0.21
   2   6 -27    0.81    0.41
   2   6 -26    2.71    0.46
   2   6 -26    3.33    0.55
   2   6 -26    2.94    0.35
   2   6 -25    0.59    0.43
  -2   6  25    0.74    0.51
   2   6 -25   -0.08    0.46
   2   6 -25    0.42    0.32
   2   6 -24    8.43    0.79
  -2   6  24    8.66    0.80
   2   6 -24    9.49    0.90
   2   6 -24    8.44    0.67
   2   6 -23   72.60    3.56
  -2   6  23   70.86    3.46
  -2   6  23   75.64    3.77
  -2   6  23   71.67    3.53
   2   6 -23   70.15    3.62
   2   6 -23   67.28    3.37
   2   6 -22    5.02    0.74
  -2   6  22    6.31    0.76
  -2   6  22    5.97    1.38
  -2   6  22    5.41    0.79
   2   6 -22    5.73    0.84
   2   6 -22    5.56    0.62
   2   6 -21    1.22    0.61
  -2   6  21    1.87    0.66
  -2   6  21   -0.08    0.99
  -2   6  21    1.74    0.72
   2   6 -21    1.78    0.70
   2   6 -21    1.83    0.54
   2   6 -20   97.31    4.96
  -2   6  20  101.45    4.89
  -2   6  20  114.35    5.04
  -2   6  20   95.88    4.81
  -2   6  20  104.88    4.79
   2   6 -20  103.55    5.06
   2   6 -20   93.07    4.75
   2   6 -19   58.10    3.10
  -2   6  19   56.95    2.90
  -2   6  19   55.62    2.94
  -2   6  19   61.58    3.11
  -2   6  19   57.91    3.12
  -2   6  19   58.26    3.03
   2   6 -19   51.18    2.86
   2   6 -19   65.65    3.23
   2   6 -18    0.05    0.64
  -2   6  18    0.98    0.67
  -2   6  18    0.61    0.90
  -2   6  18    0.52    0.64
   2   6 -18    0.24    0.73
  -2   6  18    1.19    0.64
  -2   6  18    0.71    1.16
  -2   6  18    0.87    0.72
  -2   6  17    0.91    0.64
  -2   6  17    0.62    0.64
  -2   6  17   -0.21    0.68
   2   6 -17    0.28    0.65
  -2   6  17    1.36    0.66
  -2   6  17    1.30    0.99
  -2   6  17    0.89    0.71
   2   6 -16    8.38    0.97
  -2   6  16    8.89    0.87
  -2   6  16    7.71    0.91
  -2   6  16    8.06    0.91
   2   6 -16    7.64    0.99
  -2   6  16    8.17    0.93
  -2   6  16    6.03    0.97
  -2   6  16    8.30    0.96
   2   6 -15   77.63    3.77
  -2   6  15   70.19    3.52
  -2   6  15   64.34    3.53
  -2   6  15   69.29    3.55
   2   6 -15   74.49    3.78
  -2   6  15   74.94    3.66
  -2   6  15   65.67    3.59
  -2   6  15   71.23    3.50
   2   6 -14   57.01    3.05
  -2   6  14   51.50    2.80
  -2   6  14   49.86    2.82
  -2   6  14   54.13    2.84
   2   6 -14   55.36    3.06
  -2   6  14   59.01    2.97
  -2   6  14   53.23    2.89
  -2   6  14   53.25    2.77
   2   6 -13    2.60    0.78
  -2   6  13    0.71    0.67
  -2   6  13    1.87    0.74
   2   6 -13    1.06    0.76
  -2   6  13    2.20    0.75
  -2   6  13    0.81    0.68
  -2   6  13    1.40    0.68
  -2   6  12   29.63    1.79
   2   6 -12   28.09    1.89
  -2   6  12   27.72    1.67
  -2   6  12   24.50    1.66
   2   6 -12   26.64    1.88
  -2   6  12   30.87    1.79
   2   6 -12   24.69    1.65
  -2   6  12   24.43    1.68
  -2   6  12   27.14    1.63
  -2   6  11   10.64    1.05
   2   6 -11   10.85    1.12
  -2   6  11    9.35    0.96
   2   6 -11    8.79    1.08
  -2   6  11    9.42    1.03
   2   6 -11    8.36    0.92
  -2   6  11    6.65    0.91
  -2   6  11    9.64    0.94
  -2   6  10   23.15    1.57
   2   6 -10   21.49    1.66
   2   6 -10   22.23    1.67
   2   6 -10   20.48    1.44
  -2   6  10   21.19    1.52
  -2   6  10   22.42    1.46
  -2   6  10   21.95    1.46
  -2   6   9    2.03    0.72
   2   6  -9    2.27    0.84
  -2   6   9    2.54    0.73
   2   6  -9    2.76    0.64
  -2   6   9    1.88    0.72
  -2   6   9    2.99    0.77
  -2   6   8   15.46    1.22
   2   6  -8   17.58    1.26
  -2   6   8   16.88    1.32
  -2   6   8   15.45    1.27
  -2   6   8   16.94    1.32
  -2   6   7    1.19    0.66
   2   6  -7    2.10    0.61
  -2   6   7    1.26    0.72
  -2   6   7    1.70    0.71
  -2   6   7    1.39    0.67
  -2   6   6    2.71    0.69
  -2   6   6    2.75    0.74
   2   6  -6    2.32    0.62
  -2   6   6    2.44    0.75
  -2   6   6    3.03    0.78
   2   6  -5    4.56    0.89
  -2   6   5    3.81    0.78
  -2   6   5    5.90    0.88
   2   6  -5    4.10    0.74
  -2   6   5    6.09    0.88
   2   6  -4   46.00    2.52
  -2   6   4   34.50    2.19
  -2   6   4   41.93    2.30
   2   6  -4   38.76    2.25
  -2   6   4   39.90    2.32
  -2   6   3    0.60    0.55
   2   6  -3    0.32    0.61
  -2   6   3    1.33    0.73
  -2   6   3    0.75    0.68
   2   6  -2   83.28    3.97
  -2   6   2   74.34    3.82
   2   6  -2   68.99    3.78
  -2   6   2   81.13    4.04
  -2   6   2   84.06    3.99
  -2   6   2   81.15    4.00
  -2   6   1    0.40    0.70
   2   6  -1    1.53    0.65
  -2   6   1    1.70    0.62
   2   6  -1    0.79    0.59
  -2   6   1    0.47    0.66
  -2   6   0   10.63    1.10
  -2   6   0   10.51    1.10
  -2   6   0   10.35    0.98
  -2   6   0   13.09    1.35
   2   6   0   10.42    0.96
   2   6   0   10.91    1.02
  -2   6  -1   80.34    4.24
   2   6   1   78.37    4.16
  -2   6  -1   83.56    4.19
  -2   6  -1   81.89    4.10
   2   6   1   79.00    4.06
   2   6   1   85.81    4.17
  -2   6  -2   37.38    2.30
  -2   6  -2   37.96    2.26
   2   6   2   35.68    2.22
  -2   6  -2   35.56    2.16
  -2   6  -2   44.95    2.57
   2   6   2   38.23    2.14
  -2   6  -2   46.20    2.61
   2   6   2   40.79    2.24
  -2   6  -3   12.86    1.18
   2   6   3   11.95    1.11
  -2   6  -3   12.71    1.16
  -2   6  -3   12.76    1.11
  -2   6  -3   17.00    1.46
   2   6   3   14.33    1.08
   2   6   3   13.18    1.03
  -2   6  -3   16.66    1.43
   2   6   3   13.40    1.11
  -2   6  -4    9.55    1.10
   2   6   4   11.39    1.05
  -2   6  -4   10.16    1.03
  -2   6  -4    9.80    1.02
  -2   6  -4   13.73    1.31
   2   6   4   10.23    0.95
   2   6   4   10.54    0.94
  -2   6  -4   12.84    1.29
   2   6   4   11.11    1.01
  -2   6  -5   45.90    2.63
  -2   6  -5   45.60    2.50
   2   6   5   41.98    2.49
  -2   6  -5   41.62    2.50
  -2   6  -5   53.25    2.86
   2   6   5   46.58    2.51
   2   6   5   45.80    2.44
   2   6   5   45.28    2.42
  -2   6  -5   53.15    2.88
  -2   6  -6   -0.14    0.85
   2   6   6    0.17    0.63
   2   6   6    0.04    0.61
  -2   6  -6    0.92    0.70
  -2   6  -6    0.22    0.69
  -2   6  -6   -0.16    0.67
  -2   6  -6    1.21    1.00
  -2   6  -6   -0.26    0.85
   2   6   6    0.12    0.62
   2   6   6    0.43    0.62
  -2   6  -7   84.16    4.61
  -2   6  -7   86.55    4.48
   2   6   7   92.28    4.51
  -2   6  -7   81.95    4.49
  -2   6  -7  109.84    4.95
  -2   6  -7   99.45    4.79
   2   6   7   90.64    4.44
   2   6   7   86.53    4.40
  -2   6  -7  108.08    4.92
   2   6   7   94.71    4.52
  -2   6  -8   19.33    1.42
   2   6   8   17.87    1.37
  -2   6  -8   17.95    1.39
  -2   6  -8   22.73    1.74
  -2   6  -8   21.83    1.62
   2   6   8   17.61    1.31
  -2   6  -8   20.57    1.68
   2   6   8   20.42    1.36
  -2   6  -8   17.34    1.46
  -2   6  -9   59.70    3.33
  -2   6  -9   61.54    3.22
   2   6   9   61.76    3.18
  -2   6  -9   58.45    3.19
  -2   6  -9   63.80    3.41
   2   6   9   58.17    3.11
   2   6   9   62.06    3.14
  -2   6  -9   65.58    3.52
   2   6   9   59.16    3.13
   2   6  10   46.94    2.57
  -2   6 -10   44.95    2.61
   2   6  10   46.91    2.59
  -2   6 -10   52.28    2.89
  -2   6 -10   57.10    2.97
  -2   6 -10   50.41    2.81
   2   6  10   47.91    2.57
   2   6  10   47.80    2.57
  -2   6 -10   50.93    2.92
  -2   6 -10   47.87    2.76
   2   6  11   81.51    4.16
  -2   6 -11   79.43    4.17
   2   6  11   84.44    4.17
  -2   6 -11   93.60    4.49
  -2   6 -11   87.94    4.45
   2   6  11   89.32    4.19
  -2   6 -11   93.90    4.54
   2   6  11   83.52    4.14
  -2   6 -11   78.30    4.32
   2   6  12    1.85    0.97
   2   6  12    1.68    0.64
  -2   6 -12    1.62    0.64
   2   6  12    1.45    0.66
  -2   6 -12    0.73    0.73
  -2   6 -12    1.74    0.81
   2   6  12    1.08    1.02
  -2   6 -12    1.34    0.77
  -2   6 -12    1.14    0.71
   2   6  13   12.56    1.41
  -2   6 -13   10.00    0.93
   2   6  13   10.03    0.96
   2   6  13   10.05    0.97
  -2   6 -13   12.77    1.16
  -2   6 -13   13.31    1.20
   2   6  13   12.68    1.47
  -2   6 -13   12.16    1.20
  -2   6 -13   10.69    1.09
  -2   6 -14    9.03    0.95
  -2   6 -14    7.83    0.84
   2   6  14   10.36    0.95
  -2   6 -14    8.30    1.06
  -2   6 -14   10.63    1.09
   2   6  14    8.84    1.75
   2   6  14   12.70    1.64
  -2   6 -14    8.43    0.98
  -2   6 -15   58.79    3.02
  -2   6 -15   53.20    2.95
   2   6  15   58.63    3.01
  -2   6 -15   58.13    3.23
   2   6  15   64.44    3.50
   2   6  15   66.50    3.39
  -2   6 -15   62.69    3.26
  -2   6 -15   54.40    3.12
  -2   6 -16   46.66    2.41
  -2   6 -16   40.82    2.32
   2   6  16   48.19    2.44
  -2   6 -16   45.36    2.60
   2   6  16   50.43    3.11
   2   6  16   44.64    3.02
  -2   6 -16   46.24    2.60
  -2   6 -16   39.60    2.49
  -2   6 -17   33.43    1.91
  -2   6 -17   30.00    1.79
   2   6  17   36.22    1.93
  -2   6 -17   35.39    2.10
   2   6  17   39.38    2.82
  -2   6 -17   31.36    2.01
  -2   6 -17   30.27    2.00
  -2   6 -18  111.93    5.04
  -2   6 -18   93.10    4.93
   2   6  18  113.00    5.08
  -2   6 -18  109.50    5.26
  -2   6 -18  101.52    5.17
   2   6  18  120.77    5.47
  -2   6 -18  101.16    5.16
  -2   6 -19    5.27    0.77
  -2   6 -19    3.86    0.56
   2   6  19    4.53    0.76
  -2   6 -19    4.42    0.80
  -2   6 -19    3.30    0.68
  -2   6 -19    4.12    0.67
  -2   6 -20    8.20    0.81
  -2   6 -20    7.66    0.91
  -2   6 -20    8.21    0.65
   2   6  20   10.43    0.89
  -2   6 -20    7.69    0.87
  -2   6 -21    2.16    0.56
  -2   6 -21    2.07    0.64
  -2   6 -21    1.95    0.38
  -2   6 -21    3.09    0.63
   2   6  21    2.13    0.64
  -2   6 -22   35.75    2.12
  -2   6 -22   34.70    2.07
  -2   6 -22   40.07    1.97
  -2   6 -23   17.90    1.26
  -2   6 -23   20.11    1.12
  -2   6 -24    7.11    0.74
  -2   6 -24    6.26    0.69
  -2   6 -25    8.42    0.77
  -2   6 -25    8.51    0.74
  -2   6 -26    2.81    0.49
   2  -6  26    3.14    0.50
  -2   6 -26    2.77    0.47
  -2   6 -27    5.44    0.57
   2  -6  27    5.49    0.54
  -2   6 -27    5.78    0.54
  -2   6 -28    1.44    0.35
   2  -6  28    2.12    0.37
  -2   6 -28    1.30    0.33
  -2   6 -29    0.27    0.26
  -2   6 -29    0.22    0.23
   2  -6  29    0.27    0.26
   2   7 -16    0.02    0.21
   2   7 -16    0.17    0.19
   2   7 -15   47.20    2.23
   2   7 -15   47.12    2.21
   2   7 -14    1.77    0.34
   2   7 -14    1.54    0.31
   2   7 -13   65.69    3.08
   2   7 -12    1.44    0.36
  -2   7  12    0.57    0.80
  -2   7  12    2.35    1.13
   2   7 -11    2.76    0.40
  -2   7  11    1.66    0.64
  -2   7  11    2.62    1.03
   2   7 -10    1.93    0.39
  -2   7  10    1.62    0.53
  -2   7  10    3.06    0.83
  -2   7   9   20.79    1.09
   2   7  -9   17.06    1.03
  -2   7   8    7.27    0.59
   2   7  -8    6.03    0.56
  -2   7   7    6.50    0.58
   2   7  -7    6.96    0.57
  -2   7   7    6.67    0.65
  -2   7   6   13.90    0.86
   2   7  -6   12.82    0.82
  -2   7   6   12.96    0.83
  -2   7   5    8.20    0.64
   2   7  -5    7.25    0.59
  -2   7   5    7.18    0.63
  -2   7   4   20.41    1.16
  -2   7   4   20.51    1.16
  -2   7   3   27.50    1.43
  -2   7   3   25.37    1.42
   2   7  -3   27.61    1.47
  -2   7   2    0.60    0.43
  -2   7   2    0.34    0.42
  -2   7   1    2.34    0.48
  -2   7   1    2.64    0.46
  -2   7   1    3.02    0.85
   2   7  -1    1.99    0.46
  -2   7   0    3.92    0.52
  -2   7   0    3.24    0.49
  -2   7   0    3.10    0.73
   2   7   0    3.87    0.53
  -2   7  -1    6.08    0.59
  -2   7  -1    5.75    0.58
  -2   7  -1    5.86    0.77
   2   7   1    5.93    0.60
  -2   7  -2    9.86    0.75
  -2   7  -2    9.71    0.74
  -2   7  -2    9.29    0.81
   2   7   2   10.21    0.74
  -2   7  -3   14.11    0.91
  -2   7  -3   14.40    0.90
  -2   7  -3   14.09    0.97
   2   7   3   14.95    0.92
  -2   7  -4   -0.42    0.37
  -2   7  -4    0.08    0.41
  -2   7  -4   -0.52    0.46
   2   7   4   -0.42    0.44
  -2   7  -5    0.29    0.35
  -2   7  -5    0.39    0.40
  -2   7  -5   -0.33    0.44
  -2   7  -6    2.68    0.42
  -2   7  -6    1.60    0.43
  -2   7  -6    2.68    0.45
  -2   7  -7    1.22    0.35
  -2   7  -7    1.48    0.40
  -2   7  -7    1.12    0.38
  -2   7  -7    1.38    0.39
  -2   7  -8    1.46    0.37
  -2   7  -8    2.12    0.44
  -2   7  -8    1.95    0.41
  -2   7  -8    1.73    0.40
  -2   7  -9   13.05    0.85
  -2   7  -9   14.33    0.85
  -2   7  -9   14.84    0.85
  -2   7 -10    7.43    0.59
  -2   7 -10    5.96    0.54
  -2   7 -11   10.09    0.68
  -2   7 -11    9.00    0.63
  -2   7 -12    1.27    0.32
  -2   7 -13    1.30    0.30
  -2   7 -14    1.21    0.27
  -2   7 -15   -0.18    0.22
   3   0 -52   -0.02    0.32
   3   0 -52    0.45    0.34
   3   0 -51   -0.03    0.43
   3   0 -50    0.66    0.35
   3   0 -49    0.35    0.43
   3   0 -49    1.13    0.65
  -3   0  49    0.72    0.69
   3   0 -48   31.98    1.79
  -3   0  48   30.61    1.90
   3   0 -48   27.00    1.85
   3   0 -47    0.81    0.57
   3   0 -47   -0.85    0.84
  -3   0  47    0.76    0.82
   3   0 -46   12.12    1.09
  -3   0  46   12.34    1.28
   3   0 -46   10.87    1.22
   3   0 -45    0.11    0.65
  -3   0  45   -0.40    0.95
   3   0 -45    0.54    0.91
   3   0 -44    2.88    0.79
  -3   0  44    3.67    0.79
   3   0 -44    3.07    1.04
  -3   0  44    4.06    1.12
   3   0 -43    0.13    0.72
  -3   0  43    0.24    0.69
   3   0 -43    0.94    0.99
  -3   0  43    1.31    1.05
  -3   0  42  117.10    6.09
   3   0 -42  130.02    6.29
   3   0 -42  122.98    6.20
  -3   0  42  124.01    6.26
  -3   0  41    0.24    0.93
  -3   0  41   -0.39    0.75
  -3   0  41    1.00    1.14
   3   0 -41    0.36    1.05
   3   0 -40   22.67    1.86
   3   0 -40   19.90    3.14
  -3   0  40   19.89    1.76
  -3   0  40   17.26    1.54
  -3   0  40   18.99    1.78
  -3   0  39    0.59    0.92
  -3   0  39   -0.07    0.77
   3   0 -39    1.20    1.13
  -3   0  39    0.45    1.10
   3   0 -39    1.50    1.53
  -3   0  38   10.17    1.34
  -3   0  38    9.32    1.17
   3   0 -38   13.06    1.44
  -3   0  38    8.70    1.40
   3   0 -38   11.69    2.58
  -3   0  37   -0.43    0.90
  -3   0  37    0.07    0.73
   3   0 -37   -0.75    1.49
  -3   0  37    0.45    1.13
   3   0 -37    0.60    1.10
   3   0 -36   52.54    3.04
  -3   0  36   45.11    2.98
  -3   0  36   47.11    2.85
  -3   0  36   47.48    4.99
   3   0 -36   40.39    4.66
  -3   0  35   -0.50    0.83
  -3   0  35    1.13    0.80
  -3   0  35   -1.10    1.70
   3   0 -35    0.37    1.50
  -3   0  34  169.15    8.38
  -3   0  34  172.50    8.24
  -3   0  34  169.47   10.90
   3   0 -34  153.86   10.59
  -3   0  33    0.08    0.86
  -3   0  33   -0.14    0.73
  -3   0  33    0.70    1.85
   3   0 -33   -0.35    1.59
  -3   0  32  717.18   33.33
   3   0 -32  677.81   33.14
  -3   0  32  655.83   30.37
  -3   0  31   -0.33    1.73
   3   0 -31    0.66    1.55
  -3   0  31   -0.60    0.76
  -3   0  30   36.59    4.14
   3   0 -30   38.35    4.15
  -3   0  30   41.99    2.57
  -3   0  29    0.14    0.68
  -3   0  29   -0.60    1.62
   3   0 -29    0.30    1.34
  -3   0  28  192.10   10.80
   3   0 -28  170.09   10.51
  -3   0  28  175.19    8.54
   3   0 -27   -1.66    1.50
  -3   0  27    0.19    0.60
  -3   0  27    1.10    1.60
   3   0 -26  232.20   12.98
  -3   0  26  236.67   12.98
   3   0 -25    0.50    1.44
  -3   0  25    2.23    1.54
   3   0 -24   99.38    6.52
  -3   0  24   95.91    6.47
   3   0 -23    2.23    1.58
   3   0 -22  941.80   43.90
   3   0 -21   -0.20    1.27
   3   0 -20  112.27    6.82
   3   0 -19    0.18    1.31
   3   0 -18  123.68    7.17
   3   0 -17    0.16    1.14
   3   0 -16    1.04    1.00
   3   0 -15    0.42    1.05
   3   0 -14 1215.44   55.16
   3   0 -13    0.12    0.95
   3   0 -12  487.08   22.79
   3   0 -11    1.74    0.98
   3   0 -10  219.71   10.88
  -3   0  10  224.33   10.94
   3   0  -9    0.38    0.89
  -3   0   9    1.51    0.78
   3   0  -8 2262.19  100.69
  -3   0   8 2247.27  100.71
   3   0  -7   -0.08    0.81
   3   0  -6  185.80    9.07
   3   0  -5   -0.82    0.89
   3   0  -4    9.81    1.22
   3   0  -3    0.41    0.73
   3   0  -2   15.09    1.37
   3   0  -2   13.34    1.17
   3   0  -1    1.39    0.71
   3   0   0 6070.30  268.85
   3   0   1    3.32    0.75
   3   0   2 1603.91   71.56
   3   0   2 1601.50   71.29
   3   0   3    1.21    0.79
   3   0   3    0.98    0.65
   3   0   4 1764.20   77.99
   3   0   4 1735.72   78.27
   3   0   5    1.18    0.84
   3   0   5    0.98    0.62
   3   0   6 7700.27  341.53
   3   0   6 7728.63  341.83
   3   0   7    0.08    0.80
   3   0   7    0.82    0.68
   3   0   8  311.37   14.60
   3   0   8  322.15   14.95
   3   0   9    0.10    0.87
   3   0   9   -0.26    0.69
   3   0  10 1386.11   62.87
   3   0  10 1431.10   63.25
   3   0  11   -0.11    0.92
   3   0  11   -0.63    0.80
   3   0  12  368.94   17.61
   3   0  13    0.13    1.08
   3   0  14    0.82    1.11
  -3   0 -14    1.49    0.80
  -3   0 -15    0.34    0.78
  -3   0 -16 1140.02   51.69
  -3   0 -17    0.25    0.74
  -3   0 -18  192.75    9.88
  -3   0 -19    0.42    0.81
  -3   0 -20  514.17   24.30
  -3   0 -21    0.47    0.85
  -3   0 -22  363.49   17.79
  -3   0 -23    0.86    0.96
  -3   0 -24  126.23    7.34
  -3   0 -25    0.74    0.89
  -3   0 -26    2.69    1.03
  -3   0 -27    0.20    0.87
   3   0  27    0.50    0.77
   3   0  28    3.39    0.79
   3   0  28    4.34    0.96
  -3   0 -28    3.08    0.67
   3   0  29    0.17    0.73
  -3   0 -29    0.75    0.59
   3   0  29    0.54    0.89
   3   0  30   38.64    2.26
  -3   0 -30   39.93    4.34
   3   0  30   41.17    2.55
  -3   0 -30   40.66    2.43
   3   0  31    1.37    0.84
  -3   0 -31    0.35    1.70
  -3   0 -31   -0.86    0.71
   3   0  31    0.26    0.99
   3   0  32  109.19    5.23
   3   0  32  114.34    5.56
  -3   0 -32   99.81    5.40
  -3   0 -32  107.58    7.93
   3   0  33   -0.04    0.88
  -3   0 -33    0.39    0.67
  -3   0 -33   -0.37    1.89
   3   0  34  132.05    6.18
  -3   0 -34  123.92    6.38
  -3   0 -34  129.29    9.10
   3   0  35   -0.78    0.90
  -3   0 -35   -0.76    1.72
  -3   0 -35    0.78    0.70
   3   0  36  367.74   17.06
  -3   0 -36  322.01   19.99
  -3   0 -36  362.04   17.31
   3   0  37   -0.31    0.92
   3   0  37    0.77    0.86
  -3   0 -37   -0.77    1.69
  -3   0 -37    0.13    0.66
  -3   0 -38   15.26    1.35
  -3   0 -38   15.27    1.53
   3   0  38   17.47    1.54
  -3   0 -38   12.94    2.75
   3   0  38   16.33    1.32
  -3   0 -39    0.24    0.60
  -3   0 -39    0.30    0.69
   3   0  39   -0.33    0.77
   3   0  39    0.24    0.91
  -3   0 -40   78.67    4.25
  -3   0 -40   79.57    4.39
   3   0  40   80.34    4.06
   3   0  40   93.45    4.40
  -3   0 -41    1.27    0.65
  -3   0 -41   -0.07    0.70
   3   0  41   -0.69    0.85
  -3   0 -42    3.91    0.70
   3   0  42    4.82    0.96
  -3   0 -42    4.33    0.86
   3   0  43   -0.78    0.80
  -3   0 -43    0.74    0.65
  -3   0 -43   -0.04    0.50
  -3   0 -43   -0.22    0.93
   3   0  43    1.24    0.80
  -3   0 -44    1.88    0.68
   3   0  44    3.24    0.87
   3   0  44    2.48    0.79
  -3   0 -44    5.01    1.06
   3   0  45    0.66    0.94
  -3   0 -45    0.88    0.55
   3   0  45    0.49    0.73
  -3   0 -45   -0.44    0.88
   3   0  45    1.27    0.68
  -3   0 -46   64.32    3.63
   3   0  46   70.48    3.58
  -3   0 -47    0.21    0.76
   3   0  47    0.36    0.81
  -3   0 -48  190.17    9.19
   3   0  48  202.17    9.10
  -3   0 -49    0.87    0.59
   3   0  49    1.49    0.65
  -3   0 -50   68.25    3.42
   3   0  50   70.24    3.34
  -3   0 -51    0.46    0.35
   3   0  51   -0.33    0.33
   3   1 -52    7.34    0.59
   3   1 -51    4.90    0.51
   3   1 -51    5.87    0.62
   3   1 -50   26.17    1.40
   3   1 -50   25.08    1.51
   3  -1 -49    7.85    0.86
   3   1 -49    8.88    0.96
   3   1 -48    5.46    0.76
  -3   1  48    6.97    0.98
  -3  -1  48    6.76    0.76
   3  -1 -48    4.85    0.82
   3   1 -48    6.11    0.88
  -3   1  47    3.40    0.95
   3  -1 -47    2.67    0.83
  -3  -1  47    3.05    0.73
   3   1 -47    4.20    0.75
   3  -1 -46    1.02    0.80
  -3  -1  46    0.71    0.75
  -3   1  46    1.62    0.96
   3  -1 -46    1.05    0.47
   3   1 -46    1.46    0.71
  -3   1  45   10.18    1.32
   3  -1 -45   11.09    1.21
   3   1 -45    9.69    1.25
  -3  -1  45    9.94    1.14
   3   1 -45   11.48    1.15
   3  -1 -45    9.90    0.92
  -3   1  44    1.83    1.08
   3   1 -44    3.55    1.04
   3  -1 -44    2.66    0.91
  -3  -1  44    2.28    0.89
  -3   1  44    2.04    0.72
   3   1 -44    3.88    0.89
   3  -1 -44    2.04    0.63
  -3  -1  44    2.99    0.83
  -3  -1  43    1.07    0.90
   3   1 -43   -0.82    1.03
  -3   1  43    1.43    1.09
   3  -1 -43    0.87    0.96
  -3   1  43    0.18    0.74
   3   1 -43    2.01    0.87
   3  -1 -43    0.63    0.61
  -3  -1  43    1.02    0.78
   3  -1 -42    2.67    1.06
   3   1 -42    1.94    1.10
  -3   1  42    1.57    1.12
  -3  -1  42    1.62    0.98
  -3   1  42    0.86    0.81
   3   1 -42    2.57    0.91
   3  -1 -42    0.51    0.64
  -3  -1  42    2.03    0.89
  -3  -1  41    6.52    1.21
  -3   1  41   10.62    1.44
   3   1 -41    8.74    1.33
   3  -1 -41    9.79    1.34
  -3   1  41    7.79    1.12
   3   1 -41    9.84    1.23
  -3  -1  41    8.70    1.20
   3   1 -40   71.66    3.96
  -3   1  40   67.35    3.74
  -3   1  40   66.59    3.92
  -3  -1  40   67.54    3.82
  -3  -1  40   65.78    3.83
   3   1 -40   76.80    3.98
  -3  -1  40   69.62    3.94
  -3   1  40   67.99    3.89
  -3   1  39    3.06    1.03
   3   1 -39    4.43    1.21
  -3  -1  39    1.83    1.05
  -3  -1  39    2.93    0.90
  -3   1  39    2.78    0.98
  -3   1  39    2.86    0.72
   3   1 -39    1.08    1.47
   3  -1 -39    1.45    1.40
  -3   1  39    2.56    0.96
  -3  -1  39    2.61    0.96
  -3   1  38   36.03    2.45
  -3   1  38   37.51    2.49
   3   1 -38   43.85    2.68
  -3  -1  38   36.57    2.51
  -3  -1  38   42.24    2.57
  -3   1  38   37.25    2.29
   3   1 -38   37.29    4.21
   3  -1 -38   36.06    4.19
  -3  -1  38   37.44    2.58
  -3   1  38   36.82    2.54
  -3   1  37   27.43    2.03
   3   1 -37   26.96    2.14
   3   1 -37   31.62    3.84
   3  -1 -37   27.07    3.64
  -3  -1  37   29.10    2.08
  -3   1  37   26.45    1.82
  -3  -1  37   26.56    2.09
  -3   1  37   27.80    2.07
   3   1 -36    4.26    1.22
  -3  -1  36    3.09    0.97
  -3   1  36    3.04    1.04
  -3   1  36    2.23    0.70
   3  -1 -36    2.59    1.59
   3   1 -36    2.89    1.67
  -3   1  36    3.41    0.96
  -3  -1  36    2.91    0.97
  -3  -1  35   82.93    7.01
  -3   1  35   90.88    7.08
  -3   1  35   92.38    4.85
   3   1 -35   88.80    4.88
  -3  -1  35   92.24    4.86
  -3   1  35   88.33    4.66
   3  -1 -35   90.35    7.15
   3   1 -35   92.21    7.09
  -3  -1  35   94.81    4.95
  -3   1  35   93.45    4.93
  -3   1  34  147.12    9.52
  -3  -1  34  142.84    9.53
  -3   1  34  153.76    7.08
   3   1 -34  142.34    7.07
  -3   1  34  132.55    6.83
  -3  -1  34  137.75    7.03
   3   1 -34  128.64    9.20
   3  -1 -34  136.26    9.42
  -3  -1  34  145.73    7.14
  -3   1  34  138.07    7.07
  -3   1  33   10.27    2.48
  -3  -1  33   10.73    2.58
   3   1 -33   10.93    1.38
  -3   1  33    9.61    1.04
  -3   1  33   11.54    1.35
   3  -1 -33   11.34    2.48
   3   1 -33   13.71    2.53
  -3  -1  33   10.92    1.28
  -3   1  33   10.22    1.24
  -3  -1  32   77.11    6.33
  -3   1  32   77.54    6.22
  -3   1  32   76.18    4.19
   3   1 -32   83.91    4.25
  -3   1  32   72.49    3.98
   3   1 -32   83.14    6.32
   3  -1 -32   74.50    6.25
  -3  -1  32   76.63    4.22
  -3   1  32   74.82    4.20
  -3  -1  31  542.22   25.70
  -3   1  31  541.48   25.63
  -3   1  31  505.12   22.86
   3   1 -31  525.56   22.88
  -3   1  31  466.14   22.65
   3   1 -31  496.91   25.36
   3  -1 -31  502.30   25.55
  -3   1  31  478.52   22.87
  -3  -1  31  520.03   22.94
  -3  -1  30  216.68   12.77
  -3   1  30  230.38   12.90
   3   1 -30  227.91   10.51
  -3   1  30  218.00   10.51
  -3  -1  30  221.45   10.54
  -3   1  30  211.01   10.50
   3  -1 -30  230.50   13.00
   3   1 -30  222.79   12.82
   3   1 -29    3.75    0.97
  -3   1  29    2.24    0.76
  -3  -1  29    4.22    1.86
  -3   1  29    5.67    1.91
  -3  -1  29    2.22    0.77
  -3   1  29    3.84    0.98
   3  -1 -29    4.96    1.77
   3   1 -29    0.89    1.34
   3   1 -28    9.36    1.13
  -3  -1  28    7.80    2.06
  -3   1  28    6.29    1.90
  -3  -1  28    8.50    1.03
  -3   1  28    8.72    1.02
  -3   1  28    8.15    1.10
   3  -1 -28    7.42    2.03
   3   1 -28   10.23    2.11
   3   1 -27    1.87    0.81
   3  -1 -27    3.69    1.57
   3   1 -27    4.35    1.65
  -3   1  27    1.55    0.80
  -3   1  27    2.18    0.67
  -3  -1  27   -0.28    1.43
  -3  -1  27    2.28    0.70
  -3   1  27    1.09    1.48
   3  -1 -26  173.15   10.53
   3   1 -26  182.74   10.53
  -3   1  26  187.32   10.58
  -3  -1  26  178.23   10.51
   3  -1 -25   -0.26    1.42
   3   1 -25    0.25    1.25
  -3  -1  25    0.75    1.45
  -3   1  25   -0.74    1.38
   3   1 -24   29.11    3.14
   3  -1 -24   30.13    3.22
  -3  -1  24   34.00    3.36
  -3   1  24   33.67    3.36
   3   1 -23   19.86    2.51
   3  -1 -23   22.75    2.74
  -3  -1  23   22.36    2.63
  -3   1  23   19.05    2.55
   3  -1 -22   26.48    2.83
   3   1 -22   23.81    2.66
   3  -1 -21    0.82    1.13
   3   1 -21    0.39    1.11
   3   1 -20   11.01    1.85
   3  -1 -20    9.83    1.84
   3   1 -19   47.59    3.76
   3  -1 -19   52.62    3.90
   3   1 -18   73.20    4.87
   3  -1 -18   76.28    4.96
   3   1 -17   72.80    4.87
   3  -1 -17   81.58    5.05
   3  -1 -16    2.25    1.16
   3   1 -16    4.43    1.23
   3  -1 -15   98.24    5.74
   3   1 -15   97.26    5.71
   3  -1 -14    0.93    1.01
   3   1 -14   -0.39    1.04
   3   1 -13 2192.66   98.00
   3  -1 -13 2179.49   98.00
   3   1 -12  162.48    8.49
   3  -1 -12  167.59    8.53
   3  -1 -11   99.76    5.56
   3   1 -11  101.50    5.56
   3   1 -10   10.73    1.35
   3  -1 -10   10.83    1.41
   3   1  -9   52.16    3.33
   3  -1  -9   53.17    3.36
  -3   1   9   58.17    3.47
  -3  -1   9   54.26    3.43
   3   1  -8 1149.47   51.09
   3  -1  -8 1125.16   51.08
  -3  -1   8 1132.72   51.17
  -3   1   8 1125.06   51.13
   3   1  -7  271.59   13.03
   3  -1  -7  278.96   13.05
  -3   1   7  273.28   13.09
  -3  -1   7  273.23   13.11
   3   1  -6    1.88    0.80
   3  -1  -6    1.60    0.76
  -3  -1   6    1.12    0.79
  -3   1   6    1.11    0.75
   3  -1  -5  569.34   25.69
   3   1  -5  562.35   25.68
  -3  -1   5  560.49   25.76
  -3   1   5  556.59   25.72
   3   1  -4  125.44    6.27
   3  -1  -4  124.76    6.28
  -3   1   4  126.86    6.34
  -3  -1   4  121.01    6.32
   3   1  -3 5248.87  232.71
   3  -1  -3 5276.34  232.71
  -3  -1   3 5150.25  232.75
  -3   1   3 5307.50  232.77
  -3  -1   2  519.83   24.00
  -3   1   2  530.56   24.01
  -3  -1   1 3901.94  175.41
  -3   1   1 3999.18  175.43
  -3  -1   0   27.89    1.93
   3   1   1  200.98    9.38
   3  -1   1  190.94    9.34
   3  -1   2 1742.61   77.82
   3   1   2 1745.11   77.83
   3  -1   3  250.34   11.64
   3   1   3  242.57   11.63
   3  -1   4 1245.76   58.01
   3  -1   4 1333.49   58.03
   3   1   4 1305.52   58.03
   3  -1   5 1126.77   50.29
   3   1   5 1116.43   50.32
   3  -1   5 1114.69   50.32
   3  -1   6  642.96   28.78
   3  -1   6  639.55   28.86
   3   1   6  614.41   28.84
   3  -1   7   91.32    4.68
   3  -1   7   84.56    4.73
   3   1   7   82.91    4.71
   3  -1   8  217.91   10.16
   3  -1   8  209.31   10.29
   3   1   8  202.06   10.27
   3  -1   9  813.70   35.51
   3  -1   9  773.10   35.67
   3   1   9  755.63   35.64
   3  -1  10  196.52    9.10
   3  -1  10  176.25    9.25
   3   1  10  176.93    9.24
   3  -1  11  109.40    5.53
   3   1  11   97.10    5.69
   3  -1  11  100.67    5.73
   3  -1  12    2.80    0.96
   3  -1  12    2.12    1.15
   3   1  12    2.44    1.12
   3  -1  13 1872.68   76.53
  -3  -1 -13 1613.29   76.00
   3  -1  14   96.59    4.96
  -3   1 -14   89.57    5.23
   3  -1  15  538.28   22.92
  -3   1 -15  531.34   23.32
   3  -1  16    3.44    1.26
  -3   1 -16    2.86    1.17
  -3  -1 -16    1.00    0.56
   3  -1  17  456.84   20.12
  -3   1 -17  457.39   20.53
   3  -1  18   79.13    4.64
  -3   1 -18   74.80    4.87
  -3  -1 -18   64.11    3.90
  -3   1 -19  109.36    6.36
   3  -1  19  114.93    6.20
  -3   1 -20  262.16   13.49
  -3  -1 -20  242.05   12.39
  -3   1 -21  360.85   18.14
   3  -1  21  363.48   17.83
   3  -1  22   34.68    3.18
  -3   1 -22   34.06    3.24
  -3   1 -23  811.70   38.25
  -3   1 -24  135.51    8.20
  -3   1 -25  286.13   15.28
   3   1  25  293.40   13.54
   3   1  26   50.87    2.71
  -3   1 -26   45.40    4.07
  -3   1 -26   46.53    2.72
   3   1  26   45.60    2.51
   3   1  26   45.49    2.75
   3  -1  27  234.71   10.75
   3   1  27  247.21   11.04
  -3   1 -27  237.90   11.11
  -3   1 -27  224.13   12.91
   3   1  27  236.05   10.82
   3   1  27  231.13   10.97
   3   1  27  228.61   11.07
   3  -1  28    7.06    0.76
   3   1  28    6.87    1.00
  -3   1 -28    6.48    0.93
  -3   1 -28    8.24    2.09
  -3  -1 -28   10.73    2.19
  -3   1 -28    8.48    1.77
   3   1  28    6.84    1.12
   3   1  28    7.74    0.99
   3   1  28    6.47    0.98
   3   1  29   69.07    3.63
   3   1  29   65.14    3.41
  -3   1 -29   62.34    5.16
  -3   1 -29   74.29    5.83
  -3  -1 -29   65.72    5.58
  -3   1 -29   69.11    3.69
   3  -1  29   64.79    3.31
   3   1  29   67.45    3.57
   3   1  29   64.79    3.69
   3   1  30   30.86    1.99
   3   1  30   30.77    1.85
  -3   1 -30   24.79    3.13
  -3   1 -30   26.01    3.49
  -3  -1 -30   24.19    3.43
  -3   1 -30   27.18    1.98
   3  -1  30   26.77    1.66
   3   1  30   30.67    1.95
   3   1  31   63.29    3.35
   3   1  31   58.37    3.14
  -3   1 -31   56.84    4.86
  -3  -1 -31   51.35    5.16
  -3   1 -31   52.61    5.19
  -3   1 -31   60.78    3.39
   3  -1  31   59.50    3.01
   3   1  31   56.75    3.24
   3   1  32   59.09    3.35
  -3   1 -32   54.11    5.36
  -3  -1 -32   55.72    5.36
   3  -1  32   58.08    3.08
  -3   1 -32   61.83    3.48
   3   1  32   66.35    3.25
   3   1  32   62.17    3.43
  -3   1 -33    4.11    1.03
   3   1  33    4.40    0.97
  -3   1 -33    3.67    1.97
  -3  -1 -33    2.92    1.83
   3   1  33    3.17    0.99
  -3   1 -33    5.31    0.96
   3   1  33    4.10    0.97
   3  -1  33    3.77    0.66
  -3   1 -34   89.15    4.79
   3   1  34   85.13    4.46
  -3   1 -34   71.47    6.59
  -3  -1 -34   78.72    6.77
   3   1  34   93.42    4.37
   3  -1  34   81.83    4.20
   3   1  34   92.62    4.60
  -3   1 -34   82.56    4.61
  -3   1 -35   35.58    2.34
  -3   1 -35   37.62    2.50
   3   1  35   32.98    2.19
   3   1  35   36.92    2.32
   3  -1  35   32.94    1.94
   3   1  35   35.03    2.14
  -3   1 -35   33.06    4.02
  -3  -1 -35   25.60    3.74
   3   1  35   33.74    2.33
   3  -1  36   21.99    1.42
   3   1  36   23.43    1.84
   3   1  36   24.34    1.68
  -3   1 -36   16.04    3.04
  -3  -1 -36   20.52    3.34
  -3   1 -36   21.34    1.89
  -3   1 -36   22.30    1.81
   3   1  36   25.35    1.83
   3   1  37   39.20    2.54
   3   1  37   41.92    2.34
  -3   1 -37   31.55    4.10
  -3  -1 -37   29.75    4.11
  -3   1 -37   40.68    2.69
  -3   1 -37   36.96    2.49
   3   1  37   39.47    2.48
   3   1  38   20.95    1.68
   3   1  38   22.79    1.75
   3   1  38   20.20    1.58
  -3   1 -38   18.76    1.80
  -3   1 -38   16.83    2.96
  -3  -1 -38   16.15    2.91
  -3   1 -38   22.58    1.74
  -3   1 -38   24.42    2.05
  -3   1 -39  123.81    6.66
   3   1  39  132.19    6.56
  -3   1 -39  130.60    6.59
  -3   1 -39  132.64    6.80
   3   1  39  134.20    6.30
   3   1  39  132.51    6.50
  -3   1 -40    6.52    1.12
  -3   1 -40    9.15    1.41
   3   1  40    8.07    1.10
  -3   1 -40    7.86    1.07
   3   1  40    9.50    1.10
   3   1  40    8.89    1.16
  -3   1 -41    9.13    1.22
   3   1  41   12.06    1.22
  -3   1 -41   11.10    1.20
  -3   1 -41   12.83    1.54
   3   1  41   11.88    1.15
   3  -1  41   11.27    1.28
   3   1  41   11.00    1.19
  -3   1 -42    7.56    1.10
  -3   1 -42    7.45    1.26
   3  -1  42    7.40    1.07
   3   1  42    6.20    0.94
  -3   1 -42    6.83    0.96
   3   1  42    6.15    0.93
   3   1  42    6.31    1.02
   3   1  43    5.76    0.93
  -3   1 -43    4.24    0.83
  -3   1 -43    3.79    0.88
   3   1  43    5.23    0.84
  -3   1 -43    3.09    1.07
   3   1  44   28.73    1.87
  -3   1 -44   29.69    1.87
  -3   1 -44   31.90    2.14
   3   1  44   26.98    1.68
   3  -1  44   27.59    1.86
   3   1  44   30.61    2.09
  -3   1 -44   27.07    1.92
   3  -1  44   35.48    1.98
  -3   1 -45   34.40    2.07
  -3   1 -45   38.87    2.37
  -3  -1 -45   33.58    2.20
   3   1  45   32.91    1.88
   3  -1  45   33.06    2.06
   3   1  45   41.69    2.34
   3  -1  45   40.71    2.19
  -3   1 -45   35.32    2.17
  -3  -1 -46   30.91    2.02
  -3   1 -46   34.01    2.17
   3  -1  46   30.95    1.90
   3   1  46   41.23    2.19
   3  -1  46   38.25    2.05
  -3   1 -46   32.85    1.91
  -3   1 -46   30.43    1.98
  -3  -1 -47   11.06    1.05
  -3   1 -47   13.45    1.20
  -3   1 -47   12.06    0.91
   3   1  47   13.03    1.20
   3  -1  47   10.54    0.94
   3  -1  47   14.07    1.05
  -3   1 -47   11.37    0.97
   3   1  48    2.31    0.60
   3  -1  48    1.85    0.61
  -3   1 -48    1.06    0.44
   3   1  48    0.89    0.72
   3  -1  48    0.97    0.47
  -3   1 -48    1.53    0.71
  -3  -1 -48    1.00    0.56
  -3  -1 -49    7.48    0.75
  -3   1 -49   11.68    0.96
   3   1  49   13.99    0.99
   3   1  49    9.34    0.86
  -3   1 -50    0.17    0.42
   3   1  50    0.26    0.37
   3   1  50    0.67    0.51
   3   1  51    0.60    0.36
   3   2 -50   22.25    1.36
   3   2 -50   26.52    1.36
   3   2 -49   15.14    1.13
   3   2 -49   18.45    1.12
   3   2 -48   57.95    2.79
   3   2 -48   61.89    2.74
  -3   2  47    5.14    0.65
   3  -2 -47    5.43    0.78
   3   2 -47    5.09    0.77
   3   2 -47    6.35    0.77
  -3   2  46    0.27    0.59
   3  -2 -46    0.07    0.64
   3   2 -46    0.27    0.66
   3   2 -46    0.90    0.63
  -3   2  45    2.96    0.77
   3  -2 -45    4.42    0.86
  -3   2  45    3.08    0.93
   3   2 -45    3.30    0.84
   3   2 -45    3.31    0.79
  -3   2  44   40.64    2.40
  -3   2  44   37.06    2.25
   3   2 -44   38.09    2.37
   3  -2 -44   38.43    2.31
   3   2 -44   40.93    2.48
  -3   2  43    1.84    0.87
  -3  -2  43    1.18    0.79
   3   2 -43    1.88    0.83
   3  -2 -43    0.88    0.85
  -3   2  43    0.88    0.95
   3   2 -43    1.42    0.87
  -3  -2  42    0.82    0.81
  -3   2  42    1.24    0.94
  -3   2  42    1.48    1.04
  -3  -2  41    7.08    1.10
  -3   2  41    6.56    1.18
  -3   2  41    7.18    0.80
  -3   2  41    8.57    1.28
  -3  -2  41    6.84    0.94
  -3  -2  40  143.83    6.51
  -3   2  40  124.93    5.99
  -3  -2  40  116.69    6.16
  -3   2  40  131.89    6.44
  -3   2  40  134.65    6.41
  -3   2  39    1.19    1.06
  -3   2  39   -0.42    1.00
  -3  -2  39    0.80    0.92
  -3   2  39    0.61    1.04
  -3  -2  39    0.46    0.82
   3   2 -38   55.29    3.54
  -3   2  38   64.05    3.58
  -3  -2  38   58.60    3.32
  -3   2  38   61.63    3.55
  -3   2  38   63.40    3.57
  -3  -2  38   63.96    3.55
  -3  -2  37  157.87    7.98
  -3   2  37  169.48    8.19
  -3   2  37  177.56    8.23
  -3   2  37  181.91    8.28
  -3   2  37  153.20    7.98
   3   2 -37  165.47    8.26
   3  -2 -37  137.62   10.01
  -3  -2  37  182.17    8.28
  -3  -2  36    0.16    0.88
  -3   2  36    1.38    1.07
  -3   2  36    1.24    1.10
  -3   2  36    2.51    0.91
  -3  -2  36    0.29    0.85
  -3   2  36    1.08    1.14
   3   2 -36    2.17    1.16
   3  -2 -36   -0.33    1.33
   3   2 -36   -0.31    1.38
  -3   2  36    1.68    0.85
  -3  -2  36    0.96    0.81
  -3  -2  35   52.86    3.16
  -3   2  35   54.01    3.12
  -3   2  35   50.02    3.05
  -3   2  35   56.08    3.25
  -3   2  35   53.59    3.28
   3   2 -35   51.47    3.27
  -3  -2  35   55.93    3.23
   3  -2 -35   49.29    4.81
   3   2 -35   53.18    4.81
  -3   2  34   15.07    1.45
  -3  -2  34   15.14    1.49
  -3   2  34   16.82    1.67
  -3   2  34   14.14    1.58
   3   2 -34   13.63    1.58
   3  -2 -34   13.13    2.46
   3   2 -34   11.88    2.33
  -3   2  34   14.99    1.28
  -3  -2  34   12.81    1.35
  -3   2  34   13.72    1.37
  -3   2  33   74.20    4.01
  -3  -2  33   70.32    4.03
   3  -2 -33   62.23    5.72
   3   2 -33   69.75    5.74
  -3   2  33   71.53    4.00
  -3   2  33   74.59    4.09
  -3   2  33   76.51    4.18
   3   2 -33   71.81    4.13
  -3   2  33   75.33    3.86
  -3  -2  33   75.69    4.11
  -3   2  32    2.62    1.08
   3   2 -32    3.10    1.16
  -3   2  32    3.08    0.85
  -3   2  32    3.13    0.98
  -3  -2  32    2.60    0.90
  -3   2  32    2.36    1.09
   3  -2 -32    2.90    1.58
   3   2 -32    1.21    1.46
  -3  -2  32    2.40    0.84
  -3   2  32    2.35    0.80
  -3   2  32    1.99    0.77
  -3  -2  31   20.20    1.64
  -3   2  31   19.31    1.56
   3  -2 -31   18.94    2.94
   3   2 -31   19.56    2.80
  -3   2  31   21.48    1.82
  -3   2  31   19.74    1.51
  -3  -2  31   19.48    2.97
  -3   2  31   25.81    3.19
  -3   2  31   18.08    1.50
  -3   2  31   18.52    1.66
  -3   2  31   16.58    1.30
  -3   2  31   20.49    1.74
   3   2 -31   18.71    1.78
  -3  -2  31   22.89    1.74
  -3  -2  30   93.96    4.75
  -3   2  30   87.22    4.67
  -3   2  30   88.97    4.70
  -3  -2  30   83.66    4.65
  -3   2  30   83.07    4.61
   3   2 -30   85.75    6.42
   3  -2 -30   83.34    6.52
  -3   2  30   89.98    6.52
  -3  -2  30   90.62    6.65
  -3   2  30   92.50    4.83
  -3   2  30   93.65    4.56
  -3  -2  29  143.18    8.92
  -3   2  29  124.52    8.51
  -3   2  29  130.58    6.72
  -3  -2  29  136.99    6.74
  -3   2  29  131.43    6.67
   3  -2 -29  133.62    8.72
   3   2 -29  123.87    8.42
  -3   2  29  140.93    6.61
  -3   2  29  140.54    6.87
  -3   2  29  136.89    6.74
  -3  -2  28   10.70    2.23
  -3   2  28    9.29    2.04
  -3   2  28   11.91    1.31
  -3  -2  28   10.24    1.12
  -3   2  28    9.80    1.08
   3   2 -28    8.06    1.87
   3  -2 -28    9.23    2.09
  -3   2  28   10.75    1.11
  -3   2  28   10.85    1.32
  -3   2  28   11.47    0.99
  -3   2  28   10.05    1.22
  -3   2  27  181.95    8.94
  -3  -2  27  186.79    9.00
   3   2 -27  178.81   10.76
   3  -2 -27  190.17   11.03
  -3   2  27  198.29    8.84
  -3  -2  27  200.98   11.13
  -3   2  27  179.39   10.81
  -3   2  27  180.17    9.08
  -3   2  27  190.11    8.92
  -3   2  26  195.36    9.62
  -3  -2  26  199.45    9.67
   3   2 -26  191.94   11.38
   3  -2 -26  199.59   11.57
  -3   2  26  215.98    9.53
  -3   2  26  207.91   11.58
  -3  -2  26  202.86   11.58
  -3   2  26  210.04    9.81
  -3   2  26  201.05    9.60
  -3   2  25  127.16    6.43
  -3  -2  25  128.25    6.48
  -3   2  25  139.46    6.36
   3  -2 -25  130.94    8.25
   3   2 -25  138.71    8.21
  -3   2  25  131.71    6.59
  -3   2  25  127.60    6.41
  -3  -2  25  150.06    8.48
  -3   2  25  140.54    8.30
   3   2 -24   45.86    3.94
   3  -2 -24   47.23    4.07
  -3   2  24   44.15    3.93
  -3  -2  24   50.14    4.15
  -3   2  24   46.33    2.64
  -3   2  24   49.12    2.85
   3   2 -23  104.76    6.75
   3  -2 -23  111.81    6.99
  -3  -2  23  119.80    7.08
  -3   2  23  100.94    6.78
   3   2 -23  112.26    5.50
  -3   2  23  104.38    5.46
   3  -2 -22    0.22    1.10
   3   2 -22    2.44    1.22
  -3   2  22    1.24    1.28
  -3  -2  22    2.77    1.26
   3  -2 -21  151.75    8.67
   3   2 -21  147.42    8.53
  -3   2  21  147.21    8.58
  -3  -2  21  156.41    8.75
   3  -2 -20  357.08   17.39
   3   2 -20  348.38   17.25
  -3  -2  20  343.26   17.32
  -3   2  20  338.32   17.21
   3  -2 -19  544.18   25.43
   3   2 -19  517.49   25.26
  -3  -2  19  538.54   25.41
  -3   2  19  523.18   25.30
   3  -2 -18  297.34   14.77
   3   2 -18  299.17   14.71
  -3  -2  18  284.28   14.74
   3  -2 -17  222.61   11.28
   3   2 -17  212.22   11.17
   3   2 -16   66.82    4.24
   3  -2 -16   61.10    4.18
   3   2 -15    8.76    1.39
   3  -2 -15    8.72    1.41
   3  -2 -14   31.55    2.51
   3   2 -14   27.90    2.38
   3  -2 -13   97.61    5.45
   3   2 -13   92.17    5.36
   3  -2 -12  298.68   14.20
   3   2 -12  287.38   14.13
   3  -2 -11   24.91    2.05
   3   2 -11   22.35    1.96
   3   2 -10   47.61    3.03
   3  -2 -10   45.63    3.02
   3  -2  -9  962.05   42.68
   3   2  -9  923.03   42.61
   3  -2  -8    8.23    1.11
   3   2  -8    8.18    1.12
   3  -2  -7  796.41   35.51
   3   2  -7  770.21   35.46
   3  -2  -6   29.18    2.03
   3   2  -6   28.39    2.00
  -3  -2   5    0.89    0.67
  -3   2   5    1.56    0.59
  -3  -2   4   35.15    2.23
  -3   2   4   30.72    2.14
  -3   2   3   59.72    3.45
  -3  -2   3   64.34    3.51
   3  -2  -2   68.29    4.33
  -3   2   2   69.05    3.84
  -3  -2   2   71.58    3.86
   3   2  -2   72.97    3.80
   3  -2  -2   71.15    3.78
   3  -2  -1   27.84    1.94
   3   2  -1   33.82    2.02
   3  -2  -1   31.80    2.57
  -3  -2   1   33.25    2.06
  -3   2   1   27.64    1.98
   3  -2   0  179.52    7.22
   3   2   0  173.72    7.18
   3  -2   0  175.80    7.86
  -3   2   0  177.80    7.29
  -3  -2   0  172.07    7.26
   3  -2   1  204.53    9.92
   3   2   1  212.62    9.92
   3  -2   1  218.34   10.53
  -3   2  -1  205.72    9.97
  -3  -2  -1  208.91    9.97
   3   2   2  232.32   10.91
   3  -2   2  234.53   10.95
   3  -2   2  243.37   11.49
  -3  -2  -2  226.07   10.94
  -3   2  -2  225.74   10.96
   3  -2   3  503.08   23.04
   3   2   3  499.50   23.00
   3  -2   3  520.82   23.52
  -3  -2  -3  500.16   23.05
   3  -2   4  256.14   11.98
   3   2   4  234.97   11.50
   3  -2   4  244.55   11.57
   3  -2   5  493.39   22.07
   3  -2   5  469.56   21.72
   3   2   5  459.57   21.66
   3  -2   6  985.32   41.97
   3   2   6  885.16   41.60
   3  -2   6  912.70   41.66
   3  -2   7    1.48    1.03
   3  -2   7    2.83    0.89
   3   2   7    1.65    0.79
   3  -2   8   15.79    1.64
   3   2   8   16.88    1.64
   3  -2   9  206.31   10.28
   3  -2  10  709.85   32.58
   3  -2  11  374.78   17.78
   3  -2  12    7.21    1.30
   3  -2  13   40.52    2.97
   3  -2  14   60.02    3.89
   3  -2  15  327.81   15.91
  -3   2 -16  163.83    9.53
   3  -2  16  173.04    8.96
  -3   2 -17    0.88    1.16
   3  -2  17    1.48    1.24
  -3   2 -18   92.12    6.24
   3  -2  18   92.79    5.65
   3  -2  19   13.10    1.83
  -3   2 -19   10.11    1.99
  -3   2 -20   41.66    3.80
   3  -2  20   35.22    3.20
  -3   2 -21   36.49    3.67
   3  -2  21   40.18    3.35
  -3   2 -22  164.07    7.91
  -3   2 -22  157.39    7.76
   3   2  22  162.43    7.70
   3   2  22  161.31    7.50
  -3   2 -22  159.67    7.84
   3  -2  22  160.40    9.04
  -3   2 -22  161.37    9.68
   3   2  22  155.84    7.71
  -3   2 -23   70.51    3.83
  -3   2 -23   66.74    3.67
   3   2  23   64.29    3.60
   3   2  23   67.47    3.41
  -3   2 -23   65.06    3.73
   3   2  23   68.04    3.65
   3  -2  23   68.19    4.88
  -3   2 -23   69.29    5.44
  -3   2 -24    3.41    0.82
   3   2  24    3.99    0.83
  -3   2 -24    4.55    0.97
   3   2  24    4.71    0.70
  -3   2 -24    3.86    0.94
  -3   2 -24    5.20    1.77
  -3  -2 -24    4.40    1.54
   3   2  24    3.69    0.85
   3   2  24    3.54    0.69
   3   2  24    3.64    0.93
   3  -2  24    4.56    1.63
  -3   2 -24    5.80    1.81
  -3   2 -25   51.57    2.99
   3   2  25   50.65    2.89
   3   2  25   49.79    2.96
  -3   2 -25   51.86    3.09
   3   2  25   48.92    2.70
  -3   2 -25   51.36    3.13
  -3   2 -25   48.94    4.43
  -3  -2 -25   51.92    4.49
   3   2  25   53.19    2.72
   3   2  25   48.93    2.94
   3  -2  25   49.42    4.20
  -3   2 -25   44.50    4.43
  -3   2 -26   48.95    3.00
   3   2  26   49.76    2.92
   3   2  26   55.91    3.08
   3   2  26   47.67    2.71
  -3   2 -26   52.06    3.18
  -3   2 -26   52.14    4.62
  -3  -2 -26   42.24    4.26
   3   2  26   54.74    2.77
   3   2  26   52.86    3.01
  -3   2 -26   52.47    3.14
  -3   2 -26   50.34    4.61
  -3   2 -27   11.42    1.36
   3   2  27    9.87    0.94
  -3   2 -27    9.05    1.27
   3   2  27    7.96    1.19
   3   2  27   11.44    1.01
   3   2  27   11.11    1.24
  -3   2 -27   10.05    1.19
   3   2  27    7.20    1.08
  -3   2 -27    7.65    2.01
  -3  -2 -27   12.27    2.25
  -3   2 -27   11.32    2.26
  -3   2 -28   10.28    2.23
   3   2  28    7.90    1.17
   3   2  28   11.24    1.14
   3   2  28   10.49    0.95
  -3   2 -28   12.42    1.43
  -3   2 -28   12.41    2.35
  -3  -2 -28    7.51    2.03
   3   2  28   10.50    1.25
   3   2  28   10.70    1.28
  -3   2 -28    9.54    1.17
  -3   2 -28    9.62    1.33
  -3   2 -29    3.43    0.92
   3   2  29    3.52    0.96
  -3   2 -29    3.75    1.09
  -3   2 -29    2.94    1.00
  -3   2 -29    1.55    1.47
  -3  -2 -29    1.23    1.43
   3   2  29    3.66    1.01
   3   2  29    4.91    0.98
   3   2  29    3.26    1.02
  -3   2 -29    3.27    1.61
  -3   2 -30    5.71    1.04
   3   2  30    5.83    1.06
   3   2  30    5.82    1.05
  -3   2 -30    7.31    1.30
  -3   2 -30    3.55    1.09
  -3   2 -30    6.01    1.84
  -3  -2 -30    5.33    1.87
   3   2  30    5.67    1.11
  -3   2 -30    4.30    1.82
   3   2  30    5.08    1.13
  -3   2 -31   46.75    2.85
  -3   2 -31   49.79    3.05
   3   2  31   46.00    2.75
   3   2  31   45.98    2.59
   3  -2  31   41.82    2.43
  -3   2 -31   46.17    2.99
  -3   2 -31   43.64    4.45
  -3   2 -31   38.48    4.30
   3   2  31   45.67    2.79
   3   2  31   47.73    2.85
   3   2  32   16.53    1.43
   3  -2  32   13.23    1.15
  -3   2 -32   16.97    1.70
   3   2  32   16.42    1.58
   3   2  32   16.85    1.57
  -3   2 -32   15.23    1.49
   3   2  32   16.85    1.52
  -3   2 -32   16.29    2.67
  -3   2 -32   16.52    1.73
   3   2  33   45.00    2.60
   3  -2  33   45.48    2.43
  -3   2 -33   46.61    3.01
   3   2  33   46.37    2.78
   3   2  33   42.89    2.79
  -3   2 -33   44.12    2.85
   3   2  33   45.08    2.71
  -3   2 -33   31.87    3.97
  -3  -2 -33   30.96    3.95
  -3   2 -33   47.08    3.02
   3   2  34    3.77    1.06
   3  -2  34    3.37    0.70
  -3   2 -34    3.99    1.13
   3   2  34    2.74    1.09
   3   2  34    2.75    0.97
  -3   2 -34    3.08    1.03
   3   2  34    2.14    0.93
  -3   2 -34    2.96    1.61
  -3  -2 -34    1.30    1.37
  -3   2 -34    5.17    1.25
   3   2  35   56.54    3.03
   3  -2  35   53.22    2.85
  -3   2 -35   57.93    3.48
   3   2  35   56.91    3.23
   3   2  35   52.83    3.23
  -3   2 -35   57.32    3.31
   3   2  35   54.29    3.15
  -3  -2 -35   46.30    4.73
  -3   2 -35   46.26    4.72
  -3   2 -35   55.84    3.46
   3  -2  36    2.57    0.64
  -3   2 -36    2.77    1.07
   3   2  36    3.46    1.02
  -3   2 -36    2.53    1.17
   3   2  36    1.21    0.91
  -3   2 -36    2.76    0.94
   3   2  36    3.54    1.02
   3   2  36    3.36    0.89
   3   2  37   10.50    1.20
   3   2  37    8.59    1.12
  -3   2 -37   10.89    1.47
   3   2  37    6.59    1.16
  -3   2 -37   10.38    1.27
   3  -2  37    8.95    0.86
  -3   2 -37   10.53    1.36
   3   2  38   42.86    2.72
   3   2  38   47.29    2.59
  -3   2 -38   46.11    2.98
  -3   2 -38   44.32    2.92
  -3   2 -38   44.64    2.81
   3   2  39   78.67    4.47
   3   2  39   88.59    4.32
   3   2  39   87.41    4.61
  -3   2 -39   85.90    4.73
  -3   2 -39   85.30    4.72
  -3   2 -39   90.03    4.62
   3   2  40    0.71    0.79
  -3   2 -40   -0.16    0.99
   3   2  40    1.57    0.92
   3   2  40    1.57    1.09
  -3   2 -40    1.26    0.92
  -3   2 -40    1.01    0.83
   3   2  41   80.11    4.22
   3   2  41   71.42    3.96
  -3   2 -41   75.07    4.20
   3   2  41   75.01    4.08
   3   2  41   77.94    3.82
  -3   2 -41   75.42    4.17
  -3   2 -41   76.96    4.06
   3   2  42    6.28    1.03
   3   2  42    5.51    0.89
  -3   2 -42    7.98    1.27
   3   2  42    9.07    0.99
   3   2  42    8.07    1.23
  -3   2 -42    6.83    1.07
  -3   2 -42    6.46    0.96
  -3   2 -43   32.26    2.16
  -3   2 -43   29.74    2.06
   3   2  43   30.86    1.82
   3   2  43   31.57    2.10
  -3   2 -43   32.19    2.01
   3   2  43   32.43    2.10
   3   2  44    1.59    0.73
   3   2  44    1.85    0.72
  -3  -2 -44    1.40    0.59
  -3   2 -44    3.73    0.92
  -3   2 -44    1.51    0.71
  -3   2 -44    3.38    0.71
   3   2  45    3.64    0.77
  -3  -2 -45    3.24    0.57
  -3   2 -45    4.27    0.85
   3   2  45    3.95    0.69
  -3   2 -45    3.23    0.75
  -3   2 -45    3.78    0.68
  -3   2 -46   12.39    1.11
   3   2  46   12.58    0.87
   3   2  46   13.25    1.04
  -3   2 -46   13.90    1.00
  -3   2 -46   12.80    1.03
   3   2  47    2.13    0.45
   3   2  47    2.68    0.57
  -3   2 -47    2.38    0.53
   3  -2  48   41.80    2.06
   3   2  48   46.13    2.12
   3  -2  49    1.50    0.37
   3   2  49    1.80    0.46
   3   3 -48    1.43    0.27
   3   3 -47   17.01    1.13
   3   3 -47   21.57    1.14
  -3   3  46    7.84    0.70
   3   3 -46    7.17    0.66
   3  -3 -45   11.86    0.95
  -3   3  45   17.09    1.11
   3   3 -45   11.78    1.01
   3   3 -45   15.50    1.05
   3   3 -44    2.42    0.65
   3  -3 -44    2.00    0.66
  -3   3  44    1.69    0.73
  -3   3  44    3.19    0.47
   3   3 -44    2.63    0.61
   3   3 -43    1.01    0.66
   3  -3 -43    0.98    0.69
  -3   3  43    1.06    0.52
   3   3 -43    1.17    0.61
  -3   3  43    1.44    0.77
  -3   3  42   14.69    0.99
   3   3 -42   14.48    1.20
   3   3 -42   12.32    1.20
  -3   3  42   13.50    1.27
  -3   3  41    6.38    0.78
  -3   3  41    7.95    1.14
   3   3 -41    5.19    0.91
   3   3 -41    5.51    0.88
  -3   3  40   25.33    1.79
   3   3 -40   22.60    1.65
  -3   3  40   20.77    1.48
   3   3 -40   22.17    1.68
  -3   3  39  113.24    5.37
  -3  -3  39  110.21    5.32
   3   3 -39  104.04    5.30
   3   3 -39   98.02    5.32
  -3   3  39   99.58    5.13
   3   3 -38   27.87    1.94
  -3   3  38   27.08    1.57
  -3   3  38   33.04    2.14
  -3   3  38   28.42    1.95
  -3   3  38   23.35    1.62
  -3  -3  38   27.58    1.95
  -3   3  38   26.17    1.84
   3   3 -38   27.84    1.99
  -3   3  37   39.79    2.49
   3   3 -37   43.67    2.66
  -3   3  37   37.81    2.38
  -3   3  37   45.56    2.72
  -3   3  37   39.80    2.52
  -3   3  37   41.85    2.20
  -3   3  37   36.67    2.28
  -3  -3  37   42.88    2.56
   3   3 -37   41.21    2.55
   3   3 -36  191.20    9.03
  -3   3  36  185.82    8.64
  -3   3  36  170.45    8.75
   3   3 -36  185.59    9.08
  -3   3  36  187.06    8.94
  -3   3  36  202.50    9.10
  -3   3  36  188.14    8.94
  -3   3  36  206.24    9.15
  -3   3  36  170.82    8.86
  -3  -3  36  195.59    9.02
  -3   3  35    0.27    0.76
  -3   3  35    1.55    1.01
   3   3 -35    0.08    0.83
  -3   3  35    0.91    0.68
  -3   3  35    0.18    0.98
   3   3 -35   -0.15    0.80
  -3   3  35    1.27    1.15
  -3  -3  35    0.21    0.81
  -3   3  35   -0.46    0.67
  -3   3  35    1.37    1.25
  -3   3  34   63.61    3.55
   3   3 -34   54.94    3.44
  -3   3  34   57.71    3.38
  -3   3  34   52.80    3.25
  -3   3  34   57.55    3.08
  -3   3  34   57.41    3.25
   3   3 -34   59.84    3.41
  -3   3  34   65.85    3.32
  -3  -3  34   61.20    3.41
  -3   3  34   56.00    3.47
  -3   3  34   59.72    3.37
  -3   3  33  118.73    5.93
  -3   3  33  111.85    5.68
  -3   3  33  108.31    5.72
  -3   3  33  111.91    5.49
  -3   3  33  111.84    5.80
   3   3 -33  108.17    5.86
  -3   3  33  115.25    5.77
  -3   3  33  113.97    5.88
  -3   3  33  118.58    5.70
   3   3 -33  113.70    5.82
  -3  -3  33  112.78    5.78
  -3   3  32   13.16    1.35
  -3   3  32   11.26    1.24
  -3   3  32   12.92    1.17
   3   3 -32   11.41    1.40
  -3   3  32   13.36    1.52
  -3   3  32   14.85    1.48
  -3   3  32   10.71    1.58
  -3   3  32   13.54    1.34
   3   3 -32   14.29    1.41
  -3   3  32   12.67    1.58
  -3  -3  32   14.08    1.39
  -3   3  31   62.22    3.65
  -3   3  31   64.74    3.80
   3   3 -31   61.53    3.77
  -3  -3  31   67.20    3.72
  -3   3  31   61.45    3.65
  -3   3  31   74.57    3.50
  -3   3  31   59.80    3.44
  -3   3  31   71.15    3.68
   3   3 -31   65.39    3.74
  -3   3  31   72.29    3.75
  -3   3  31   66.75    3.85
  -3   3  30  258.08   11.90
   3   3 -30  243.23   11.99
   3   3 -30  253.37   11.91
  -3   3  30  242.11   11.92
  -3   3  30  241.72   12.02
   3   3 -30  246.94   12.09
  -3   3  30  243.04   11.94
  -3   3  30  270.03   11.63
  -3   3  30  279.13   11.83
  -3  -3  30  246.50   11.98
  -3   3  30  239.82   11.89
  -3   3  29  228.43   10.98
   3   3 -29  224.32   11.07
   3   3 -29  227.06   11.00
  -3   3  29  253.08   10.92
  -3   3  29  221.38   11.01
   3   3 -29  222.99   11.17
  -3   3  29  228.03   11.14
  -3   3  29  220.42   11.03
  -3   3  29  250.29   10.72
  -3  -3  29  229.04   11.06
  -3   3  29  232.35   11.01
  -3   3  28  443.54   20.42
   3   3 -28  432.14   20.50
   3   3 -28  451.89   20.49
   3   3 -28  451.39   20.40
  -3   3  28  486.60   20.37
  -3   3  28  417.02   20.44
  -3   3  28  430.61   20.56
  -3   3  28  443.27   20.49
  -3   3  28  453.58   20.11
  -3  -3  28  439.97   20.48
  -3   3  28  440.24   20.42
  -3   3  27   17.72    1.37
  -3   3  27   15.30    1.49
  -3   3  27   14.51    1.64
  -3   3  27   14.10    1.43
   3   3 -27   15.05    1.46
   3   3 -27   15.61    1.38
   3   3 -27   16.30    1.34
  -3   3  27   13.97    1.15
  -3  -3  27   16.17    1.45
  -3   3  27   13.58    1.37
  -3   3  26  112.87    5.74
   3   3 -26  109.61    5.78
   3   3 -26  116.06    5.82
   3   3 -26  118.47    5.74
  -3   3  26  116.90    5.68
  -3   3  26  105.87    5.87
  -3   3  26  114.14    5.91
  -3   3  26  113.30    5.78
  -3   3  26  124.05    5.58
  -3   3  26  109.28    5.42
  -3  -3  26  107.38    5.73
  -3   3  26  117.41    5.74
  -3  -3  25   60.55    3.43
  -3   3  25   56.54    3.41
   3   3 -25   61.19    3.49
   3   3 -25   62.19    3.50
   3   3 -25   65.74    3.48
  -3   3  25   62.52    3.39
  -3   3  25   64.91    3.50
  -3   3  25   57.50    3.60
  -3   3  25   60.89    3.43
  -3   3  25   64.37    3.27
  -3   3  25   62.31    3.17
  -3   3  25   65.40    3.50
  -3   3  25   62.84    3.64
  -3  -3  24   25.05    1.81
   3   3 -24   23.70    1.82
  -3   3  24   24.16    1.83
   3   3 -24   25.61    1.86
   3   3 -24   26.05    1.82
  -3   3  24   25.33    1.76
  -3   3  24   26.13    1.97
  -3   3  24   24.87    2.02
  -3   3  24   27.14    2.09
  -3   3  24   26.33    1.86
  -3   3  24   27.84    1.63
  -3   3  24   26.76    1.60
  -3   3  24   25.10    1.83
  -3   3  23   40.06    2.22
  -3   3  23   41.03    2.19
  -3   3  23   42.18    2.45
  -3   3  23   40.95    2.63
  -3   3  23   41.82    2.68
  -3   3  23   42.21    2.51
   3   3 -23   39.05    2.46
   3   3 -23   41.66    2.54
   3   3 -23   39.83    2.48
  -3  -3  23   39.03    2.44
  -3   3  23   38.67    2.40
   3   3 -22   59.62    3.29
   3   3 -22   60.89    3.38
  -3   3  22   57.03    3.40
  -3   3  22   58.05    3.45
  -3   3  22   58.11    3.00
  -3   3  22   57.80    3.03
   3   3 -22   62.66    3.34
  -3   3  22   58.80    3.25
  -3  -3  22   57.40    3.25
  -3   3  22   61.71    3.31
  -3   3  21  381.20   17.38
  -3   3  21  382.43   17.43
  -3   3  21  366.59   16.97
  -3   3  21  352.40   16.99
   3   3 -21  386.17   17.34
   3   3 -21  391.65   17.41
  -3   3  21  374.57   17.25
   3   3 -21  382.67   17.27
  -3   3  21  394.97   17.31
  -3   3  20    4.82    0.81
  -3   3  20    4.44    1.07
  -3   3  20    4.68    0.65
  -3   3  20    4.48    0.68
   3   3 -20    3.93    0.75
   3   3 -20    5.46    0.86
  -3   3  20    4.51    0.84
   3   3 -20    5.08    0.79
  -3   3  20    4.51    0.98
  -3   3  19   24.86    1.91
  -3   3  19   28.94    2.02
   3   3 -19   27.17    1.91
   3   3 -19   29.38    1.89
  -3   3  19   27.41    1.83
  -3   3  19   26.23    1.58
  -3   3  19   28.49    1.83
  -3   3  18    4.28    0.65
  -3   3  18    3.17    0.69
  -3   3  18    3.04    0.87
   3   3 -18    3.48    0.76
  -3   3  18    2.81    0.95
   3   3 -18    4.79    0.78
  -3   3  18    4.21    0.79
  -3   3  17  100.47    5.20
   3   3 -17  102.70    5.26
   3   3 -17   96.48    5.19
  -3   3  17  111.68    5.03
  -3   3  17  100.24    5.12
  -3   3  17  102.46    5.17
  -3   3  16    1.28    0.55
  -3   3  15    2.43    0.64
  -3   3  14  234.46   10.92
  -3   3  13   28.73    1.79
  -3   3  12   15.84    1.19
  -3   3  11    0.94    0.50
  -3   3  10  126.84    6.11
  -3   3   9   95.94    4.74
  -3   3   8  249.24   11.51
  -3   3   7   36.99    2.11
  -3   3   6   15.00    1.12
  -3   3   5   59.18    3.09
   3  -3  -5   58.81    4.33
   3  -3  -4  429.01   20.84
   3  -3  -3   62.35    4.44
   3  -3  -2    1.03    1.31
   3  -3  -1    5.20    1.51
  -3   3   0   15.82    1.80
   3  -3   0   18.35    2.24
  -3   3  -1  186.32    9.91
   3  -3   1  195.73   10.13
  -3   3  -2  264.88   13.46
   3  -3   2  273.51   13.59
  -3   3  -3  156.38    8.93
   3  -3   3  180.11    9.09
   3  -3   4   12.48    1.83
  -3   3  -4   10.25    1.62
  -3   3  -5  229.54   12.10
   3  -3   5  240.22   11.96
  -3   3  -6   39.14    3.26
   3  -3   6   41.35    3.18
  -3   3  -7  177.57    9.66
   3  -3   7  173.91    9.24
  -3   3  -8    6.12    1.37
   3  -3   8    3.52    1.20
  -3   3  -9   55.80    4.18
   3  -3   9   52.23    3.73
  -3   3 -10  235.85   12.94
   3  -3  10  255.29   12.45
  -3   3 -11   10.90    1.85
   3  -3  11   11.52    1.65
  -3   3 -12   83.77    5.71
   3  -3  12   80.15    5.04
  -3   3 -13    4.76    1.49
   3  -3  13    4.66    1.40
  -3   3 -14  691.84   34.11
   3  -3  14  727.20   33.22
   3   3  15    1.88    0.68
   3  -3  15    0.32    1.07
  -3   3 -15    2.84    1.53
   3   3  15    1.42    0.69
  -3   3 -16    3.13    0.55
   3   3  16    3.64    0.89
   3   3  16    3.24    0.71
   3   3  16    3.79    0.84
   3  -3  16    2.98    1.28
  -3   3 -16    3.22    1.42
   3   3  16    3.45    0.68
   3   3  16    4.43    0.68
   3   3  16    1.88    0.72
   3   3  16    1.86    0.71
  -3   3 -16    3.55    0.74
   3   3  16    4.14    0.62
   3   3  17   62.59    3.42
  -3   3 -17   58.08    3.13
   3   3  17   64.48    3.34
   3   3  17   62.89    3.39
  -3   3 -17   57.17    3.43
   3   3  17   68.70    3.24
   3   3  17   58.74    3.46
   3   3  17   62.29    3.23
   3   3  17   67.03    3.20
   3   3  17   58.47    3.47
  -3   3 -17   68.37    5.22
  -3   3 -17   64.91    3.47
   3  -3  17   60.39    4.32
   3   3  18   14.93    1.39
  -3   3 -18   17.06    2.60
   3  -3  18   15.25    2.09
   3   3  18   15.27    1.44
   3   3  18   12.85    1.29
  -3   3 -18   15.79    1.31
   3   3  18   12.59    1.24
   3   3  18   13.72    1.22
   3   3  18   14.55    1.30
  -3   3 -18   13.71    1.03
  -3   3 -18   13.40    1.32
   3   3  18   11.92    1.19
   3   3  19   30.88    2.13
  -3   3 -19   30.86    2.18
   3   3  19   33.83    2.26
  -3   3 -19   35.30    3.70
   3   3  19   31.75    2.20
   3   3  19   36.38    2.34
  -3   3 -19   36.13    2.21
   3   3  19   33.78    2.10
   3   3  19   33.23    2.05
   3   3  19   35.60    2.16
  -3   3 -19   32.99    1.88
   3  -3  19   29.92    2.98
   3   3  19   31.91    2.07
   3   3  20    3.87    1.70
   3   3  20    2.66    0.82
  -3   3 -20    0.44    0.76
  -3   3 -20    1.40    0.74
   3  -3  20    1.18    1.14
  -3   3 -20    2.47    1.57
   3   3  20    1.29    0.76
   3   3  20    1.05    0.84
   3   3  20    0.93    0.68
   3   3  20    2.79    0.88
  -3   3 -20    0.95    0.52
   3   3  20    1.19    0.70
   3   3  20    1.43    0.82
   3   3  21    8.92    1.11
  -3   3 -21    7.68    1.11
  -3   3 -21    8.46    1.08
   3  -3  21    5.33    1.58
   3   3  21    7.64    1.12
   3   3  21    7.23    1.04
   3   3  21    7.46    0.95
   3   3  21    9.48    1.12
  -3   3 -21    7.33    0.79
   3   3  21    7.98    0.99
   3   3  21    8.67    1.14
   3   3  22   35.44    2.05
   3   3  22   34.32    2.81
   3   3  22   35.58    2.31
  -3   3 -22   31.88    2.29
  -3   3 -22   35.38    2.28
   3  -3  22   33.58    3.23
   3   3  22   32.01    2.32
   3   3  22   28.50    2.13
   3   3  22   32.16    2.08
   3   3  22   35.97    2.21
  -3   3 -22   36.06    1.92
   3   3  22   31.19    2.12
   3   3  22   32.69    2.24
   3   3  23   31.83    1.91
   3   3  23   34.70    2.80
   3   3  23   29.89    2.13
  -3   3 -23   25.15    2.09
  -3   3 -23   29.04    2.09
   3  -3  23   28.07    3.00
   3   3  23   31.78    2.26
   3   3  23   29.80    2.06
   3   3  23   32.90    1.97
   3   3  23   33.48    2.10
  -3   3 -23   30.27    2.28
   3   3  23   30.33    2.13
  -3   3 -23   30.25    1.74
   3   3  23   23.38    1.91
   3   3  23   29.55    2.12
   3   3  24   32.24    2.72
   3   3  24   30.89    2.18
   3   3  24   30.59    1.92
  -3   3 -24   30.13    2.22
  -3   3 -24   30.55    2.16
   3  -3  24   28.45    3.06
   3   3  24   29.88    2.21
   3   3  24   29.41    2.08
   3   3  24   32.92    1.98
   3   3  24   32.23    2.07
  -3   3 -24   32.17    2.33
   3   3  24   30.58    2.15
  -3   3 -24   29.79    1.74
   3   3  24   24.10    1.95
   3   3  24   28.78    2.12
   3   3  25    5.82    0.90
   3   3  25    5.75    1.05
  -3   3 -25    4.76    1.12
  -3   3 -25    7.07    1.05
   3  -3  25    6.79    1.70
   3   3  25    5.51    1.14
   3   3  25    4.41    1.06
   3   3  25    6.46    0.93
   3   3  25    4.03    1.00
  -3   3 -25    8.51    1.26
  -3   3 -25    5.18    0.69
   3   3  25    5.74    1.20
   3   3  25    4.05    0.93
   3   3  25    5.14    1.09
   3   3  26   20.52    1.78
   3   3  26   22.27    1.59
  -3   3 -26   21.69    1.89
  -3   3 -26   21.95    1.81
  -3   3 -26   21.27    3.13
   3   3  26   23.21    1.94
   3   3  26   22.88    1.84
   3   3  26   22.65    1.62
   3   3  26   22.42    1.72
  -3   3 -26   24.90    2.04
   3   3  26   22.20    1.85
  -3   3 -26   24.87    1.42
   3   3  26   18.40    1.64
   3   3  26   21.18    1.83
   3   3  27    0.43    0.74
   3   3  27    0.72    0.75
  -3   3 -27   -0.17    0.89
  -3   3 -27    0.41    0.78
  -3   3 -27   -0.72    1.33
   3   3  27    0.37    0.83
   3   3  27    0.13    0.94
   3   3  27   -0.36    0.66
   3   3  27    0.24    0.82
  -3   3 -27    0.10    0.90
  -3   3 -27    0.03    0.48
   3   3  27    0.07    1.04
   3   3  27    0.44    0.78
   3   3  27    1.42    0.93
   3   3  28    4.06    0.87
   3   3  28    3.74    0.93
  -3   3 -28    2.70    1.02
  -3   3 -28    3.96    1.00
   3   3  28    4.53    1.12
   3   3  28    5.13    0.85
  -3   3 -28    1.87    1.04
   3   3  28    4.31    1.18
  -3   3 -28    2.53    1.52
   3   3  28    4.23    1.13
   3   3  28    2.01    0.86
   3   3  28    3.87    1.07
   3   3  29   49.38    3.25
   3   3  29   61.06    3.11
  -3   3 -29   57.10    3.47
   3   3  29   53.10    3.29
   3   3  29   56.04    3.05
  -3   3 -29   57.47    3.54
   3   3  29   61.23    3.40
  -3   3 -29   53.58    5.11
   3   3  29   53.93    3.35
   3   3  29   54.34    3.19
   3   3  29   61.70    3.60
   3   3  30  249.54   11.04
  -3   3 -30  233.47   11.01
   3   3  30  244.44   10.76
  -3   3 -30  223.73   10.86
   3   3  30  225.45   10.43
   3   3  30  216.30   10.66
   3   3  30  226.47   10.45
   3   3  30  212.80   10.70
   3   3  30  201.31   10.52
   3   3  31    1.32    1.01
  -3   3 -31    0.98    1.06
   3   3  31    1.82    1.10
  -3   3 -31    0.26    0.98
   3   3  31    1.87    0.70
   3   3  31    1.78    1.12
   3   3  31    1.67    1.06
   3   3  31    0.82    0.80
   3   3  31   -0.35    0.80
   3   3  32    2.81    0.70
   3   3  32    4.06    1.18
  -3   3 -32    3.54    1.06
  -3   3 -32    4.44    1.19
   3   3  32    3.78    1.08
   3   3  32    3.46    1.14
   3   3  32    2.95    0.86
   3   3  32    3.07    1.05
   3   3  33   11.85    1.01
   3  -3  33   10.76    1.04
  -3   3 -33   12.59    1.52
   3   3  33   12.43    1.46
  -3   3 -33   10.92    1.41
   3   3  33   12.53    1.32
   3   3  33   10.11    1.39
   3   3  33   12.76    1.49
   3   3  33    6.45    1.05
  -3   3 -34    7.00    1.26
   3   3  34    6.62    1.20
  -3   3 -34    4.62    1.18
   3   3  34    5.45    1.08
   3   3  34    4.91    1.16
  -3   3 -34    3.72    0.81
   3   3  34    4.73    0.91
   3  -3  34    6.00    0.83
   3   3  34    5.55    0.74
   3   3  35    1.53    0.94
   3   3  35    0.49    0.95
   3   3  35    0.44    1.00
  -3   3 -35    0.88    0.63
   3   3  35    0.30    0.53
   3  -3  35    0.14    0.61
  -3   3 -35    1.59    1.02
  -3   3 -35    2.05    1.06
   3   3  36   -0.08    0.84
   3   3  36    0.20    0.96
   3   3  36    0.37    1.00
  -3   3 -36    0.38    0.58
   3  -3  36    0.62    0.60
  -3   3 -36   -0.23    0.91
  -3   3 -36    0.77    0.94
   3   3  37   46.26    2.37
   3   3  37   41.66    2.53
  -3   3 -37   32.71    2.31
  -3   3 -37   37.44    2.54
  -3   3 -37   43.87    2.73
   3  -3  37   41.61    2.19
   3   3  37   43.48    2.66
  -3   3 -37   37.44    2.58
   3   3  38    0.71    0.97
   3   3  38    0.57    0.91
  -3   3 -38   -0.75    0.88
  -3   3 -38    0.52    0.85
  -3   3 -38    0.26    0.50
   3   3  38   -1.00    0.81
  -3   3 -38    0.31    0.84
   3   3  39   22.82    1.48
   3   3  39   22.28    1.62
  -3   3 -39   15.53    1.29
  -3   3 -39   22.45    1.63
  -3   3 -39   19.02    1.66
   3   3  39   19.70    1.61
  -3   3 -39   20.58    1.64
   3   3  40   -0.14    0.86
   3   3  40    0.09    0.80
  -3   3 -40    0.13    0.80
   3   3  40   -0.24    0.70
  -3   3 -40    0.06    0.71
  -3   3 -41   31.26    2.01
   3   3  41   28.20    1.87
   3   3  41   30.92    1.76
   3   3  41   27.08    1.90
  -3   3 -41   29.75    1.90
   3   3  42    0.33    0.68
   3   3  42    0.65    0.75
  -3   3 -42    0.22    0.63
  -3   3 -42    0.14    0.63
   3   3  42   -0.38    0.58
  -3   3 -43   21.95    1.60
   3   3  43   25.63    1.46
   3   3  43   22.36    1.54
   3   3  44    0.80    0.56
  -3   3 -44    1.15    0.58
   3  -3  44    0.09    0.55
   3   3  45    1.21    0.48
  -3   3 -45    0.68    0.48
   3  -3  45    0.75    0.47
   3  -3  46   26.76    1.44
   3   3  46   26.48    1.35
   3  -3  47    7.11    0.53
   3   4 -44    6.71    0.52
   3   4 -43    1.81    0.40
  -3   4  42   -0.22    0.41
  -3   4  42    0.50    0.56
   3   4 -42    0.34    0.39
  -3   4  41   43.86    2.11
  -3   4  41   45.54    2.30
  -3   4  40    3.75    0.61
  -3   4  40    3.89    0.66
   3   4 -40    2.24    0.41
   3   4 -40    2.61    0.65
  -3   4  39   94.41    4.01
   3   4 -39   83.28    4.15
   3   4 -39   71.92    3.91
  -3   4  39   96.00    4.17
  -3   4  39   75.05    3.82
  -3   4  38    3.09    0.56
  -3   4  38    2.76    0.74
  -3   4  38    2.50    0.55
   3   4 -38    2.94    0.54
  -3   4  37    0.75    0.52
  -3   4  37    0.88    0.73
  -3   4  37    0.78    0.54
  -3   4  36   10.25    0.90
  -3   4  36   11.37    1.15
  -3   4  36   10.78    0.98
  -3   4  35   36.87    2.00
  -3   4  35   35.05    2.22
  -3   4  35   33.84    2.07
  -3   4  34   23.04    1.48
  -3   4  34   21.47    1.56
  -3   4  34   22.31    1.71
  -3   4  33   46.82    2.99
  -3   4  33   53.93    2.88
  -3   4  33   47.69    2.66
  -3   4  33   48.56    2.81
  -3   4  33   52.53    2.97
  -3   4  32    5.68    1.28
  -3   4  32    6.46    0.92
  -3   4  32    6.52    1.04
  -3   4  32    7.43    1.03
  -3   4  32    6.52    1.18
  -3   4  31    4.59    1.21
  -3   4  31    4.27    0.84
  -3   4  31    5.41    1.00
  -3   4  31    7.06    2.18
  -3   4  31    5.16    1.02
  -3   4  31    4.64    1.14
  -3   4  30   18.13    1.70
  -3   4  30   16.77    1.68
  -3   4  30   16.53    1.34
   3   4 -30   15.61    1.25
  -3   4  30   17.73    2.31
  -3   4  30   16.05    1.50
  -3   4  30   16.36    1.64
  -3   4  30   18.43    1.52
   3   4 -30   15.37    1.33
  -3   4  29    2.58    0.99
  -3   4  29    3.92    1.24
   3   4 -29    2.72    0.83
  -3  -4  29    3.55    0.76
  -3   4  29    2.99    1.09
   3   4 -29    3.83    0.78
  -3   4  29    2.39    0.93
  -3   4  29    2.57    1.65
   3   4 -29    1.71    0.60
  -3   4  29    3.55    0.83
  -3   4  29    3.18    1.23
  -3  -4  28   82.44    4.24
  -3   4  28   94.85    4.37
  -3   4  28   82.77    4.43
  -3   4  28   85.43    4.59
   3   4 -28   75.20    4.35
  -3   4  28   78.54    4.49
  -3   4  28   84.96    4.17
  -3   4  28   88.18    4.40
   3   4 -28   77.87    4.26
   3   4 -28   78.41    4.27
  -3   4  28   79.20    4.27
  -3   4  28   81.67    4.49
  -3   4  27   14.11    1.38
   3   4 -27   11.43    1.15
   3   4 -27   11.10    1.15
  -3   4  27   12.68    1.44
   3   4 -27    9.48    1.18
  -3   4  27   13.26    1.63
  -3   4  27   10.31    1.09
  -3   4  27   13.45    1.89
  -3   4  27   12.48    1.10
  -3   4  27   11.90    1.22
  -3   4  27   13.35    1.52
  -3  -4  27   12.48    1.12
  -3   4  27    9.64    1.51
   3   4 -26    0.48    0.62
  -3   4  26   -0.26    0.91
   3   4 -26    0.54    0.64
  -3   4  26    0.47    0.64
  -3   4  26    0.12    0.72
  -3   4  26   -1.04    1.04
  -3   4  26    0.49    1.17
   3   4 -26    0.80    0.76
  -3   4  26   -0.19    0.60
  -3   4  26    0.76    1.61
  -3  -4  26   -0.05    0.60
  -3   4  26   -0.23    1.04
  -3   4  26    0.60    1.18
  -3   4  25   68.26    3.86
   3   4 -25   64.74    3.72
   3   4 -25   75.11    4.01
   3   4 -25   65.83    3.82
  -3   4  25   71.73    3.85
  -3   4  25   79.32    3.99
  -3   4  25   68.36    3.95
   3   4 -25   64.11    3.85
  -3   4  25   76.66    4.16
  -3   4  25   71.45    4.03
  -3   4  25   74.01    3.72
  -3   4  25   72.48    3.62
  -3   4  25   67.39    3.78
  -3   4  25   73.85    4.04
  -3   4  24   32.51    2.20
   3   4 -24   26.45    1.95
   3   4 -24   33.38    2.27
   3   4 -24   35.80    2.26
   3   4 -24   30.66    2.11
  -3   4  24   32.63    2.14
  -3   4  24   32.75    2.35
  -3   4  24   35.48    2.36
   3   4 -24   27.35    2.08
  -3   4  24   33.55    2.46
  -3   4  24   33.36    2.39
  -3   4  24   32.27    1.93
  -3   4  24   33.31    1.96
  -3   4  24   29.22    2.04
  -3   4  24   34.14    2.34
  -3   4  23    6.36    1.19
   3   4 -23    4.44    0.79
  -3   4  23    4.35    1.06
   3   4 -23    6.39    1.07
  -3   4  23    5.73    0.86
   3   4 -23    6.28    0.99
  -3   4  23    6.42    1.02
  -3   4  23    6.36    1.23
  -3   4  23    6.92    1.35
  -3   4  23    6.27    1.36
   3   4 -23    6.07    0.98
  -3   4  23    5.07    1.25
  -3   4  23    5.01    0.80
  -3   4  23    4.13    0.79
   3   4 -23    6.35    0.79
   3   4 -22   14.35    1.32
  -3   4  22   19.34    1.55
   3   4 -22   16.41    1.50
  -3   4  22   18.84    1.54
  -3   4  22   16.62    1.66
  -3   4  22   18.74    1.87
  -3   4  22   17.68    1.42
  -3   4  22   16.20    1.71
   3   4 -22   18.71    1.58
  -3   4  22   16.89    1.28
  -3   4  22   15.93    1.31
   3   4 -22   17.08    1.57
   3   4 -22   19.10    1.40
  -3   4  22   19.16    1.72
   3   4 -21   17.48    1.54
  -3   4  21   21.04    1.51
  -3   4  21   18.75    1.77
  -3   4  21   18.66    1.51
  -3   4  21   20.97    1.85
   3   4 -21   20.80    1.71
  -3   4  21   19.77    1.41
  -3   4  21   20.20    1.46
  -3   4  21   22.55    1.71
   3   4 -21   21.33    1.75
   3   4 -21   19.10    1.49
  -3   4  21   23.02    1.83
   3   4 -20    5.22    0.98
  -3   4  20    4.83    0.77
  -3   4  20    4.46    0.87
  -3   4  20    5.01    0.83
  -3   4  20    5.04    1.16
  -3   4  20    4.68    0.82
   3   4 -20    4.49    0.92
  -3   4  20    4.04    0.92
  -3   4  20    3.89    1.08
   3   4 -20    4.71    0.78
  -3   4  19  113.08    5.62
  -3   4  19  110.89    5.35
  -3   4  19  103.99    5.49
  -3   4  19  110.36    5.67
   3   4 -19  117.77    5.80
   3   4 -19  121.55    5.78
  -3   4  19  105.60    5.30
  -3   4  19  100.33    5.33
  -3   4  19  116.44    5.69
   3   4 -19  109.99    5.54
  -3   4  18    3.56    0.96
   3   4 -18    6.49    0.88
  -3   4  18    4.71    0.78
  -3   4  18    5.08    0.85
  -3   4  18    4.84    0.81
   3   4 -18    6.52    1.05
  -3   4  18    5.28    1.11
   3   4 -18    3.94    0.92
  -3   4  18    5.49    1.72
  -3   4  18    3.83    1.14
  -3   4  17   36.33    2.65
  -3   4  17   35.68    2.49
   3   4 -17   39.74    2.56
  -3   4  17   41.35    2.54
   3   4 -17   37.38    2.37
   3   4 -17   37.92    2.54
  -3   4  17   37.27    2.44
  -3   4  17   37.05    2.32
  -3   4  17   39.56    2.30
  -3   4  16  458.55   20.61
  -3   4  16  422.58   20.37
   3   4 -16  447.54   20.57
   3   4 -16  443.08   20.45
  -3   4  16  431.36   20.40
   3   4 -16  457.33   20.63
  -3   4  16  474.55   20.31
  -3   4  16  442.26   20.35
  -3   4  16  435.08   20.44
  -3   4  15   11.27    1.26
  -3   4  15   11.09    1.48
  -3   4  15   10.40    1.26
   3   4 -15    9.83    1.24
   3   4 -15    9.27    1.13
  -3   4  15   10.62    1.31
   3   4 -15   11.38    1.28
  -3   4  15   11.69    1.11
  -3   4  15   10.70    1.27
  -3   4  14  107.44    5.70
  -3   4  14  121.03    5.83
   3   4 -14  115.47    5.74
  -3   4  14  109.38    5.64
  -3   4  14  113.29    5.82
  -3   4  14  114.26    5.55
   3   4 -14  118.57    5.85
   3   4 -14  111.69    5.82
  -3   4  14  117.67    5.73
  -3   4  14   99.23    5.57
   3   4 -13  106.72    5.33
  -3   4  13  102.99    4.99
  -3   4  13   93.61    5.17
  -3   4  13  110.13    5.26
  -3   4  13   98.93    5.28
  -3   4  13   93.82    5.07
  -3   4  13  109.87    5.33
   3   4 -13  100.82    5.22
  -3   4  13   97.34    5.10
   3  -4 -13   95.60    6.99
  -3   4  13   99.78    5.04
   3   4 -13  100.35    5.33
   3   4 -12  261.39   12.55
   3   4 -12  267.56   12.54
  -3   4  12  281.67   12.54
  -3   4  12  254.54   12.29
   3   4 -12  258.14   12.45
   3   4 -12  272.45   12.57
  -3   4  12  271.67   12.46
  -3   4  12  262.87   12.21
  -3   4  12  284.43   12.40
  -3   4  12  260.92   12.49
   3  -4 -12  252.07   14.34
  -3   4  12  258.18   12.26
  -3   4  12  301.06   12.53
  -3   4  12  233.08   12.23
  -3   4  11    0.95    0.66
  -3   4  11    0.64    0.65
   3   4 -11    0.69    0.80
   3  -4 -11    1.60    1.66
   3   4 -11    0.77    0.68
   3   4 -11    1.72    0.69
  -3   4  11    1.23    0.84
   3   4 -11    0.77    0.71
  -3   4  11    0.55    0.96
  -3   4  11    1.49    0.68
  -3   4  11    1.02    0.63
   3   4 -11    0.76    0.70
  -3   4  11    0.61    0.77
  -3   4  11    0.96    0.75
  -3   4  10  172.62    8.57
   3   4 -10  174.20    8.56
  -3   4  10  183.04    8.46
  -3   4  10  176.03    8.55
   3   4 -10  188.71    8.68
   3   4 -10  167.94    8.59
  -3   4  10  178.79    8.54
  -3   4  10  177.26    8.30
   3   4 -10  180.96    8.62
   3   4 -10  177.51    8.61
  -3   4  10  174.54    8.53
   3  -4 -10  163.39   10.21
  -3   4  10  170.18    8.36
   3   4  -9  178.64    9.06
  -3   4   9  189.79    9.10
  -3   4   9  197.94    8.99
  -3   4   9  178.66    9.01
   3   4  -9  190.23    9.14
   3   4  -9  203.22    9.20
  -3   4   9  200.66    9.10
  -3   4   9  185.69    8.81
   3   4  -9  189.99    9.11
  -3   4   9  190.23    9.07
   3   4  -9  191.84    9.13
   3  -4  -9  172.27   10.67
  -3   4   9  173.34    8.86
   3   4  -8  373.64   16.88
   3   4  -8  391.27   16.92
   3   4  -8  363.29   16.59
  -3   4   8  401.85   16.85
  -3   4   8  360.60   16.52
   3   4  -8  378.79   16.84
  -3   4   8  345.81   16.72
   3   4  -8  375.61   16.84
  -3   4   8  367.44   16.83
  -3   4   8  381.87   16.71
  -3   4   8  361.77   16.73
  -3   4   8  344.18   16.59
   3  -4  -8  350.07   18.53
   3   4  -8  375.65   16.85
  -3   4   8  367.19   16.79
  -3   4   8  325.77   16.35
   3   4  -7   26.99    1.91
  -3   4   7   26.80    1.95
  -3   4   7   26.21    1.69
   3   4  -7   27.23    1.92
  -3   4   7   26.68    1.94
  -3   4   7   23.99    1.87
  -3   4   7   25.73    1.80
   3   4  -7   27.02    1.73
  -3   4   7   27.76    1.91
   3   4  -7   26.19    1.88
   3   4  -7   28.25    1.97
   3   4  -7   28.27    1.94
   3   4  -7   28.48    1.96
   3  -4  -7   29.70    3.32
  -3   4   6  113.02    5.53
   3   4  -6  114.77    5.67
   3   4  -6  112.97    5.65
   3   4  -6  110.86    5.60
   3   4  -6  111.97    5.63
  -3   4   6  115.95    5.68
  -3   4   6  104.28    5.50
  -3   4   6  107.42    5.49
  -3   4   6  113.96    5.62
   3   4  -6  106.15    5.41
  -3   4   6  104.46    5.33
   3   4  -6  115.77    5.62
  -3   4   6  111.43    5.62
   3   4  -6  107.79    5.60
   3  -4  -6  101.09    7.00
   3   4  -5   60.39    3.45
  -3   4   5   63.46    3.34
   3   4  -5   59.04    3.40
   3   4  -5   67.54    3.47
  -3   4   5   59.31    3.44
   3   4  -5   60.71    3.43
  -3   4   5   59.30    3.33
  -3   4   5   60.77    3.32
   3   4  -5   62.17    3.26
  -3   4   5   59.73    3.40
  -3   4   5   54.55    3.15
   3   4  -5   64.32    3.41
   3   4  -5   61.43    3.43
  -3   4   5   62.96    3.46
   3  -4  -5   59.82    4.75
   3   4  -4  153.49    7.20
   3   4  -4  146.09    7.16
   3   4  -4  133.91    7.09
   3   4  -4  150.94    7.13
   3   4  -4  146.64    7.14
   3   4  -4  155.40    7.22
  -3   4   4  146.19    7.19
  -3   4   4  135.93    6.98
  -3   4   4  136.31    7.02
  -3   4   4  145.20    7.15
   3   4  -4  150.03    7.00
  -3   4   4  132.72    6.86
   3   4  -4  155.24    7.20
  -3   4   4  143.53    7.15
  -3   4   4  157.28    7.10
   3  -4  -4  141.88    8.58
   3   4  -3    6.89    0.92
   3   4  -3    8.10    0.98
   3   4  -3    7.48    0.93
   3  -4  -3    7.66    1.80
   3   4  -3    8.17    0.93
   3   4  -3    6.67    0.92
   3   4  -3    6.18    0.94
  -3   4   3    6.79    0.99
  -3   4   3    5.72    0.85
  -3   4   3    6.65    0.92
   3   4  -3    7.69    0.99
  -3   4   3    6.66    0.90
  -3   4   3    6.59    1.00
  -3   4   3    5.60    0.76
  -3   4   3    5.39    0.91
   3   4  -3    6.92    0.80
   3   4  -3    9.49    1.01
   3   4  -2   38.93    2.29
   3   4  -2   37.86    2.36
   3   4  -2   37.27    2.30
   3   4  -2   33.72    2.26
   3   4  -2   36.82    2.30
   3   4  -2   37.74    2.32
   3   4  -2   39.70    2.35
  -3   4   2   33.13    2.19
  -3   4   2   37.41    2.27
  -3   4   2   34.76    2.33
   3   4  -2   39.69    2.35
   3   4  -2   36.85    2.18
  -3   4   2   33.17    2.27
   3  -4  -2   37.47    3.47
   3   4  -1    1.93    0.61
   3   4  -1    1.83    0.64
   3   4  -1    1.99    0.62
   3  -4  -1    2.49    1.44
   3   4  -1    2.43    0.61
   3   4  -1    2.33    0.69
   3   4  -1    2.00    0.66
   3   4  -1    2.24    0.56
  -3   4   1    1.75    0.62
   3   4  -1    2.32    0.69
  -3   4   1    1.52    0.67
   3   4  -1    2.26    0.61
   3   4  -1    0.87    0.65
  -3   4   1    1.51    0.60
  -3   4   1    1.35    0.75
   3   4   0   80.02    3.78
  -3   4   0   75.90    3.82
  -3   4   0   55.13    4.38
   3   4   0   77.02    3.81
   3   4   0   64.52    3.74
   3   4   0   71.48    3.89
   3   4   0   67.67    3.77
   3   4   0   69.00    3.82
   3   4   0   68.78    3.82
   3   4   0   69.57    3.56
   3  -4   0   65.15    4.89
   3   4   0   73.71    3.83
  -3   4   0   68.90    3.77
   3   4   0   75.19    3.89
  -3   4   0   68.30    3.88
   3   4   0   72.09    3.87
   3   4   1   10.63    1.02
   3   4   1    8.74    1.01
   3   4   1    9.60    0.89
   3   4   1    9.28    1.06
   3   4   1    8.85    1.11
   3   4   1   11.33    1.08
   3   4   1    9.17    0.99
   3  -4   1    6.29    1.69
  -3   4  -1    7.98    1.47
   3   4   1   10.95    1.14
   3   4   1    9.01    0.99
   3   4   1    7.05    0.95
  -3   4  -1   10.10    1.04
  -3   4  -1    8.04    0.98
   3   4   1   10.33    1.09
   3   4   2    0.52    0.47
   3   4   2    0.30    0.52
   3   4   2    0.57    0.52
  -3   4  -2    1.28    0.93
   3  -4   2    1.92    1.36
   3   4   2    0.89    0.47
  -3   4  -2    0.55    0.57
   3   4   2    0.25    0.57
   3   4   2    1.21    0.59
   3   4   2    0.53    0.58
   3   4   2    0.80    0.56
   3   4   2   -0.04    0.49
   3   4   2    0.62    0.55
   3   4   2    1.18    0.68
   3   4   2    0.07    0.56
  -3   4  -2    0.06    0.58
   3   4   2    0.72    0.68
   3   4   3  121.94    6.06
   3   4   3  118.98    6.01
   3   4   3  123.48    6.08
   3   4   3  119.33    6.13
   3   4   3  117.73    5.99
  -3   4  -3  133.17    6.11
   3   4   3  108.31    5.74
  -3   4  -3  115.27    7.14
  -3   4  -3  141.33    6.30
   3   4   3  120.54    6.10
   3   4   3  132.88    5.93
   3   4   3  119.34    5.86
   3  -4   3  127.28    7.30
   3   4   3  133.13    6.24
   3   4   3  124.88    6.06
   3   4   3  117.69    6.10
  -3   4  -3  119.46    6.06
   3   4   4   42.43    2.54
   3   4   4   40.70    2.50
   3   4   4   39.52    2.47
   3   4   4   46.18    2.62
  -3   4  -4   53.50    2.70
   3   4   4   49.93    2.77
   3   4   4   44.71    2.66
   3   4   4   41.69    2.33
  -3   4  -4   37.82    3.43
  -3   4  -4   46.71    2.74
   3   4   4   42.94    2.62
   3   4   4   44.56    2.45
   3  -4   4   47.89    3.65
   3   4   4   41.67    2.40
   3   4   4   49.16    2.78
   3   4   4   44.81    2.56
   3   4   4   44.59    2.64
  -3   4  -4   39.64    2.56
  -3   4  -5   88.62    4.65
  -3   4  -5   80.74    5.70
   3   4   5   84.22    4.55
   3   4   5   85.64    4.55
  -3   4  -5   97.40    4.68
   3   4   5   95.15    4.76
   3   4   5   92.66    4.62
   3   4   5   84.91    4.65
   3   4   5   84.11    4.50
   3   4   5   85.79    4.35
   3   4   5   87.48    4.33
  -3   4  -5   98.73    4.82
   3   4   5   98.18    4.43
   3   4   5   87.59    4.46
   3  -4   5   87.60    5.68
   3   4   5   86.70    4.42
   3   4   5   97.15    4.82
   3   4   5   90.48    4.57
   3   4   5   90.36    4.68
   3   4   5   89.99    4.66
  -3   4  -6    1.53    0.61
  -3   4  -6    0.43    1.03
   3  -4   6    3.53    1.31
   3   4   6    2.02    0.56
   3   4   6    1.82    0.58
   3   4   6    1.58    0.55
  -3   4  -6    2.55    0.65
   3   4   6    0.64    0.73
   3   4   6    1.27    0.59
   3   4   6    2.37    0.56
  -3   4  -6    1.87    0.77
   3   4   6    2.20    0.56
   3   4   6    2.38    0.69
   3   4   6    1.58    0.53
   3   4   6    2.09    0.77
   3   4   6    1.99    0.64
   3   4   6    1.51    0.65
   3   4   6    1.83    0.64
  -3   4  -7   99.82    5.65
  -3   4  -7  110.83    7.08
   3   4   7  106.08    5.56
   3   4   7  109.42    5.58
  -3   4  -7  122.23    5.72
   3   4   7  116.63    5.73
   3   4   7  120.10    5.68
   3   4   7  114.24    5.78
   3   4   7  109.30    5.41
   3   4   7  107.35    5.40
  -3   4  -7  126.47    5.89
   3   4   7  125.62    5.52
   3   4   7  118.88    5.57
   3   4   7  111.65    5.48
   3  -4   7  117.82    6.79
   3   4   7  119.54    5.85
   3   4   7  104.19    5.65
   3   4   7  110.51    5.71
  -3   4  -8   73.09    4.11
   3   4   8   72.10    3.82
   3   4   8   77.81    3.86
   3   4   8   75.94    3.85
  -3   4  -8   76.59    5.47
  -3   4  -8   76.71    4.23
  -3   4  -8   88.53    4.17
   3   4   8   78.32    4.12
   3   4   8   79.52    4.07
   3   4   8   75.68    4.19
   3   4   8   71.92    3.96
   3   4   8   83.68    3.94
   3   4   8   79.06    3.99
   3   4   8   80.30    3.92
   3  -4   8   77.42    5.06
   3   4   8   83.83    4.28
   3   4   8   73.20    4.06
   3   4   8   73.24    4.10
   3   4   9    5.74    0.76
   3   4   9    5.80    0.74
  -3   4  -9    6.07    1.60
   3  -4   9    5.36    1.46
  -3   4  -9    5.84    0.94
   3   4   9    4.26    0.94
   3   4   9    4.60    0.76
  -3   4  -9    6.61    0.90
   3   4   9    6.13    0.75
   3   4   9    6.97    0.78
   3   4   9    5.71    0.77
   3   4   9    5.54    0.89
   3   4   9    5.03    0.72
   3   4   9    6.65    1.01
   3   4   9    6.11    0.84
   3   4   9    4.04    0.80
   3   4   9    5.38    0.77
   3   4  10   65.79    3.43
   3   4  10   63.87    3.39
   3   4  10   71.94    3.45
  -3   4 -10   60.27    4.98
  -3   4 -10   72.17    3.84
  -3   4 -10   68.04    3.64
   3   4  10   68.98    3.64
   3   4  10   65.82    3.76
   3   4  10   60.65    3.47
   3   4  10   75.56    3.55
   3   4  10   66.76    3.55
   3   4  10   69.90    3.48
   3  -4  10   66.46    4.59
   3   4  10   66.76    3.77
   3   4  10   67.33    3.62
   3   4  10   61.69    3.63
  -3   4 -11  110.55    5.29
   3   4  11   99.63    5.19
   3   4  11  100.11    5.35
  -3   4 -11   96.35    6.78
   3   4  11  107.22    5.01
   3   4  11   97.39    5.01
   3   4  11  104.84    5.03
  -3   4 -11  107.91    5.44
   3   4  11  118.15    5.18
   3   4  11  100.52    5.14
   3   4  11  107.76    5.06
   3  -4  11   93.82    6.17
   3   4  11  103.24    5.37
   3   4  11   99.25    5.19
   3   4  11   88.81    5.21
   3   4  12   87.41    4.79
  -3   4 -12   97.96    4.90
   3   4  12   83.26    4.77
   3   4  12   95.78    5.03
  -3   4 -12   88.47    6.49
   3   4  12   97.70    4.66
   3   4  12   94.22    4.68
   3   4  12  100.91    4.69
   3   4  12  100.15    5.08
   3   4  12   82.44    4.59
  -3   4 -12   94.41    5.05
   3   4  12  109.62    4.83
   3   4  12  101.74    4.85
   3   4  12  113.02    5.05
   3  -4  12   94.12    5.91
   3   4  12  103.70    4.73
   3   4  12   86.72    4.87
   3   4  12  100.19    5.05
  -3   4 -12   85.53    4.63
   3   4  13   13.68    1.07
  -3   4 -13   15.10    1.43
  -3   4 -13   11.90    2.17
   3  -4  13   17.17    2.13
  -3   4 -13   14.62    1.26
   3   4  13   12.25    1.15
   3   4  13   13.60    1.38
   3   4  13   12.03    1.24
  -3   4 -13   16.38    1.51
   3   4  13   15.85    1.49
  -3   4 -13   13.47    1.12
   3   4  13   16.37    1.43
   3   4  13   13.74    1.12
   3   4  13   13.33    1.12
   3   4  13   15.83    1.21
   3   4  13   15.02    1.48
   3   4  13   15.86    1.18
   3   4  13   11.48    1.13
   3   4  14    7.67    1.03
   3   4  14    7.95    0.91
   3   4  14   12.34    1.36
  -3   4 -14   11.59    1.33
   3   4  14    8.94    0.88
   3   4  14   12.28    1.01
   3   4  14   11.26    1.02
   3   4  14   12.08    1.09
   3   4  14   10.57    1.30
  -3   4 -14   11.91    1.11
   3   4  14   10.17    1.26
   3  -4  14   11.80    1.88
  -3   4 -14    8.83    2.02
  -3   4 -14   10.18    1.23
  -3   4 -14   10.05    0.99
   3   4  14    9.56    1.14
   3   4  15   82.87    4.24
  -3   4 -15   83.66    4.51
  -3   4 -15   88.05    4.73
  -3   4 -15   87.91    6.41
  -3   4 -15   83.38    4.48
   3   4  15   87.14    4.70
   3   4  15   78.40    4.49
  -3   4 -15   84.78    4.72
   3   4  15   98.59    4.68
  -3   4 -15   86.34    4.33
   3   4  15   86.20    4.63
   3   4  15   92.68    4.59
   3   4  15   92.35    4.32
   3   4  15   93.15    4.33
   3   4  15   88.89    4.37
   3   4  15   91.35    4.74
   3  -4  15   81.54    5.54
   3   4  15   75.77    4.35
  -3   4 -16   67.06    3.65
  -3   4 -16   68.54    3.86
  -3   4 -16   59.62    5.19
  -3   4 -16   65.22    3.59
   3   4  16   61.99    3.78
   3   4  16   56.25    3.57
  -3   4 -16   69.44    3.90
   3   4  16   76.23    3.82
   3  -4  16   60.65    4.57
   3   4  16   70.80    3.46
   3   4  16   70.44    3.46
   3   4  16   69.83    3.51
   3   4  16   71.25    3.88
   3   4  16   63.17    3.35
  -3   4 -16   62.09    3.41
   3   4  16   65.33    3.73
   3   4  16   71.55    3.72
   3   4  17   19.03    1.61
   3   4  17   21.72    1.67
  -3   4 -17   24.70    1.97
   3   4  17   23.42    1.87
   3   4  17   20.90    1.39
   3   4  17   22.69    1.59
   3   4  17   23.42    1.61
   3   4  17   21.85    1.69
   3   4  17   24.06    1.92
   3   4  17   21.81    1.86
  -3   4 -17   22.16    1.60
   3  -4  17   18.09    2.43
  -3   4 -17   21.89    3.03
  -3   4 -17   23.07    1.88
  -3   4 -17   20.96    1.70
  -3   4 -17   21.61    1.49
   3   4  17   20.84    1.71
   3   4  17   21.11    1.80
  -3   4 -18  163.85    8.13
  -3   4 -18  168.16    8.32
  -3   4 -18  170.51   10.42
   3   4  18  168.01    8.30
   3   4  18  140.68    8.03
   3   4  18  166.86    8.04
  -3   4 -18  174.83    8.38
   3   4  18  173.86    8.19
   3  -4  18  151.45    9.24
   3   4  18  187.60    8.00
   3   4  18  172.89    8.32
   3   4  18  168.96    7.94
   3   4  18  177.00    7.94
   3   4  18  162.72    7.78
  -3   4 -18  170.20    7.89
   3   4  18  148.29    8.11
   3   4  18  172.57    8.16
   3   4  19   40.95    2.80
   3   4  19   55.92    2.95
  -3   4 -19   48.52    3.15
   3   4  19   57.52    3.12
   3  -4  19   40.79    3.82
   3   4  19   46.28    3.04
  -3   4 -19   47.66    4.67
  -3   4 -19   48.71    3.10
  -3   4 -19   48.98    2.97
  -3   4 -19   48.17    2.70
   3   4  19   42.94    2.88
   3   4  19   53.39    3.05
   3   4  19   59.43    3.20
   3   4  19   53.13    2.82
   3   4  19   51.19    3.10
   3   4  19   53.14    2.99
   3   4  20   85.46    4.33
  -3   4 -20   84.61    4.67
   3   4  20   97.00    4.69
   3   4  20   84.23    4.25
   3   4  20   80.97    4.54
   3   4  20   84.63    4.49
   3  -4  20   70.66    5.40
  -3   4 -20   86.26    4.48
  -3   4 -20   87.26    4.64
  -3   4 -20   83.20    6.40
   3   4  20   71.05    4.21
   3   4  20   69.28    4.32
  -3   4 -20   90.83    4.20
   3   4  20   87.52    4.50
   3   4  20   81.71    4.59
   3   4  21    1.61    0.86
  -3   4 -21    0.74    0.99
  -3   4 -21    0.82    0.66
   3   4  21    1.52    0.72
   3   4  21    1.01    1.07
  -3   4 -21    2.63    0.85
  -3   4 -21    0.89    0.83
  -3   4 -21    2.00    1.50
   3   4  21    1.53    0.83
   3   4  21    4.26    2.20
   3   4  21    1.13    0.81
   3   4  21    1.25    0.85
   3   4  21    1.48    0.91
   3   4  22   46.42    3.05
  -3   4 -22   54.90    4.91
  -3   4 -22   52.76    2.67
   3   4  22   48.91    2.98
   3   4  22   42.89    2.78
  -3   4 -22   49.86    2.97
  -3   4 -22   48.69    3.07
   3   4  22   47.15    2.78
   3   4  22   49.98    2.76
   3   4  22   46.15    3.00
   3   4  22   46.69    2.79
  -3   4 -22   50.87    3.17
   3   4  23   82.51    4.53
  -3   4 -23   74.17    6.22
  -3   4 -23   90.13    4.10
   3   4  23   69.15    4.18
   3   4  23   84.16    4.42
  -3   4 -23   77.61    4.47
  -3   4 -23   80.79    4.40
   3   4  23   74.90    4.20
   3   4  23   80.39    4.45
   3   4  23   86.23    4.26
  -3   4 -23   86.02    4.63
   3   4  24   14.89    1.33
  -3   4 -24   14.02    1.58
   3   4  24   13.00    1.51
  -3   4 -24   13.01    2.53
   3   4  24   13.06    1.32
  -3   4 -24   15.03    1.13
   3   4  24   10.54    1.13
   3   4  24   14.06    1.57
   3   4  24   11.96    1.37
  -3   4 -24   13.17    1.42
  -3   4 -24   11.67    1.39
  -3   4 -25   91.37    4.59
  -3   4 -25   82.70    4.62
   3   4  25   82.60    4.68
   3   4  25   74.80    4.32
  -3   4 -25   83.18    4.15
   3   4  25   93.43    4.39
  -3   4 -25   86.34    4.76
   3   4  25   80.67    4.54
   3   4  26   17.60    1.66
  -3   4 -26   21.36    1.40
   3   4  26   19.65    1.86
  -3   4 -26   19.07    1.72
  -3   4 -26   22.74    1.79
  -3   4 -26   23.71    1.99
   3   4  26   21.98    1.61
   3   4  27   56.31    2.92
   3   4  27   42.11    2.98
  -3   4 -27   56.15    2.73
   3   4  27   46.06    3.16
   3   4  27   52.41    2.90
  -3   4 -27   51.98    3.30
  -3   4 -27   50.06    3.14
  -3   4 -27   56.31    3.16
  -3   4 -28  103.41    5.57
  -3   4 -28  107.37    5.55
   3   4  28  109.73    5.70
   3   4  28  103.95    5.24
  -3   4 -28  112.84    5.13
   3   4  28  108.21    5.30
[truncated: 872,980 more chars]
