# Supplementary material for: Crystal structure and Hirshfeld surface analysis of 1-(tert-butyl­amino)-3-mesitylpropan-2-ol hemi­hydrate
Source: Acta Crystallogr E Crystallogr Commun. 2022 Apr 28;78(Pt 5):525–9. doi: 10.1107/S2056989022004297 (PMC9069515; doi:10.1107/S2056989022004297)
Supplement: Supplementary file 2 [file e-78-00525-Isup2.hkl]

data_I                                                                          
_shelx_title ' T333 in P2(1)/c'                                                 
_shelx_refln_list_code          4                                               
_shelx_F_calc_maximum      216.35                                               
_exptl_crystal_F_000      1144.00                                               
_reflns_d_resolution_high  0.7836                                               
                                                                                
loop_                                                                           
 _space_group_symop_operation_xyz                                               
 'x, y, z'                                                                      
 '-x, y+1/2, -z+1/2'                                                            
 '-x, -y, -z'                                                                   
 'x, -y-1/2, z-1/2'                                                             
                                                                                
_cell_length_a    13.0651                                                       
_cell_length_b     5.8124                                                       
_cell_length_c    41.7384                                                       
_cell_angle_alpha  90.000                                                       
_cell_angle_beta   93.332                                                       
_cell_angle_gamma  90.000                                                       
                                                                                
_shelx_F_squared_multiplier     1.000                                           
                                                                                
loop_                                                                           
 _refln_index_h                                                                 
 _refln_index_k                                                                 
 _refln_index_l                                                                 
 _refln_F_squared_calc                                                          
 _refln_F_squared_meas                                                          
 _refln_F_squared_sigma                                                         
 _refln_observed_status                                                         
   1   0   0         65.89         61.64         3.66 o                         
   2   0   0       1597.42       1407.31        63.45 o                         
   3   0   0      27049.41      24946.85      1104.88 o                         
   4   0   0       1269.63       1172.53        54.21 o                         
   5   0   0       2849.72       2519.34        82.05 o                         
   6   0   0        134.21        117.66         4.33 o                         
   7   0   0        166.00        194.45         6.43 o                         
   8   0   0         26.62         35.45         2.59 o                         
   9   0   0        474.22        434.86        12.85 o                         
  10   0   0       1252.49       1146.37        56.70 o                         
  11   0   0       2943.42       3003.03        81.71 o                         
  12   0   0        242.55        210.46         7.86 o                         
  13   0   0        385.92        368.07        11.40 o                         
  14   0   0        195.60        230.33         8.51 o                         
  15   0   0        198.48        232.71        14.14 o                         
  16   0   0        607.85        577.56       112.28 o                         
   1   1   0         45.45         44.06         1.70 o                         
   2   1   0      17750.06      15794.92       496.91 o                         
   3   1   0         86.08        114.62         7.93 o                         
   4   1   0         50.57         55.49         3.49 o                         
   5   1   0        910.98        868.07        18.95 o                         
   6   1   0        912.68        948.11        16.44 o                         
   7   1   0        258.26        252.93         5.53 o                         
   8   1   0         77.52         96.86         4.82 o                         
   9   1   0        120.63        129.60         4.25 o                         
  10   1   0        785.88        778.99        12.91 o                         
  11   1   0        224.64        213.58         4.76 o                         
  12   1   0        150.82        168.09         5.82 o                         
  13   1   0          2.29          8.35         2.02 o                         
  14   1   0        145.01        150.31         3.80 o                         
  15   1   0        128.73        150.13        12.14 o                         
  16   1   0         62.29         75.46         2.59 o                         
   0   2   0      28038.34      25989.06      1151.81 o                         
   1   2   0        196.01        203.14         8.68 o                         
   2   2   0         16.95          6.36         0.84 o                         
   3   2   0        757.45        722.56        13.51 o                         
   4   2   0       1269.81       1260.92        26.86 o                         
   5   2   0       3158.61       3173.11        72.86 o                         
   6   2   0       1236.00       1242.85        30.77 o                         
   7   2   0         44.36         43.75         3.29 o                         
   8   2   0          0.55          2.92         1.03 o                         
   9   2   0         55.52         68.47         2.17 o                         
  10   2   0        225.21        207.19         5.97 o                         
  11   2   0        110.41         99.65         3.99 o                         
  12   2   0         44.66         38.62         1.87 o                         
  13   2   0         19.48         24.19         2.52 o                         
  14   2   0          1.70          3.92         1.78 o                         
  15   2   0        143.01        151.80         4.23 o                         
  16   2   0         13.95         10.73         1.52 o                         
   1   3   0        408.83        396.02        12.60 o                         
   2   3   0       5414.42       5471.86       174.97 o                         
   3   3   0         78.66         69.47         5.77 o                         
   4   3   0        203.04        211.77        16.23 o                         
   5   3   0        353.90        404.31        25.81 o                         
   6   3   0         12.54         13.18         1.28 o                         
   7   3   0         46.09         40.32         1.51 o                         
   8   3   0          2.61          2.67         1.26 o                         
   9   3   0          2.49          6.32         1.33 o                         
  10   3   0        223.85        201.58         5.94 o                         
  11   3   0         14.31         21.89         2.17 o                         
  12   3   0          7.33         19.19         3.53 o                         
  13   3   0          7.08         12.76         1.35 o                         
  14   3   0         60.84         75.55         2.70 o                         
  15   3   0        628.19        487.50        20.42 o                         
   0   4   0        669.16        800.02        14.05 o                         
   1   4   0         54.71         63.87         1.41 o                         
   2   4   0        269.00        248.96         3.72 o                         
   3   4   0        287.06        291.37         4.65 o                         
   4   4   0          4.28          5.04         0.64 o                         
   5   4   0         11.74         11.43         0.87 o                         
   6   4   0         74.72         73.42         1.72 o                         
   7   4   0        285.92        314.45         7.89 o                         
   8   4   0        953.41        954.44        19.15 o                         
   9   4   0         31.57         28.36         2.11 o                         
  10   4   0          0.27          0.65         1.06 o                         
  11   4   0          1.95          2.36         1.05 o                         
  12   4   0          0.09         -0.05         0.88 o                         
  13   4   0         47.04         43.79         3.30 o                         
   1   5   0        121.85         96.59         1.81 o                         
   2   5   0        117.88        114.74         2.38 o                         
   3   5   0          1.99          2.80         0.78 o                         
   4   5   0        791.54        779.67         9.66 o                         
   5   5   0         14.02         12.35         0.96 o                         
   6   5   0        257.84        267.95         3.95 o                         
   7   5   0          5.02          6.50         0.91 o                         
   8   5   0         12.98         20.79         1.26 o                         
   9   5   0         81.76         79.77         3.60 o                         
  10   5   0          6.59          8.22         1.15 o                         
  11   5   0         16.51         12.08         1.16 o                         
  12   5   0         60.83         37.34         2.10 o                         
   0   6   0         56.38         52.22         3.40 o                         
   1   6   0        159.71        152.59         3.65 o                         
   2   6   0         39.32         44.70         1.79 o                         
   3   6   0         13.97         16.66         1.18 o                         
   4   6   0        276.42        267.63         5.53 o                         
   5   6   0          1.27          2.40         0.82 o                         
   6   6   0         14.16         13.58         1.08 o                         
   7   6   0          9.04          9.33         1.07 o                         
   8   6   0          0.02         -0.15         1.15 o                         
   9   6   0         19.07         17.25         2.77 o                         
   1   7   0          5.87          8.75         0.97 o                         
   2   7   0         14.07         14.85         1.13 o                         
   3   7   0        337.65        326.21        16.21 o                         
   4   7   0          2.89          4.22         0.81 o                         
   5   7   0         31.62         21.33         1.01 o                         
 -16   1   1          9.51         10.08         0.88 o                         
 -15   1   1        186.51        200.55        12.12 o                         
 -14   1   1         14.29         20.20         2.53 o                         
 -13   1   1        518.91        563.29        11.42 o                         
 -12   1   1        935.95        995.13        17.21 o                         
 -11   1   1          6.36          6.25         1.31 o                         
 -10   1   1        390.21        392.02         8.12 o                         
  -9   1   1        299.19        291.56         6.67 o                         
  -8   1   1          0.47          0.88         1.27 o                         
  -7   1   1          0.16          0.32         1.18 o                         
  -6   1   1        173.44        182.65         4.34 o                         
  -5   1   1          2.68          6.76         1.40 o                         
  -4   1   1          2.38          3.79         1.82 o                         
  -3   1   1      18123.65      16237.88       509.76 o                         
  -2   1   1        590.89        580.81        19.60 o                         
  -1   1   1        238.32        219.52         6.18 o                         
   0   1   1      12702.69      11267.93       352.90 o                         
   1   1   1       3232.47       2856.18        74.08 o                         
   2   1   1       9074.98       8001.61       205.64 o                         
   3   1   1        886.19        805.77        27.20 o                         
   4   1   1         62.04         45.81         3.86 o                         
   5   1   1        312.97        306.00         8.02 o                         
   6   1   1        937.82        972.82        16.75 o                         
   7   1   1        575.99        570.16        12.87 o                         
   8   1   1         81.63        126.42         5.52 o                         
   9   1   1        803.68        861.70        17.27 o                         
  10   1   1       1147.23       1059.05        19.58 o                         
  11   1   1        176.57        159.11         4.37 o                         
  12   1   1         35.27         41.57         2.06 o                         
  13   1   1        706.43        740.75        16.03 o                         
  14   1   1        210.95        232.89         5.26 o                         
  15   1   1        114.75        139.58         8.07 o                         
  16   1   1        218.04        215.69         5.38 o                         
 -16   2   1          0.63         -0.33         1.03 o                         
 -15   2   1          4.96          5.99         2.11 o                         
 -14   2   1          5.47          5.77         1.60 o                         
 -13   2   1        384.58        411.53        13.09 o                         
 -12   2   1         39.61         37.33         2.56 o                         
 -11   2   1         67.32         75.43         3.22 o                         
 -10   2   1        309.82        285.57         6.58 o                         
  -9   2   1          1.70          4.70         1.08 o                         
  -8   2   1        162.49        129.45         3.21 o                         
  -7   2   1         12.82          6.20         2.03 o                         
  -6   2   1         71.52         76.21         4.57 o                         
  -5   2   1        635.84        735.28        16.55 o                         
  -4   2   1        112.55        101.77         3.17 o                         
  -3   2   1        119.63        127.14         5.12 o                         
  -2   2   1        386.93        414.10         8.29 o                         
  -1   2   1       5842.08       5402.44       169.87 o                         
   0   2   1        108.19         95.67         3.95 o                         
   1   2   1        310.24        317.80        21.10 o                         
   2   2   1        244.53        249.34         6.45 o                         
   3   2   1        893.65        862.86        18.48 o                         
   4   2   1          2.33          3.97         1.32 o                         
   5   2   1        423.13        458.80        11.45 o                         
   6   2   1        201.08        183.79         6.90 o                         
   7   2   1       1220.13       1257.37        33.75 o                         
   8   2   1        132.61        118.84         6.08 o                         
   9   2   1        160.09        139.84         3.36 o                         
  10   2   1       1370.59       1373.28        20.54 o                         
  11   2   1        336.98        373.59         7.39 o                         
  12   2   1        254.92        263.71         6.24 o                         
  13   2   1          1.29         -0.60         1.26 o                         
  14   2   1        126.01        131.33         4.81 o                         
  15   2   1         83.46         80.66         2.37 o                         
  16   2   1        108.83         73.73         4.11 o                         
 -15   3   1          4.16          4.75         1.04 o                         
 -14   3   1         10.97         27.73         2.06 o                         
 -13   3   1          1.85          4.08         1.35 o                         
 -12   3   1        161.75        164.76         4.62 o                         
 -11   3   1        167.20        164.31         5.36 o                         
 -10   3   1          3.22          4.31         1.64 o                         
  -9   3   1          1.67          1.90         1.28 o                         
  -8   3   1        149.71        141.92         4.27 o                         
  -7   3   1        388.77        394.72         6.97 o                         
  -6   3   1         12.50          9.26         1.11 o                         
  -5   3   1          8.13         24.41         7.07 o                         
  -4   3   1        176.62        163.15        14.14 o                         
  -3   3   1         25.62         21.37         6.21 o                         
  -2   3   1         19.27         20.37         3.68 o                         
  -1   3   1         14.11         16.14         2.17 o                         
   0   3   1        736.35        795.27        19.65 o                         
   1   3   1         79.89         86.91         4.87 o                         
   2   3   1        640.37        614.00        21.88 o                         
   3   3   1        810.20        785.10        29.11 o                         
   4   3   1         75.23         66.21         8.84 o                         
   5   3   1         21.58         18.62         6.82 o                         
   6   3   1        364.19        327.43         6.20 o                         
   7   3   1        308.58        271.28         5.13 o                         
   8   3   1        493.23        466.88         7.98 o                         
   9   3   1          0.05          1.42         1.31 o                         
  10   3   1        166.54        166.08         5.91 o                         
  11   3   1         16.32         17.23         1.99 o                         
  12   3   1        377.15        365.74         8.66 o                         
  13   3   1        113.93        105.05         3.62 o                         
  14   3   1        181.35        196.33         6.52 o                         
  15   3   1          0.05          3.04         1.62 o                         
 -14   4   1         21.99         10.85         1.27 o                         
 -13   4   1          9.76          7.85         1.10 o                         
 -12   4   1          0.58          2.55         1.23 o                         
 -11   4   1         52.47         52.59         1.99 o                         
 -10   4   1         58.41         71.72         2.40 o                         
  -9   4   1         29.87         22.27         1.35 o                         
  -8   4   1        134.26        129.34         4.75 o                         
  -7   4   1         12.60         10.21         1.32 o                         
  -6   4   1         42.22         45.16         1.40 o                         
  -5   4   1        470.63        471.85         6.53 o                         
  -4   4   1         62.05         55.54         1.33 o                         
  -3   4   1          6.20          7.97         0.69 o                         
  -2   4   1        405.20        454.17         5.76 o                         
  -1   4   1        310.03        363.03         5.26 o                         
   0   4   1          0.32          1.21         0.63 o                         
   1   4   1         34.67         36.21         1.07 o                         
   2   4   1         10.38         19.32         0.94 o                         
   3   4   1         54.81         38.74         1.23 o                         
   4   4   1        149.90        149.95         2.29 o                         
   5   4   1        845.45        863.98        10.44 o                         
   6   4   1          0.16          1.39         0.78 o                         
   7   4   1        296.84        272.32         4.86 o                         
   8   4   1         42.28         42.89         2.71 o                         
   9   4   1        307.27        267.60         8.96 o                         
  10   4   1          1.58          0.29         1.12 o                         
  11   4   1          2.63          4.89         0.99 o                         
  12   4   1         15.53         17.24         1.42 o                         
  13   4   1          3.06          1.58         1.36 o                         
 -12   5   1          4.17          5.42         1.03 o                         
 -11   5   1         11.41          6.77         1.07 o                         
 -10   5   1         28.75         25.48         1.89 o                         
  -9   5   1        239.23        221.45         4.91 o                         
  -8   5   1          5.95          6.06         0.94 o                         
  -7   5   1        620.98        624.77         9.16 o                         
  -6   5   1         12.90          9.76         0.90 o                         
  -5   5   1         49.72         57.43         1.69 o                         
  -4   5   1        963.47        934.77        13.08 o                         
  -3   5   1         93.25         99.14         1.85 o                         
  -2   5   1         44.40         39.50         1.34 o                         
  -1   5   1        299.38        322.04         6.28 o                         
   0   5   1         57.45         51.26         1.21 o                         
   1   5   1         74.63         74.25         1.63 o                         
   2   5   1        238.95        230.52         4.82 o                         
   3   5   1        448.72        444.45         5.78 o                         
   4   5   1        133.90        131.23         2.77 o                         
   5   5   1          1.01          1.43         0.84 o                         
   6   5   1         14.03         12.80         0.92 o                         
   7   5   1         15.67         17.46         1.07 o                         
   8   5   1        362.13        397.11        12.55 o                         
   9   5   1         43.36         50.92         1.84 o                         
  10   5   1          5.72          4.74         1.14 o                         
  11   5   1         89.45         70.49         2.78 o                         
  12   5   1          5.15          2.56         0.83 o                         
  -9   6   1         64.47         62.18         8.69 o                         
  -8   6   1        235.86        237.47         5.97 o                         
  -7   6   1          3.65          4.68         0.87 o                         
  -6   6   1        112.71        118.10         4.67 o                         
  -5   6   1         16.03         20.00         1.19 o                         
  -4   6   1         81.33         87.35         2.25 o                         
  -3   6   1         15.20         13.18         1.06 o                         
  -2   6   1          3.57          4.07         1.18 o                         
  -1   6   1          7.87         10.92         1.30 o                         
   0   6   1         19.25         22.74         1.76 o                         
   1   6   1        365.49        377.49         9.97 o                         
   2   6   1        334.40        335.17         6.97 o                         
   3   6   1        122.63        135.42         5.05 o                         
   4   6   1         86.18        101.46         3.30 o                         
   5   6   1         43.58         49.57         1.77 o                         
   6   6   1         16.10         19.52         1.17 o                         
   7   6   1         47.02         46.18         1.58 o                         
   8   6   1         16.83         17.17         1.21 o                         
   9   6   1         51.37         42.53         2.53 o                         
  -5   7   1          9.73          8.06         0.75 o                         
  -4   7   1          5.20          5.06         1.62 o                         
  -3   7   1          0.84          0.91         0.98 o                         
  -2   7   1          7.82          9.99         1.05 o                         
  -1   7   1          2.64          4.38         1.12 o                         
   0   7   1          3.28          3.55         1.26 o                         
   1   7   1         33.85         31.17         1.30 o                         
   2   7   1         22.76         24.29         1.28 o                         
   3   7   1         56.84         52.07         3.74 o                         
   4   7   1          1.84          0.58         0.65 o                         
   5   7   1         40.02         26.82         1.12 o                         
 -16   0   2        728.42        649.41       110.76 o                         
 -15   0   2        470.78        545.85        18.48 o                         
 -14   0   2        138.37        155.33         6.86 o                         
 -13   0   2       1863.44       1938.79       142.69 o                         
 -12   0   2       3572.60       3647.10        76.45 o                         
 -11   0   2       5281.89       5262.95       106.89 o                         
 -10   0   2       2279.73       2274.43        62.88 o                         
  -9   0   2       1177.63       1120.37        28.40 o                         
  -8   0   2         52.05         50.27         3.56 o                         
  -7   0   2         18.89         22.10         2.77 o                         
  -6   0   2         94.70         90.68         3.96 o                         
  -5   0   2       1478.79       1400.69        46.91 o                         
  -4   0   2        396.35        420.93        15.40 o                         
  -3   0   2         17.48         58.07         3.66 o                         
  -2   0   2       1554.56       1412.20        64.44 o                         
  -1   0   2        689.68        580.41        26.79 o                         
   1   0   2       8739.42       7645.40       339.13 o                         
   2   0   2      46805.87      40946.81      1282.36 o                         
   3   0   2       7236.61       6586.55       207.56 o                         
   4   0   2       1792.02       1708.67        55.79 o                         
   5   0   2        822.22        836.15        29.01 o                         
   6   0   2        223.37        219.96         7.47 o                         
   7   0   2        209.22        233.63         9.26 o                         
   8   0   2        125.81        107.22         9.30 o                         
   9   0   2        618.62        599.71        16.61 o                         
  10   0   2        604.15        620.44        21.85 o                         
  11   0   2        139.21        151.50         9.40 o                         
  12   0   2         69.66         66.96         3.55 o                         
  13   0   2          0.50          1.91         1.48 o                         
  14   0   2          6.78         11.35         1.33 o                         
  15   0   2        102.43        102.51        12.41 o                         
  16   0   2        511.82        563.60        26.38 o                         
 -16   1   2          5.32         17.86         2.47 o                         
 -15   1   2        122.91        135.86         8.57 o                         
 -14   1   2        192.75        214.01         5.78 o                         
 -13   1   2         18.65         19.66         1.85 o                         
 -12   1   2          1.15          6.15         1.90 o                         
 -11   1   2        190.54        197.63         5.25 o                         
 -10   1   2        169.74        161.92         4.19 o                         
  -9   1   2        186.94        191.51         4.54 o                         
  -8   1   2         18.10         15.36         1.80 o                         
  -7   1   2        339.87        327.52         6.71 o                         
  -6   1   2       1235.25       1334.81        25.52 o                         
  -5   1   2       2313.37       2460.74        55.31 o                         
  -4   1   2        777.35        784.80        22.50 o                         
  -3   1   2       2293.22       2158.59        69.76 o                         
  -2   1   2      11437.94      10470.34       232.44 o                         
  -1   1   2       3700.37       3609.17        71.83 o                         
   0   1   2      29629.64      26124.55       514.80 o                         
   1   1   2       6869.49       6162.66       158.68 o                         
   2   1   2         13.45          9.77         1.71 o                         
   3   1   2       7564.85       7166.67       226.16 o                         
   4   1   2         64.92         62.58         4.47 o                         
   5   1   2        863.02        891.75        21.59 o                         
   6   1   2       2699.67       2913.34        54.53 o                         
   7   1   2          4.26          0.03         1.63 o                         
   8   1   2          0.87          2.22         2.15 o                         
   9   1   2         16.23         24.55         2.55 o                         
  10   1   2        211.83        189.43         4.65 o                         
  11   1   2        166.08        161.08         4.81 o                         
  12   1   2         36.85         42.76         1.89 o                         
  13   1   2          5.65         16.61         2.00 o                         
  14   1   2          0.85          1.53         1.21 o                         
  15   1   2          1.62         -0.09         1.77 o                         
  16   1   2        111.49        107.11         3.80 o                         
 -16   2   2          0.24          0.25         1.11 o                         
 -15   2   2        109.47        114.07         3.30 o                         
 -14   2   2         12.93         12.20         1.98 o                         
 -13   2   2          1.68         -0.25         1.74 o                         
 -12   2   2        322.49        306.87         7.63 o                         
 -11   2   2        682.47        635.74        11.03 o                         
 -10   2   2         17.77         19.95         1.62 o                         
  -9   2   2         15.34         11.40         1.27 o                         
  -8   2   2        101.64         84.76         2.93 o                         
  -7   2   2         15.73         12.93         2.37 o                         
  -6   2   2        734.55        810.70        15.24 o                         
  -5   2   2        505.44        516.92        12.21 o                         
  -4   2   2        964.56       1093.24        21.08 o                         
  -3   2   2        303.16        290.81         7.18 o                         
  -2   2   2         23.14         20.30         1.41 o                         
  -1   2   2        192.76        198.41        10.81 o                         
   0   2   2       1648.12       1588.50        41.96 o                         
   1   2   2       1421.55       1395.96        46.18 o                         
   2   2   2        254.97        254.25         5.99 o                         
   3   2   2        977.71        954.98        20.30 o                         
   4   2   2        313.04        317.57         8.16 o                         
   5   2   2       1645.97       1728.21        36.63 o                         
   6   2   2        116.71         96.68         5.26 o                         
   7   2   2         42.78         40.15         3.69 o                         
   8   2   2        312.16        255.47         5.55 o                         
   9   2   2         49.69         43.71         1.78 o                         
  10   2   2          4.75          5.75         1.52 o                         
  11   2   2         12.10         14.80         3.41 o                         
  12   2   2        100.62         92.29         4.33 o                         
  13   2   2          3.65          0.92         1.28 o                         
  14   2   2         42.43         40.47         4.01 o                         
  15   2   2          1.00          2.01         0.96 o                         
 -15   3   2         29.92         18.99         1.30 o                         
 -14   3   2        107.44         98.10         4.47 o                         
 -13   3   2          0.03          0.98         1.18 o                         
 -12   3   2         14.03         17.39         1.66 o                         
 -11   3   2          4.83          0.59         1.60 o                         
 -10   3   2         28.38         44.20         2.56 o                         
  -9   3   2         30.27         24.18         1.74 o                         
  -8   3   2        101.35         94.27         3.29 o                         
  -7   3   2        188.59        168.47         4.31 o                         
  -6   3   2        106.15        100.66         2.74 o                         
  -5   3   2        165.40        179.72        15.53 o                         
  -4   3   2        178.68        201.74        15.99 o                         
  -3   3   2          0.76          4.23         5.38 o                         
  -2   3   2          1.23          0.15         2.16 o                         
  -1   3   2       1053.62       1203.56        33.18 o                         
   0   3   2       1842.43       1914.89        51.53 o                         
   1   3   2        572.39        536.06        16.37 o                         
   2   3   2       1795.68       1832.47        52.51 o                         
   3   3   2       1048.19       1106.41        39.30 o                         
   4   3   2       1148.08       1169.03        59.26 o                         
   5   3   2          2.44          3.16         5.47 o                         
   6   3   2         19.34         22.27         1.42 o                         
   7   3   2          7.69          4.18         0.97 o                         
   8   3   2         42.23         43.40         1.59 o                         
   9   3   2         58.79         62.70         2.38 o                         
  10   3   2          0.02         -0.20         1.61 o                         
  11   3   2         14.95         14.90         1.97 o                         
  12   3   2         28.36         26.84         2.17 o                         
  13   3   2        238.85        271.41         5.92 o                         
  14   3   2        165.51        176.27         4.88 o                         
  15   3   2        173.68        126.64        13.40 o                         
 -14   4   2         24.81         16.69         1.56 o                         
 -13   4   2         63.65         61.94         3.35 o                         
 -12   4   2         13.06         13.75         1.50 o                         
 -11   4   2          4.08          5.71         1.02 o                         
 -10   4   2          0.50          1.04         1.00 o                         
  -9   4   2         14.35         14.35         1.12 o                         
  -8   4   2         57.81         54.34         1.76 o                         
  -7   4   2          6.06          7.11         0.99 o                         
  -6   4   2        321.93        315.44         5.30 o                         
  -5   4   2        121.10        121.30         2.15 o                         
  -4   4   2         87.50         75.68         1.46 o                         
  -3   4   2        132.63        151.21         2.57 o                         
  -2   4   2        590.07        592.83         7.07 o                         
  -1   4   2        333.00        349.56         5.10 o                         
   0   4   2        474.60        541.59         7.76 o                         
   1   4   2        234.07        230.21         3.36 o                         
   2   4   2         39.30         63.08         1.42 o                         
   3   4   2          3.55          2.46         0.57 o                         
   4   4   2          0.63          0.65         0.60 o                         
   5   4   2         35.55         28.60         1.16 o                         
   6   4   2        261.95        246.70         3.72 o                         
   7   4   2          2.32          2.69         1.03 o                         
   8   4   2        658.01        621.51        11.89 o                         
   9   4   2         53.27         57.51         2.27 o                         
  10   4   2        308.66        312.80         7.01 o                         
  11   4   2         15.85         15.22         1.17 o                         
  12   4   2          0.06          0.27         1.26 o                         
  13   4   2          1.19          2.03         1.28 o                         
 -12   5   2         57.47         35.34         2.59 o                         
 -11   5   2         64.35         59.30         4.44 o                         
 -10   5   2          1.63          2.07         1.13 o                         
  -9   5   2         39.58         42.83         2.32 o                         
  -8   5   2        226.96        229.32         4.44 o                         
  -7   5   2        521.45        567.85         8.44 o                         
  -6   5   2          0.44          2.71         0.82 o                         
  -5   5   2         21.38         19.30         1.03 o                         
  -4   5   2         77.48         80.67         1.83 o                         
  -3   5   2        441.39        422.10         6.58 o                         
  -2   5   2         21.71         19.13         1.12 o                         
  -1   5   2          3.84          7.41         0.92 o                         
   0   5   2         63.87         52.30         1.46 o                         
   1   5   2         64.02         80.23         1.72 o                         
   2   5   2         75.74         89.31         1.99 o                         
   3   5   2         94.49         71.67         1.58 o                         
   4   5   2       1364.28       1374.40        15.40 o                         
   5   5   2        358.12        338.84         5.03 o                         
   6   5   2        228.87        231.91         3.66 o                         
   7   5   2         39.40         33.29         1.37 o                         
   8   5   2        764.34        770.47        11.53 o                         
   9   5   2          6.99          4.88         1.32 o                         
  10   5   2        220.52        205.78         6.41 o                         
  11   5   2         15.88         15.00         1.45 o                         
  12   5   2         18.38          9.08         0.95 o                         
  -9   6   2          0.72          2.19         1.01 o                         
  -8   6   2         33.77         24.36         5.03 o                         
  -7   6   2         12.63         13.62         1.20 o                         
  -6   6   2         25.52         29.82         1.62 o                         
  -5   6   2          9.29          9.98         1.24 o                         
  -4   6   2         24.41         24.59         1.55 o                         
  -3   6   2         55.41         47.57         1.63 o                         
  -2   6   2        336.02        324.49         8.69 o                         
  -1   6   2          4.30          5.30         1.22 o                         
   0   6   2         54.82         47.33         2.24 o                         
   1   6   2         65.25         75.46         2.04 o                         
   2   6   2        153.57        162.21         5.06 o                         
   3   6   2          6.72          6.98         1.26 o                         
   4   6   2         39.56         43.49         1.58 o                         
   5   6   2         30.17         30.55         1.35 o                         
   6   6   2          1.16          1.11         0.94 o                         
   7   6   2         32.94         31.47         2.00 o                         
   8   6   2         33.94         37.36         1.77 o                         
   9   6   2        112.55         94.26         5.20 o                         
  -5   7   2          7.84          5.73         1.01 o                         
  -4   7   2         13.35         12.06         1.38 o                         
  -3   7   2         10.99         10.97         1.03 o                         
  -2   7   2          2.64          1.93         1.23 o                         
  -1   7   2        216.58        225.67         7.83 o                         
   0   7   2         66.96         75.92         2.61 o                         
   1   7   2          9.52          7.94         0.83 o                         
   2   7   2         47.69         40.27         1.56 o                         
   3   7   2        168.43        169.73         8.55 o                         
   4   7   2          0.01          0.15         0.66 o                         
   5   7   2         89.36         55.44         2.27 o                         
 -16   1   3        141.22        148.36         3.78 o                         
 -15   1   3         61.33         95.50         3.16 o                         
 -14   1   3          2.89         12.66         1.75 o                         
 -13   1   3        115.67        158.74        10.68 o                         
 -12   1   3        402.59        393.23         8.65 o                         
 -11   1   3       1007.61       1065.05        17.21 o                         
 -10   1   3          0.36          2.83         1.30 o                         
  -9   1   3         94.42         85.25         2.94 o                         
  -8   1   3       1054.74       1129.75        19.85 o                         
  -7   1   3       1025.80       1016.70        20.18 o                         
  -6   1   3        101.93         89.62         2.73 o                         
  -5   1   3       1215.46       1156.27        27.01 o                         
  -4   1   3          8.85          6.46         1.95 o                         
  -3   1   3      23620.25      21560.91       478.23 o                         
  -2   1   3       7854.36       7422.65       165.16 o                         
  -1   1   3       2171.34       1818.87        40.86 o                         
   0   1   3        416.26        342.50         6.14 o                         
   1   1   3       1785.82       1623.78        42.36 o                         
   2   1   3       2717.50       2395.49        62.38 o                         
   3   1   3       1025.62       1013.08        33.81 o                         
   4   1   3        685.00        685.36        24.23 o                         
   5   1   3       2366.31       2427.32        55.04 o                         
   6   1   3       3398.52       3342.61        75.90 o                         
   7   1   3         37.65         31.56         2.34 o                         
   8   1   3        199.91        206.94         7.45 o                         
   9   1   3        512.28        533.52        11.50 o                         
  10   1   3       1988.31       1916.70        30.47 o                         
  11   1   3        269.95        272.12         6.95 o                         
  12   1   3         39.13         34.08         1.76 o                         
  13   1   3        362.28        382.56         8.71 o                         
  14   1   3          0.00         -0.17         1.44 o                         
  15   1   3        404.63        478.13        25.98 o                         
  16   1   3          0.82          5.38         0.94 o                         
 -16   2   3         61.31         37.04         8.63 o                         
 -15   2   3          3.11          1.42         1.45 o                         
 -14   2   3         57.37         63.24         3.03 o                         
 -13   2   3         72.09         78.08         3.83 o                         
 -12   2   3         30.91         29.00         2.04 o                         
 -11   2   3        406.59        417.69         9.12 o                         
 -10   2   3       1127.75       1127.50        17.11 o                         
  -9   2   3         18.53         17.10         1.37 o                         
  -8   2   3          3.70          4.60         1.01 o                         
  -7   2   3        460.56        514.16        10.76 o                         
  -6   2   3        295.85        302.05         7.01 o                         
  -5   2   3       7575.61       7600.91       154.20 o                         
  -4   2   3       2769.54       2673.35        60.42 o                         
  -3   2   3        248.22        255.11        10.11 o                         
  -2   2   3       2668.30       2517.95       112.19 o                         
  -1   2   3        606.16        568.34        19.50 o                         
   0   2   3       1267.39       1143.63        30.66 o                         
   1   2   3       1353.27       1195.42        45.40 o                         
   2   2   3       1085.78       1081.46        25.05 o                         
   3   2   3       2055.77       2079.00        47.57 o                         
   4   2   3        508.81        522.98        12.29 o                         
   5   2   3        780.47        795.46        18.14 o                         
   6   2   3        895.62        787.32        20.71 o                         
   7   2   3        721.65        683.84        17.03 o                         
   8   2   3       1910.43       1762.32        28.02 o                         
   9   2   3         11.60          8.86         1.10 o                         
  10   2   3          8.09          5.32         1.23 o                         
  11   2   3       1709.90       1676.22        26.96 o                         
  12   2   3        730.20        812.62        17.66 o                         
  13   2   3          4.11          3.57         1.29 o                         
  14   2   3          9.87         12.23         2.73 o                         
  15   2   3          4.30         10.57         2.82 o                         
 -15   3   3         44.49         32.02         2.24 o                         
 -14   3   3        108.50        124.70         3.40 o                         
 -13   3   3          7.67          9.84         1.37 o                         
 -12   3   3          1.03          2.86         1.30 o                         
 -11   3   3        110.22         98.45         3.43 o                         
 -10   3   3         28.73         21.55         2.09 o                         
  -9   3   3        342.61        311.95         7.30 o                         
  -8   3   3        316.74        323.07         7.89 o                         
  -7   3   3         20.81         12.02         1.44 o                         
  -6   3   3         20.18         26.93         1.71 o                         
  -5   3   3        223.47        232.57        18.37 o                         
  -4   3   3        216.88        244.61        18.21 o                         
  -3   3   3        241.80        256.24        18.25 o                         
  -2   3   3        572.02        500.82        19.34 o                         
  -1   3   3        703.48        644.15        18.77 o                         
   0   3   3       2153.27       2168.57        71.01 o                         
   1   3   3       4730.94       4575.62       146.75 o                         
   2   3   3       5028.98       5123.56       164.45 o                         
   3   3   3        625.77        694.01        48.76 o                         
   4   3   3        173.39        161.06        13.64 o                         
   5   3   3         36.44         40.77         7.89 o                         
   6   3   3          2.10          3.22         0.89 o                         
   7   3   3        113.06         97.64         2.49 o                         
   8   3   3        190.81        179.87         3.96 o                         
   9   3   3         14.85         12.94         1.20 o                         
  10   3   3         42.25         48.76         2.31 o                         
  11   3   3          6.82          6.55         1.80 o                         
  12   3   3         97.44        102.19         4.50 o                         
  13   3   3         57.02         80.01         4.32 o                         
  14   3   3         35.95         29.17         2.46 o                         
  15   3   3         52.36         44.44         2.24 o                         
 -14   4   3          0.20         -0.41         0.78 o                         
 -13   4   3          3.36          4.85         0.85 o                         
 -12   4   3         13.07         15.41         1.52 o                         
 -11   4   3          0.28          0.95         0.91 o                         
 -10   4   3          7.03         15.14         1.64 o                         
  -9   4   3         25.15         38.83         1.55 o                         
  -8   4   3         18.32         17.75         1.09 o                         
  -7   4   3        642.26        604.34         9.13 o                         
  -6   4   3       1732.61       1643.17        22.50 o                         
  -5   4   3        510.20        510.55         6.89 o                         
  -4   4   3        650.31        612.98         7.28 o                         
  -3   4   3         25.88         28.79         0.93 o                         
  -2   4   3          1.41          1.59         0.62 o                         
  -1   4   3        222.41        204.80         3.08 o                         
   0   4   3         45.72         64.69         1.59 o                         
   1   4   3         31.00         22.08         0.91 o                         
   2   4   3        233.40        247.31         3.66 o                         
   3   4   3        551.43        507.81         6.55 o                         
   4   4   3        171.74        158.08         2.76 o                         
   5   4   3         73.76         78.07         1.71 o                         
   6   4   3        134.70        110.41         2.10 o                         
   7   4   3        639.94        652.38         9.57 o                         
   8   4   3         32.66         28.88         1.63 o                         
   9   4   3         37.66         39.47         1.59 o                         
  10   4   3          8.47          2.82         1.16 o                         
  11   4   3          3.64          4.95         1.03 o                         
  12   4   3        142.14        168.78         9.46 o                         
  13   4   3          7.90          5.31         0.89 o                         
 -12   5   3         35.99         15.78         1.77 o                         
 -11   5   3        109.92        109.56         6.53 o                         
 -10   5   3         49.35         46.48         2.17 o                         
  -9   5   3          7.53          9.23         1.46 o                         
  -8   5   3        218.09        225.73         4.41 o                         
  -7   5   3        496.02        524.86         8.22 o                         
  -6   5   3         39.61         34.03         1.25 o                         
  -5   5   3        159.14        154.81         2.68 o                         
  -4   5   3          7.07          5.52         0.74 o                         
  -3   5   3        671.30        713.89        12.04 o                         
  -2   5   3        123.42        109.09         2.43 o                         
  -1   5   3         89.00         73.46         2.19 o                         
   0   5   3         80.48         97.73         1.91 o                         
   1   5   3        105.32        107.78         2.04 o                         
   2   5   3          9.01         14.06         0.90 o                         
   3   5   3         56.87         56.59         1.33 o                         
   4   5   3        107.79        111.54         1.90 o                         
   5   5   3        390.32        383.42         6.25 o                         
   6   5   3        288.47        291.59         4.58 o                         
   7   5   3         67.04         73.47         2.39 o                         
   8   5   3         26.06         32.26         2.14 o                         
   9   5   3         34.02         32.56         2.38 o                         
  10   5   3         15.03         19.33         1.31 o                         
  11   5   3          0.07          0.07         0.87 o                         
  12   5   3          0.27          0.45         1.19 o                         
  -9   6   3         10.90          9.66         1.44 o                         
  -8   6   3        122.99        111.26        10.38 o                         
  -7   6   3          1.84          2.43         1.01 o                         
  -6   6   3          0.33          1.67         1.13 o                         
  -5   6   3          0.28          0.48         1.15 o                         
  -4   6   3         61.68         55.64         1.96 o                         
  -3   6   3         81.53         80.82         2.73 o                         
  -2   6   3          0.80          2.96         1.30 o                         
  -1   6   3        164.93        159.74         4.64 o                         
   0   6   3         48.12         57.22         2.46 o                         
   1   6   3         68.47         77.91         2.03 o                         
   2   6   3         53.81         56.51         2.00 o                         
   3   6   3        383.06        398.04         8.11 o                         
   4   6   3          1.11          1.44         1.01 o                         
   5   6   3         67.35         69.99         2.04 o                         
   6   6   3         10.59         14.73         1.15 o                         
   7   6   3         30.53         37.72         1.44 o                         
   8   6   3         92.69         95.06         2.53 o                         
   9   6   3         81.59         63.21         3.90 o                         
  -5   7   3          9.35          3.48         0.87 o                         
  -4   7   3          1.41          0.08         1.01 o                         
  -3   7   3         60.25         61.56         2.73 o                         
  -2   7   3        104.71        110.33         3.42 o                         
  -1   7   3         22.33         18.44         1.94 o                         
   0   7   3          0.01         -0.42         1.35 o                         
   1   7   3          0.04          0.69         0.72 o                         
   2   7   3         63.30         59.19         1.90 o                         
   3   7   3          6.06          4.19         1.56 o                         
   4   7   3         65.80         48.85         3.08 o                         
   5   7   3         56.84         35.65         2.17 o                         
 -16   0   4        246.81        258.98         7.44 o                         
 -15   0   4        822.87        971.70        26.09 o                         
 -14   0   4        229.86        287.78        10.98 o                         
 -13   0   4        417.95        406.99        32.06 o                         
 -12   0   4          1.17         -1.32         2.04 o                         
 -11   0   4       1321.72       1284.88        32.04 o                         
 -10   0   4        687.64        706.31        28.21 o                         
  -9   0   4        992.26        958.85        25.00 o                         
  -8   0   4        162.07        165.57         6.59 o                         
  -7   0   4         25.80         38.58         3.03 o                         
  -6   0   4        510.05        509.36        14.96 o                         
  -5   0   4       2837.91       2557.52        67.60 o                         
  -4   0   4       1251.52       1142.01        31.09 o                         
  -3   0   4         29.69         40.32         5.01 o                         
  -2   0   4      14505.15      13031.84       578.52 o                         
  -1   0   4        104.14        114.58         6.66 o                         
   0   0   4       6171.31       5400.42       239.80 o                         
   1   0   4      16145.79      14702.13       651.67 o                         
   2   0   4        681.73        637.29        21.22 o                         
   3   0   4       7915.00       7192.42       227.04 o                         
   4   0   4       1355.68       1322.17        43.72 o                         
   5   0   4        615.52        658.04        23.48 o                         
   6   0   4       1849.63       1957.80        65.18 o                         
   7   0   4       2238.84       2272.80       124.34 o                         
   8   0   4          0.35          0.73         2.28 o                         
   9   0   4          9.30          8.54         2.00 o                         
  10   0   4         22.65         15.96         1.96 o                         
  11   0   4        118.60        128.04        13.12 o                         
  12   0   4        768.80        775.76        25.63 o                         
  13   0   4         23.12         17.36         2.10 o                         
  14   0   4       1105.55       1225.27        40.88 o                         
  15   0   4        314.15        341.27        16.89 o                         
  16   0   4         46.90         51.82         3.82 o                         
 -16   1   4         12.05         19.40         3.37 o                         
 -15   1   4        112.60        144.77         4.80 o                         
 -14   1   4        171.65        180.54         4.90 o                         
 -13   1   4        967.10       1033.43        19.88 o                         
 -12   1   4         63.51         69.19         3.21 o                         
 -11   1   4        496.64        530.73        11.69 o                         
 -10   1   4        282.49        265.45         5.85 o                         
  -9   1   4        158.68        159.72         3.70 o                         
  -8   1   4        296.53        316.38         6.80 o                         
  -7   1   4        166.49        164.42         4.40 o                         
  -6   1   4       1373.79       1426.81        24.64 o                         
  -5   1   4         77.25         91.24         3.71 o                         
  -4   1   4       1848.95       1807.32        42.15 o                         
  -3   1   4        597.74        511.88        12.95 o                         
  -2   1   4       7724.24       7272.30       161.92 o                         
  -1   1   4         93.42         73.86         2.76 o                         
   0   1   4       1740.26       1542.31        28.44 o                         
   1   1   4          1.38         -0.43         1.32 o                         
   2   1   4      10408.55       9757.86       250.25 o                         
   3   1   4       5680.84       5325.89       137.67 o                         
   4   1   4          8.03          9.37         3.00 o                         
   5   1   4       1300.71       1262.41        29.68 o                         
   6   1   4         44.36         61.60         3.49 o                         
   7   1   4        801.96        833.67        17.79 o                         
   8   1   4         58.41         62.99         4.08 o                         
   9   1   4        246.07        219.70         4.90 o                         
  10   1   4         92.57         86.00         3.21 o                         
  11   1   4        175.79        164.90         4.08 o                         
  12   1   4        211.78        219.67         5.68 o                         
  13   1   4          4.20          7.94         1.42 o                         
  14   1   4          0.03          0.81         1.47 o                         
  15   1   4         20.41         38.33         7.52 o                         
  16   1   4         48.37         52.52         1.90 o                         
 -15   2   4         38.40         31.45         1.64 o                         
 -14   2   4         36.31         40.44         3.07 o                         
 -13   2   4         81.91         74.79         2.96 o                         
 -12   2   4         29.39         25.64         1.91 o                         
 -11   2   4        446.68        471.39         8.18 o                         
 -10   2   4         63.94         57.90         2.17 o                         
  -9   2   4          3.74          9.36         1.12 o                         
  -8   2   4        440.51        461.57         8.15 o                         
  -7   2   4         18.36         16.92         1.37 o                         
  -6   2   4         13.44         24.02         1.39 o                         
  -5   2   4       5070.13       5080.28       134.35 o                         
  -4   2   4        339.02        384.48        12.67 o                         
  -3   2   4         96.23        135.59         9.10 o                         
  -2   2   4         87.76         91.36         4.85 o                         
  -1   2   4       2785.38       2665.32        59.39 o                         
   0   2   4        178.53        160.67         5.45 o                         
   1   2   4         58.98         78.83         4.84 o                         
   2   2   4         73.24         71.57         3.28 o                         
   3   2   4       1085.06       1007.81        27.71 o                         
   4   2   4         16.01         25.65         2.82 o                         
   5   2   4         36.03         35.72         2.56 o                         
   6   2   4        204.87        187.02         7.09 o                         
   7   2   4        107.28         94.14         5.10 o                         
   8   2   4          2.33         -1.03         1.20 o                         
   9   2   4        218.20        215.46         3.97 o                         
  10   2   4        178.44        174.63         3.62 o                         
  11   2   4        341.01        349.88        13.35 o                         
  12   2   4         73.04         73.20         3.74 o                         
  13   2   4         75.74         73.82         3.40 o                         
  14   2   4          2.56          0.85         1.09 o                         
  15   2   4        144.45        143.40         5.32 o                         
 -15   3   4          0.11          0.38         0.54 o                         
 -14   3   4         65.23         67.56         3.00 o                         
 -13   3   4        517.54        551.98        12.09 o                         
 -12   3   4        301.96        323.67         7.21 o                         
 -11   3   4        118.53        106.96         3.31 o                         
 -10   3   4        222.57        217.92         6.99 o                         
  -9   3   4         10.78         20.76         2.17 o                         
  -8   3   4       1845.99       1836.03        37.83 o                         
  -7   3   4        712.39        754.77        16.33 o                         
  -6   3   4        340.53        358.06         6.81 o                         
  -5   3   4       1176.93       1214.24        62.92 o                         
  -4   3   4        316.47        344.84        23.10 o                         
  -3   3   4       1727.11       1763.08        85.65 o                         
  -2   3   4        182.43        151.99         7.99 o                         
  -1   3   4       1011.69        961.31        32.07 o                         
   0   3   4        125.91        148.56         7.50 o                         
   1   3   4        180.73        207.81         9.87 o                         
   2   3   4       4729.72       4715.83       151.69 o                         
   3   3   4         40.02         46.60         4.98 o                         
   4   3   4       2165.02       2222.50       105.62 o                         
   5   3   4        265.28        230.18        17.34 o                         
   6   3   4         39.96         61.87         1.96 o                         
   7   3   4         91.68         92.31         2.58 o                         
   8   3   4        354.48        336.01         6.42 o                         
   9   3   4        398.13        407.03         6.91 o                         
  10   3   4         45.77         41.05         2.02 o                         
  11   3   4        206.74        220.41         7.68 o                         
  12   3   4         79.40         80.71         4.59 o                         
  13   3   4         39.03         47.49         2.08 o                         
  14   3   4          6.36          4.39         0.90 o                         
  15   3   4          5.90          2.18         0.95 o                         
 -14   4   4          3.60          0.41         0.70 o                         
 -13   4   4         43.30         37.16         1.62 o                         
 -12   4   4         35.44         30.66         2.15 o                         
 -11   4   4          1.01          0.67         0.95 o                         
 -10   4   4          2.37          8.90         1.14 o                         
  -9   4   4         65.61         74.48         2.00 o                         
  -8   4   4        304.22        278.37         4.76 o                         
  -7   4   4          2.02          6.29         0.90 o                         
  -6   4   4          0.01          2.66         0.85 o                         
  -5   4   4         51.37         45.50         1.35 o                         
  -4   4   4         78.99         88.16         1.72 o                         
  -3   4   4        570.14        600.10         7.37 o                         
  -2   4   4         62.18         60.95         1.34 o                         
  -1   4   4       2175.80       2287.11        26.80 o                         
   0   4   4        173.00        188.33         2.98 o                         
   1   4   4        429.58        472.66         6.19 o                         
   2   4   4        466.31        497.93         6.59 o                         
   3   4   4        198.27        182.86         3.14 o                         
   4   4   4         92.63         92.94         1.67 o                         
   5   4   4        129.65        138.72         2.54 o                         
   6   4   4        119.05        117.40         2.33 o                         
   7   4   4          8.79         11.39         1.11 o                         
   8   4   4         19.83         22.06         1.35 o                         
   9   4   4         42.24         42.25         2.05 o                         
  10   4   4         75.64         63.82         2.19 o                         
  11   4   4          0.38          0.70         1.24 o                         
  12   4   4          4.49          4.26         0.99 o                         
  13   4   4         28.80         25.94         1.60 o                         
 -12   5   4         61.74         45.78         7.64 o                         
 -11   5   4         23.11         26.07         2.07 o                         
 -10   5   4          0.32          1.16         0.98 o                         
  -9   5   4         88.11         83.86         2.41 o                         
  -8   5   4         49.62         47.84         2.01 o                         
  -7   5   4        414.71        430.56         6.92 o                         
  -6   5   4        112.04        106.12         2.17 o                         
  -5   5   4         73.43         81.44         1.81 o                         
  -4   5   4         50.45         47.30         1.22 o                         
  -3   5   4        332.22        336.64         7.68 o                         
  -2   5   4        123.64        136.83         2.65 o                         
  -1   5   4        115.94        117.93         2.90 o                         
   0   5   4        101.37         77.72         1.74 o                         
   1   5   4        778.47        820.87        12.78 o                         
   2   5   4         57.77         78.02         1.58 o                         
   3   5   4         29.37         32.29         1.08 o                         
   4   5   4         24.83         20.76         0.91 o                         
   5   5   4        360.99        343.79         5.31 o                         
   6   5   4          7.84          4.53         0.95 o                         
   7   5   4        312.12        296.86         5.38 o                         
   8   5   4        388.31        386.88         9.88 o                         
   9   5   4         74.71         98.35         3.08 o                         
  10   5   4         28.84         23.45         1.33 o                         
  11   5   4         37.25         31.56         1.48 o                         
  12   5   4         40.98         20.18         1.93 o                         
  -9   6   4         65.34         44.30         2.71 o                         
  -8   6   4         15.48         12.02         3.95 o                         
  -7   6   4          1.60          4.38         1.68 o                         
  -6   6   4          0.05         -0.02         1.06 o                         
  -5   6   4         79.65         87.43         4.71 o                         
  -4   6   4          3.29          1.51         1.11 o                         
  -3   6   4         99.94        115.55         3.40 o                         
  -2   6   4        166.73        165.37         6.17 o                         
  -1   6   4         37.83         29.59         1.81 o                         
   0   6   4         15.63         23.56         1.70 o                         
   1   6   4          6.74          6.24         0.91 o                         
   2   6   4         33.51         45.03         1.57 o                         
   3   6   4          0.38          1.52         1.03 o                         
   4   6   4        469.35        513.60        11.25 o                         
   5   6   4         21.05         23.29         1.34 o                         
   6   6   4         24.42         29.98         1.77 o                         
   7   6   4         50.25         58.80         2.18 o                         
   8   6   4         50.04         47.48         1.72 o                         
   9   6   4          5.20          5.22         1.44 o                         
  -5   7   4         30.68         23.27         4.01 o                         
  -4   7   4         77.47         65.40         2.63 o                         
  -3   7   4          0.99          1.67         0.79 o                         
  -2   7   4         81.29         84.08         3.37 o                         
  -1   7   4         71.44         72.53         6.76 o                         
   0   7   4        165.88        175.68         5.12 o                         
   1   7   4          6.86          8.52         0.90 o                         
   2   7   4          0.01         -0.85         0.85 o                         
   3   7   4          3.16          2.43         1.10 o                         
   4   7   4          8.73          8.63         1.21 o                         
   5   7   4        104.04         77.59         7.42 o                         
 -16   1   5         26.30         29.07         2.25 o                         
 -15   1   5         50.25         72.99         4.03 o                         
 -14   1   5          2.94          2.54         1.83 o                         
 -13   1   5          2.80          6.63         2.99 o                         
 -12   1   5        112.68        122.71         3.72 o                         
 -11   1   5        616.55        621.85        11.34 o                         
 -10   1   5         10.30          7.85         1.35 o                         
  -9   1   5        340.43        332.56         9.29 o                         
  -8   1   5        485.19        526.84        11.43 o                         
  -7   1   5        199.69        188.03         4.85 o                         
  -6   1   5       5236.55       5442.79        99.28 o                         
  -5   1   5       1167.74       1159.62        24.40 o                         
  -4   1   5       6919.78       6869.76       154.13 o                         
  -3   1   5       2385.58       2310.60        52.83 o                         
  -2   1   5      10011.56       9280.81       206.46 o                         
  -1   1   5      15756.69      14663.54       327.50 o                         
   0   1   5       6908.60       6494.52       166.55 o                         
   1   1   5          0.04          4.09         1.48 o                         
   2   1   5       1694.68       1629.12        43.06 o                         
   3   1   5       4801.68       4600.04       119.37 o                         
   4   1   5        931.06        991.89        38.63 o                         
   5   1   5       3085.72       3136.92        70.70 o                         
   6   1   5        450.09        487.65        13.49 o                         
   7   1   5         10.75         10.51         2.24 o                         
   8   1   5       1383.63       1467.92        33.25 o                         
   9   1   5        170.62        138.91         3.31 o                         
  10   1   5        186.42        163.46         5.08 o                         
  11   1   5       1491.79       1483.20        25.84 o                         
  12   1   5         45.70         51.87         2.58 o                         
  13   1   5         49.40         52.37         2.47 o                         
  14   1   5         67.96         74.26         3.22 o                         
  15   1   5         63.70         74.45         3.92 o                         
  16   1   5         12.44         13.47         0.92 o                         
 -16   2   5          5.97         12.90         1.68 o                         
 -15   2   5         15.09         15.61         1.10 o                         
 -14   2   5        299.56        327.84         8.45 o                         
 -13   2   5          3.28          5.33         1.41 o                         
 -12   2   5         12.42         22.07         3.43 o                         
 -11   2   5         45.93         51.11         2.28 o                         
 -10   2   5         83.04         73.12         2.39 o                         
  -9   2   5         54.80         54.17         1.98 o                         
  -8   2   5         93.51        106.82         2.47 o                         
  -7   2   5       1480.16       1551.39        26.49 o                         
  -6   2   5       2151.80       2247.37        42.34 o                         
  -5   2   5       2820.09       2724.00        73.29 o                         
  -4   2   5       4450.88       4658.48       148.93 o                         
  -3   2   5          2.30          5.12         1.82 o                         
  -2   2   5       2981.04       2881.90        74.67 o                         
  -1   2   5        287.77        230.72         4.85 o                         
   0   2   5         94.00         75.43         2.25 o                         
   1   2   5       3210.18       3093.38        99.40 o                         
   2   2   5        670.28        652.98        32.96 o                         
   3   2   5       1977.85       1949.47        51.76 o                         
   4   2   5        169.96        151.49         6.41 o                         
   5   2   5        173.91        164.70         9.29 o                         
   6   2   5        494.81        470.75        13.72 o                         
   7   2   5        116.68        118.08         7.08 o                         
   8   2   5         96.40        111.88         2.84 o                         
   9   2   5        600.97        637.22        10.23 o                         
  10   2   5         49.25         52.83         1.77 o                         
  11   2   5         23.26         23.18         1.55 o                         
  12   2   5         16.84         22.54         2.25 o                         
  13   2   5        222.19        241.97         8.54 o                         
  14   2   5         24.13         27.20         2.14 o                         
  15   2   5         39.85         35.48         1.94 o                         
 -15   3   5          7.20          1.50         0.53 o                         
 -14   3   5         92.11        101.72         3.76 o                         
 -13   3   5          2.11          4.06         1.71 o                         
 -12   3   5        706.92        740.97        16.09 o                         
 -11   3   5         49.16         50.66         3.04 o                         
 -10   3   5         47.36         35.62         2.08 o                         
  -9   3   5       1471.82       1418.58        33.81 o                         
  -8   3   5        350.08        356.34         6.86 o                         
  -7   3   5        589.23        571.43        13.32 o                         
  -6   3   5         74.75         82.54         2.39 o                         
  -5   3   5         43.62         59.51        10.03 o                         
  -4   3   5        187.99        252.14        14.88 o                         
  -3   3   5        252.69        242.70        10.34 o                         
  -2   3   5        241.10        245.31        14.18 o                         
  -1   3   5        387.84        365.73        19.85 o                         
   0   3   5         30.66         36.80         3.57 o                         
   1   3   5        203.01        238.35        10.85 o                         
   2   3   5          3.64          6.73         3.09 o                         
   3   3   5        981.48        966.03        34.96 o                         
   4   3   5          0.62          6.70         6.04 o                         
   5   3   5        584.52        607.90        34.56 o                         
   6   3   5        181.49        195.71         5.67 o                         
   7   3   5         11.64         12.40         1.11 o                         
   8   3   5        134.03        124.90         3.70 o                         
   9   3   5         99.20         78.54         2.38 o                         
  10   3   5         98.28         96.51         3.40 o                         
  11   3   5         46.74         52.53         3.35 o                         
  12   3   5        107.18        106.73         3.93 o                         
  13   3   5          0.33          1.23         1.12 o                         
  14   3   5         26.79         19.35         1.36 o                         
  15   3   5        149.12         82.51        10.03 o                         
 -13   4   5         12.65          8.92         1.01 o                         
 -12   4   5          3.79          4.31         1.11 o                         
 -11   4   5        148.81        143.22         4.00 o                         
 -10   4   5          0.11          1.24         1.03 o                         
  -9   4   5         27.09         18.50         1.31 o                         
  -8   4   5         40.59         41.45         1.32 o                         
  -7   4   5        165.66        156.70         2.48 o                         
  -6   4   5         81.13        101.71         1.90 o                         
  -5   4   5         63.06         55.35         1.41 o                         
  -4   4   5        245.00        254.54         3.82 o                         
  -3   4   5        260.63        251.21         3.64 o                         
  -2   4   5        196.34        225.27         3.44 o                         
  -1   4   5         64.64         68.95         1.40 o                         
   0   4   5         92.54        102.81         1.77 o                         
   1   4   5          4.06          7.68         0.68 o                         
   2   4   5         15.83         10.29         0.70 o                         
   3   4   5        350.65        369.88         4.28 o                         
   4   4   5          5.17          6.17         0.59 o                         
   5   4   5         67.27         48.32         1.18 o                         
   6   4   5        404.67        373.55         5.86 o                         
   7   4   5        172.44        160.14         3.93 o                         
   8   4   5          4.09          5.39         1.06 o                         
   9   4   5        155.03        146.49         3.73 o                         
  10   4   5        220.23        226.00         5.24 o                         
  11   4   5         19.28         22.19         1.67 o                         
  12   4   5          1.53          1.64         0.90 o                         
  13   4   5         20.47         21.84         1.45 o                         
 -12   5   5         10.68          8.75         2.71 o                         
 -11   5   5         13.31         14.11         1.34 o                         
 -10   5   5          1.76          0.84         0.89 o                         
  -9   5   5         26.08         33.96         1.37 o                         
  -8   5   5         26.33         32.06         1.25 o                         
  -7   5   5          2.18          4.57         0.96 o                         
  -6   5   5        107.48        103.59         2.12 o                         
  -5   5   5         63.71         55.71         1.45 o                         
  -4   5   5        896.16        912.78        11.89 o                         
  -3   5   5        112.16        106.37         2.03 o                         
  -2   5   5         34.07         36.36         1.18 o                         
  -1   5   5        107.86         98.88         2.46 o                         
   0   5   5          0.60          0.63         0.77 o                         
   1   5   5          1.23          0.62         0.79 o                         
   2   5   5          0.08          0.54         0.72 o                         
   3   5   5        143.03        150.82         2.38 o                         
   4   5   5          1.37          1.10         0.74 o                         
   5   5   5          6.47          7.73         0.87 o                         
   6   5   5        261.84        272.13         4.52 o                         
   7   5   5        557.69        554.75        10.48 o                         
   8   5   5         10.61         13.05         1.31 o                         
   9   5   5        284.38        279.04         6.05 o                         
  10   5   5         51.04         41.46         2.49 o                         
  11   5   5         53.50         40.21         2.34 o                         
  12   5   5         38.74         17.01         1.77 o                         
  -9   6   5         24.28         20.79         5.63 o                         
  -8   6   5          0.32         -1.10         1.62 o                         
  -7   6   5        120.13        131.95         5.53 o                         
  -6   6   5         23.53         30.43         1.52 o                         
  -5   6   5         43.04         49.14         1.83 o                         
  -4   6   5         80.02         91.36         2.82 o                         
  -3   6   5         11.40         14.21         1.47 o                         
  -2   6   5         18.89         20.40         1.84 o                         
  -1   6   5         32.27         37.44         1.82 o                         
   0   6   5          1.97          5.00         1.22 o                         
   1   6   5        205.84        211.90         5.39 o                         
   2   6   5        193.04        191.01         4.24 o                         
   3   6   5         27.57         27.57         1.31 o                         
   4   6   5        176.67        178.01         4.74 o                         
   5   6   5         62.06         63.23         3.10 o                         
   6   6   5         24.67         33.10         2.25 o                         
   7   6   5        225.83        217.03         4.69 o                         
   8   6   5          2.88          1.88         1.53 o                         
   9   6   5         19.30         18.45         2.05 o                         
  -5   7   5          9.95          3.70         2.20 o                         
  -4   7   5         20.31         15.75         2.24 o                         
  -3   7   5         40.36         47.27         1.38 o                         
  -2   7   5         33.54         31.03         1.47 o                         
  -1   7   5         17.51         12.19         1.29 o                         
   0   7   5         39.06         37.44         1.39 o                         
   1   7   5          8.00          3.71         1.12 o                         
   2   7   5          1.12          0.57         0.93 o                         
   3   7   5         48.75         37.64         5.34 o                         
   4   7   5        123.67        114.18         7.60 o                         
   5   7   5        118.98         69.04         3.58 o                         
 -16   0   6          0.61          1.35         1.27 o                         
 -15   0   6        701.36        794.41        21.54 o                         
 -14   0   6        241.23        280.59        10.81 o                         
 -13   0   6        331.59        369.65        13.95 o                         
 -12   0   6        148.96        154.20         8.18 o                         
 -11   0   6       1091.28       1131.84        28.83 o                         
 -10   0   6        174.94        180.41         7.94 o                         
  -9   0   6         97.20        111.18         5.66 o                         
  -8   0   6        300.39        284.94         9.87 o                         
  -7   0   6       1601.55       1586.79        43.28 o                         
  -6   0   6         35.14         47.43         4.73 o                         
  -5   0   6       1262.30       1194.94        33.04 o                         
  -4   0   6       1118.52        994.66        34.32 o                         
  -3   0   6        891.36        763.57        37.27 o                         
  -2   0   6      31874.79      28672.50      1270.62 o                         
  -1   0   6       1896.82       1721.17        78.25 o                         
   0   0   6       7496.41       7329.37       325.65 o                         
   1   0   6        407.77        323.14        16.48 o                         
   2   0   6       1922.99       1700.58        77.92 o                         
   3   0   6      35133.64      31703.79       992.91 o                         
   4   0   6        287.79        287.83        12.88 o                         
   5   0   6      16519.38      17012.35       537.36 o                         
   6   0   6        362.19        464.17        18.14 o                         
   7   0   6         37.38         29.76         4.20 o                         
   8   0   6       1687.09       1878.77        52.93 o                         
   9   0   6          2.92          4.77         1.50 o                         
  10   0   6         13.59         10.64         1.85 o                         
  11   0   6         57.76         56.95         3.49 o                         
  12   0   6         32.37         28.19         3.65 o                         
  13   0   6          0.88          1.84         1.85 o                         
  14   0   6         53.47         53.29         2.46 o                         
  15   0   6         44.82         38.60         3.37 o                         
  16   0   6        185.41        202.36        10.27 o                         
 -16   1   6          8.39          7.94         1.55 o                         
 -15   1   6         99.56        128.50         3.75 o                         
 -14   1   6          9.82         12.79         1.96 o                         
 -13   1   6         21.98         23.25         1.79 o                         
 -12   1   6          3.93         18.62         5.48 o                         
 -11   1   6        222.08        220.46         6.85 o                         
 -10   1   6        106.56        106.52         5.27 o                         
  -9   1   6        779.65        743.04        15.04 o                         
  -8   1   6        523.21        521.72        11.47 o                         
  -7   1   6          0.34          2.82         1.02 o                         
  -6   1   6        816.52        862.74        17.04 o                         
  -5   1   6        609.27        605.71        14.45 o                         
  -4   1   6       6369.62       6304.35       141.72 o                         
  -3   1   6          3.70          5.85         1.59 o                         
  -2   1   6        578.35        511.34        12.71 o                         
  -1   1   6       1302.62       1217.44        32.31 o                         
   0   1   6       3039.11       2940.19        76.11 o                         
   1   1   6        363.59        314.88        16.07 o                         
   2   1   6        817.42        743.09        20.56 o                         
   3   1   6       2722.20       2599.66        68.40 o                         
   4   1   6        254.04        236.84        10.43 o                         
   5   1   6        760.06        829.02        24.21 o                         
   6   1   6        824.39        793.78        22.51 o                         
   7   1   6        185.97        191.63         8.58 o                         
   8   1   6        723.65        769.70        19.27 o                         
   9   1   6        434.06        435.81        11.41 o                         
  10   1   6        316.86        331.59         8.28 o                         
  11   1   6         28.53         26.21         2.01 o                         
  12   1   6        695.55        738.09        14.88 o                         
  13   1   6         33.92         39.20         2.54 o                         
  14   1   6         11.43         16.11         1.49 o                         
  15   1   6        210.86        215.24         6.75 o                         
  16   1   6          0.19          0.17         0.63 o                         
 -16   2   6        126.59        105.45         5.42 o                         
 -15   2   6         15.58         17.16         1.11 o                         
 -14   2   6         10.75         15.40         1.61 o                         
 -13   2   6         36.35         39.84         2.05 o                         
 -12   2   6        641.55        669.59        14.70 o                         
 -11   2   6        172.17        163.69         3.74 o                         
 -10   2   6         19.24         23.92         1.51 o                         
  -9   2   6         47.07         45.31         1.91 o                         
  -8   2   6         59.98         61.63         1.63 o                         
  -7   2   6       1452.78       1579.22        28.65 o                         
  -6   2   6         31.76         34.40         1.70 o                         
  -5   2   6          0.80          2.85         1.63 o                         
  -4   2   6       1525.07       1678.91        55.91 o                         
  -3   2   6         97.25        118.29         5.86 o                         
  -2   2   6        180.10        171.46         5.39 o                         
  -1   2   6         17.44         19.04         1.07 o                         
   0   2   6        994.38        991.38        22.79 o                         
   1   2   6       5564.40       5482.30       174.30 o                         
   2   2   6       1201.34       1135.18        38.71 o                         
   3   2   6       3981.22       3819.18       113.12 o                         
   4   2   6       1797.59       1841.45        49.68 o                         
   5   2   6        135.94        127.93         6.14 o                         
   6   2   6       1022.12       1073.69        27.29 o                         
   7   2   6        249.62        226.98        10.00 o                         
   8   2   6        138.32        133.28         3.61 o                         
   9   2   6        303.55        289.02         5.75 o                         
  10   2   6        129.52        123.27         2.95 o                         
  11   2   6          0.41          1.34         1.29 o                         
  12   2   6          1.05          1.77         1.44 o                         
  13   2   6          8.02         11.33         1.50 o                         
  14   2   6          6.68          7.49         1.05 o                         
  15   2   6         88.31        100.86         4.56 o                         
 -15   3   6          0.00          0.20         0.50 o                         
 -14   3   6         10.44         14.00         1.55 o                         
 -13   3   6         40.14         42.72         2.27 o                         
 -12   3   6         48.23         58.80         2.95 o                         
 -11   3   6        236.82        241.83         5.83 o                         
 -10   3   6         52.08         35.69         2.53 o                         
  -9   3   6        668.31        604.06        12.67 o                         
  -8   3   6        165.18        178.78         5.29 o                         
  -7   3   6        177.65        179.07         5.21 o                         
  -6   3   6         49.71         45.07         2.08 o                         
  -5   3   6        213.87        231.87        18.53 o                         
  -4   3   6          1.54          1.02         2.42 o                         
  -3   3   6         47.11         61.64         4.60 o                         
  -2   3   6          0.02         -0.01         1.42 o                         
  -1   3   6        864.58        823.74        27.38 o                         
   0   3   6       1767.96       1739.90        57.62 o                         
   1   3   6        198.34        156.70         8.26 o                         
   2   3   6        364.21        366.49        15.49 o                         
   3   3   6        150.82        165.63         9.36 o                         
   4   3   6        811.12        856.10        32.12 o                         
   5   3   6         50.25         60.58         8.75 o                         
   6   3   6        724.94        709.68        11.57 o                         
   7   3   6         73.72         71.12         2.04 o                         
   8   3   6        323.36        307.33         5.57 o                         
   9   3   6         23.67         24.10         1.37 o                         
  10   3   6          0.01         -0.57         1.31 o                         
  11   3   6         68.99         64.57         3.14 o                         
  12   3   6          0.09         -1.56         1.56 o                         
  13   3   6         12.41         16.81         1.43 o                         
  14   3   6        125.00        128.98         4.78 o                         
 -13   4   6        172.05        140.22         5.29 o                         
 -12   4   6        131.48        125.29         4.31 o                         
 -11   4   6        195.56        196.18         5.79 o                         
 -10   4   6         71.18         78.63         2.54 o                         
  -9   4   6          5.52         10.59         1.10 o                         
  -8   4   6        427.23        451.37         7.51 o                         
  -7   4   6         43.06         59.66         1.55 o                         
  -6   4   6        248.48        248.03         3.92 o                         
  -5   4   6        818.25        803.24         9.68 o                         
  -4   4   6          5.48          9.76         0.79 o                         
  -3   4   6        455.50        453.75         5.98 o                         
  -2   4   6          9.07          6.53         0.73 o                         
  -1   4   6         40.56         29.86         0.93 o                         
   0   4   6         96.77         83.49         1.50 o                         
   1   4   6         93.18        102.45         1.76 o                         
   2   4   6        160.44        178.31         2.69 o                         
   3   4   6          3.41          7.67         0.62 o                         
   4   4   6        212.10        191.80         2.65 o                         
   5   4   6          8.39          9.35         0.73 o                         
   6   4   6        285.88        269.31         5.19 o                         
   7   4   6        109.53         92.95         2.40 o                         
   8   4   6         45.60         50.42         2.17 o                         
   9   4   6        134.92        130.21         3.43 o                         
  10   4   6         45.17         45.67         2.04 o                         
  11   4   6         41.89         50.04         2.22 o                         
  12   4   6          9.64         11.77         1.52 o                         
  13   4   6          1.37         -0.57         0.92 o                         
 -12   5   6         70.23         42.83         5.75 o                         
 -11   5   6         95.22        100.75         4.88 o                         
 -10   5   6        187.95        178.61         4.44 o                         
  -9   5   6          3.43          3.00         0.85 o                         
  -8   5   6          6.76          9.63         0.93 o                         
  -7   5   6         39.96         48.03         1.50 o                         
  -6   5   6        277.78        277.90         4.46 o                         
  -5   5   6        464.30        431.75         5.57 o                         
  -4   5   6        212.53        219.13         4.16 o                         
  -3   5   6         21.17         23.92         0.99 o                         
  -2   5   6        486.23        501.23        10.22 o                         
  -1   5   6        168.26        175.23         3.02 o                         
   0   5   6        166.75        172.63         3.71 o                         
   1   5   6          3.77          3.60         0.82 o                         
   2   5   6         20.66         30.64         1.12 o                         
   3   5   6         56.43         48.07         1.33 o                         
   4   5   6        750.18        710.39         9.43 o                         
   5   5   6         11.59          9.82         0.87 o                         
   6   5   6         13.03         11.21         1.18 o                         
   7   5   6         13.00         10.29         1.33 o                         
   8   5   6         92.35         92.40         2.82 o                         
   9   5   6        146.98        150.26         4.45 o                         
  10   5   6        103.79         95.01         3.08 o                         
  11   5   6        137.50        102.87         4.21 o                         
  12   5   6        150.21         70.89         3.99 o                         
  -9   6   6         33.21         22.17         6.45 o                         
  -8   6   6        113.27        140.58         4.72 o                         
  -7   6   6        262.17        282.09         6.89 o                         
  -6   6   6        139.95        142.71         3.69 o                         
  -5   6   6         23.05         31.85         1.52 o                         
  -4   6   6         52.19         49.17         1.81 o                         
  -3   6   6          0.07          0.60         1.31 o                         
  -2   6   6          7.93         10.86         1.30 o                         
  -1   6   6         13.90          8.07         1.28 o                         
   0   6   6          0.35          0.16         0.98 o                         
   1   6   6         53.92         41.79         1.33 o                         
   2   6   6          0.27          0.97         0.91 o                         
   3   6   6         98.96         88.73         2.39 o                         
   4   6   6        120.98        131.07         3.07 o                         
   5   6   6        106.34        110.67         2.87 o                         
   6   6   6        146.92        158.58         3.99 o                         
   7   6   6         23.49         34.68         2.91 o                         
   8   6   6         59.79         57.73         2.92 o                         
   9   6   6          5.75          5.79         1.52 o                         
  -5   7   6          0.03         -0.92         0.95 o                         
  -4   7   6          0.33          0.41         0.78 o                         
  -3   7   6          0.40         -0.57         0.65 o                         
  -2   7   6         55.93         54.35         1.98 o                         
  -1   7   6         10.10          7.80         1.03 o                         
   0   7   6         39.71         38.05         1.42 o                         
   1   7   6          3.56          3.80         0.76 o                         
   2   7   6         10.57          9.98         1.29 o                         
   3   7   6          5.10          6.48         1.07 o                         
   4   7   6          1.03          1.24         0.94 o                         
 -16   1   7         10.70         23.35         1.87 o                         
 -15   1   7         65.11         76.97         3.69 o                         
 -14   1   7          0.87          0.73         1.10 o                         
 -13   1   7          0.25          5.08         1.67 o                         
 -12   1   7       1699.75       1819.44        27.87 o                         
 -11   1   7        100.49         93.51         2.74 o                         
 -10   1   7        397.07        401.58         7.51 o                         
  -9   1   7       1994.36       1979.03        26.89 o                         
  -8   1   7       1149.75       1129.16        22.66 o                         
  -7   1   7        391.70        416.80         9.20 o                         
  -6   1   7         22.19         14.30         1.80 o                         
  -5   1   7       3725.69       3563.69        64.27 o                         
  -4   1   7        306.77        255.54         7.86 o                         
  -3   1   7       1133.11       1127.26        26.86 o                         
  -2   1   7       9555.42       8874.17       279.60 o                         
  -1   1   7      36130.75      33060.49       851.74 o                         
   0   1   7       1440.43       1345.51        35.57 o                         
   1   1   7       9734.77       9236.54       410.55 o                         
   2   1   7       1995.47       1917.23        50.70 o                         
   3   1   7        339.16        355.26        11.17 o                         
   4   1   7        343.68        347.43        14.12 o                         
   5   1   7       1851.14       1953.18        53.04 o                         
   6   1   7         72.51         68.52         4.73 o                         
   7   1   7        207.00        259.33        10.57 o                         
   8   1   7         58.63         70.08         4.27 o                         
   9   1   7        814.42        802.00        15.87 o                         
  10   1   7        918.75        957.59        16.52 o                         
  11   1   7        205.54        223.47         5.32 o                         
  12   1   7          0.59          1.58         1.35 o                         
  13   1   7         11.24         12.94         1.79 o                         
  14   1   7         27.59         22.34         1.71 o                         
  15   1   7          1.31          0.43         1.12 o                         
  16   1   7         51.09         47.79         1.99 o                         
 -15   2   7         21.78         27.04         2.26 o                         
 -14   2   7         90.67         84.39         3.22 o                         
 -13   2   7          1.32          1.30         1.29 o                         
 -12   2   7          4.11          3.74         1.39 o                         
 -11   2   7         35.29         48.70         3.73 o                         
 -10   2   7          1.13          1.43         1.21 o                         
  -9   2   7         65.09         72.94         1.98 o                         
  -8   2   7        137.12        127.25         2.51 o                         
  -7   2   7        112.33        117.00         4.22 o                         
  -6   2   7         46.28         57.61         2.21 o                         
  -5   2   7       1128.13       1207.76        33.90 o                         
  -4   2   7       7553.45       7810.60       175.01 o                         
  -3   2   7       3172.32       3219.96       103.12 o                         
  -2   2   7          0.05          6.34         1.35 o                         
  -1   2   7        101.82         77.06         2.44 o                         
   0   2   7         90.21         89.21         3.14 o                         
   1   2   7       3842.27       3735.58       119.62 o                         
   2   2   7       1182.69       1174.67        40.12 o                         
   3   2   7          7.37          8.27         2.11 o                         
   4   2   7         51.41         54.82         3.82 o                         
   5   2   7        167.08        181.05         7.71 o                         
   6   2   7         92.30         91.39         7.21 o                         
   7   2   7       1054.98       1014.91        26.78 o                         
   8   2   7         32.79         39.65         1.57 o                         
   9   2   7          4.20          9.47         1.21 o                         
  10   2   7        282.44        288.29         5.98 o                         
  11   2   7         80.37         59.81         2.96 o                         
  12   2   7         42.66         44.64         3.57 o                         
  13   2   7         24.62         28.31         2.20 o                         
  14   2   7         47.72         49.22         2.18 o                         
  15   2   7          2.52          1.79         0.86 o                         
 -15   3   7         17.69          8.96         1.44 o                         
 -14   3   7          4.81          4.64         1.08 o                         
 -13   3   7          1.99          1.85         1.41 o                         
 -12   3   7         69.61         74.14         2.57 o                         
 -11   3   7          1.59          0.83         1.30 o                         
 -10   3   7          0.26          1.24         1.26 o                         
  -9   3   7         98.14         90.00         3.30 o                         
  -8   3   7          0.89          3.71         1.50 o                         
  -7   3   7         70.10         64.74         2.96 o                         
  -6   3   7       1491.70       1523.56        27.04 o                         
  -5   3   7         84.74         92.59        11.79 o                         
  -4   3   7        286.81        248.14        10.85 o                         
  -3   3   7        149.36        152.02         8.67 o                         
  -2   3   7        490.61        446.84        34.52 o                         
  -1   3   7       1061.17        974.09        31.97 o                         
   0   3   7        263.06        257.00        16.29 o                         
   1   3   7        646.77        651.17        24.09 o                         
   2   3   7         13.12         10.69         2.98 o                         
   3   3   7        755.05        721.98        27.44 o                         
   4   3   7        336.27        333.18        18.29 o                         
   5   3   7       1093.00       1110.62        59.18 o                         
   6   3   7       2093.78       2060.04        29.77 o                         
   7   3   7         46.89         40.09         1.70 o                         
   8   3   7         27.43         28.38         1.47 o                         
   9   3   7        110.47        108.69         2.79 o                         
  10   3   7          6.06          4.54         1.07 o                         
  11   3   7          0.69          1.70         1.73 o                         
  12   3   7          6.83          8.31         1.90 o                         
  13   3   7         84.98         88.55         2.83 o                         
  14   3   7         21.90         33.38         1.46 o                         
 -13   4   7         20.70         17.64         1.14 o                         
 -12   4   7         39.94         34.87         1.85 o                         
 -11   4   7          6.11          8.83         1.57 o                         
 -10   4   7         10.94          7.89         1.17 o                         
  -9   4   7         32.55         23.52         1.38 o                         
  -8   4   7        494.50        451.61         7.92 o                         
  -7   4   7          0.85          1.39         0.81 o                         
  -6   4   7         14.89         20.31         0.97 o                         
  -5   4   7          5.94          6.64         0.74 o                         
  -4   4   7       1597.93       1630.67        17.68 o                         
  -3   4   7         99.50        110.83         2.11 o                         
  -2   4   7        479.10        506.42         6.55 o                         
  -1   4   7         27.12         31.56         0.98 o                         
   0   4   7          0.04          0.68         0.55 o                         
   1   4   7         64.16         62.31         1.31 o                         
   2   4   7          0.30          0.86         0.60 o                         
   3   4   7        476.37        469.53         6.22 o                         
   4   4   7          0.00          0.43         0.55 o                         
   5   4   7          0.00         -0.68         0.68 o                         
   6   4   7        209.61        205.02         3.65 o                         
   7   4   7       1032.92        998.78        14.26 o                         
   8   4   7       1788.09       1749.83        24.49 o                         
   9   4   7        138.27        130.39         3.42 o                         
  10   4   7         20.46         24.65         1.59 o                         
  11   4   7         23.03         19.03         1.57 o                         
  12   4   7          7.96          6.36         0.95 o                         
  13   4   7         43.57         42.34         1.90 o                         
 -12   5   7         15.20         11.96         1.40 o                         
 -11   5   7          0.20         -0.64         0.99 o                         
 -10   5   7         27.18         29.11         2.00 o                         
  -9   5   7         27.55         23.55         1.14 o                         
  -8   5   7          5.54          6.04         0.89 o                         
  -7   5   7        403.13        405.56         6.03 o                         
  -6   5   7         25.38         20.24         1.14 o                         
  -5   5   7         61.24         66.46         1.49 o                         
  -4   5   7        688.28        691.42        10.85 o                         
  -3   5   7        341.82        363.19         6.83 o                         
  -2   5   7        262.23        272.57         5.55 o                         
  -1   5   7        354.66        365.81         5.26 o                         
   0   5   7          7.27          4.45         0.80 o                         
   1   5   7          2.07          5.05         0.85 o                         
   2   5   7         78.58         75.31         1.60 o                         
   3   5   7          3.62          0.99         0.71 o                         
   4   5   7        128.48        122.07         2.11 o                         
   5   5   7         24.81         26.87         1.25 o                         
   6   5   7         24.29         26.37         1.24 o                         
   7   5   7         46.25         44.53         2.01 o                         
   8   5   7         73.48         71.57         2.26 o                         
   9   5   7         18.86         22.84         1.31 o                         
  10   5   7          8.35          5.51         1.19 o                         
  11   5   7         28.01         18.46         1.81 o                         
  -9   6   7        165.69        152.66         9.62 o                         
  -8   6   7         58.16         38.15         2.55 o                         
  -7   6   7         33.18         35.22         1.69 o                         
  -6   6   7         14.86         19.71         1.24 o                         
  -5   6   7         12.85         16.19         1.28 o                         
  -4   6   7         17.11         18.79         1.34 o                         
  -3   6   7        240.99        260.75         6.26 o                         
  -2   6   7          5.50          6.40         1.23 o                         
  -1   6   7          0.48          0.75         1.18 o                         
   0   6   7          3.58          3.49         1.07 o                         
   1   6   7         54.38         62.45         2.41 o                         
   2   6   7        380.91        384.82        10.58 o                         
   3   6   7        323.39        378.43         8.58 o                         
   4   6   7         20.90         22.85         1.43 o                         
   5   6   7         44.87         43.69         1.71 o                         
   6   6   7         86.51         95.35         3.54 o                         
   7   6   7        105.61        118.46         3.05 o                         
   8   6   7         52.81         53.97         2.90 o                         
   9   6   7          0.39          1.07         1.27 o                         
  -5   7   7         58.89         48.37         6.51 o                         
  -4   7   7          3.53          4.46         0.74 o                         
  -3   7   7         14.76         13.68         0.83 o                         
  -2   7   7         27.63         27.62         1.42 o                         
  -1   7   7         27.32         34.26         1.40 o                         
   0   7   7          4.10          4.63         1.57 o                         
   1   7   7          0.89          0.12         0.76 o                         
   2   7   7          7.96          5.36         0.78 o                         
   3   7   7          7.14          3.89         1.01 o                         
   4   7   7         41.15         28.80         1.53 o                         
 -16   0   8         49.33         52.04         3.25 o                         
 -15   0   8        152.04        174.74         5.75 o                         
 -14   0   8        156.39        172.55        12.14 o                         
 -13   0   8        332.52        420.62        22.03 o                         
 -12   0   8        788.84        839.30        27.33 o                         
 -11   0   8       5362.44       5590.20       129.84 o                         
 -10   0   8       1537.25       1649.26        52.12 o                         
  -9   0   8        310.75        336.70        14.45 o                         
  -8   0   8       3675.75       3561.58        95.11 o                         
  -7   0   8       2121.65       2071.39        56.12 o                         
  -6   0   8        666.55        652.71        20.11 o                         
  -5   0   8       1240.75       1184.34        41.29 o                         
  -4   0   8       1308.26       1301.05        44.20 o                         
  -3   0   8       9751.18       9266.27       292.63 o                         
  -2   0   8        205.15        165.62        10.64 o                         
  -1   0   8       1228.16       1063.87        49.85 o                         
   0   0   8      11897.80      10612.61       471.34 o                         
   1   0   8        296.07        256.83         9.57 o                         
   2   0   8       3254.90       2934.13       133.07 o                         
   3   0   8       1423.14       1301.63        42.93 o                         
   4   0   8       9806.76       9412.72       297.42 o                         
   5   0   8       5253.58       5414.40       173.48 o                         
   6   0   8      10227.31      10502.44       333.00 o                         
   7   0   8       2621.82       2850.61        94.20 o                         
   8   0   8        833.96        913.14        34.16 o                         
   9   0   8        477.19        522.30        12.81 o                         
  10   0   8          2.74          5.25         1.73 o                         
  11   0   8          1.05          2.56         1.94 o                         
  12   0   8       1265.15       1281.54       122.36 o                         
  13   0   8        242.18        241.18         8.02 o                         
  14   0   8        958.22       1060.75        24.64 o                         
  15   0   8        268.25        239.39         9.74 o                         
  16   0   8         69.48         79.65         4.77 o                         
 -16   1   8        162.72        168.39         6.07 o                         
 -15   1   8         17.52         20.67         1.35 o                         
 -14   1   8          2.61          4.54         1.09 o                         
 -13   1   8        382.16        411.91        10.55 o                         
 -12   1   8        426.59        485.26        17.31 o                         
 -11   1   8         34.01         31.44         1.66 o                         
 -10   1   8         71.83         72.92         4.29 o                         
  -9   1   8         35.32         43.66         2.16 o                         
  -8   1   8         18.45         12.32         1.50 o                         
  -7   1   8        336.94        340.07         7.86 o                         
  -6   1   8        626.51        711.19        15.15 o                         
  -5   1   8        891.51        871.42        22.63 o                         
  -4   1   8       1210.87       1155.46        23.95 o                         
  -3   1   8       4761.49       4657.03       105.04 o                         
  -2   1   8          1.02          1.51         1.96 o                         
  -1   1   8      19593.20      18437.36       474.99 o                         
   0   1   8          1.53         -1.49         1.65 o                         
   1   1   8       3947.82       3640.58       154.67 o                         
   2   1   8       5365.03       5065.60       131.31 o                         
   3   1   8        800.36        863.11        24.30 o                         
   4   1   8       1013.49        984.36        34.30 o                         
   5   1   8       2946.93       3161.04        84.07 o                         
   6   1   8        295.19        392.51        13.67 o                         
   7   1   8        722.62        773.83        24.21 o                         
   8   1   8          8.87          1.77         1.58 o                         
   9   1   8         80.23         96.41         2.49 o                         
  10   1   8        258.92        279.13         6.16 o                         
  11   1   8          0.45         -1.52         1.52 o                         
  12   1   8         74.31         84.32         4.39 o                         
  13   1   8          0.23         -0.95         1.19 o                         
  14   1   8         13.92         17.73         1.42 o                         
  15   1   8         46.46         51.63         2.93 o                         
  16   1   8         89.10         66.82         4.03 o                         
 -15   2   8         87.68        106.16         3.85 o                         
 -14   2   8          0.69          1.24         1.48 o                         
 -13   2   8         23.78         25.02         1.84 o                         
 -12   2   8        110.47        128.36         3.34 o                         
 -11   2   8        315.71        294.28         5.97 o                         
 -10   2   8         80.05         74.77         2.36 o                         
  -9   2   8        101.62        108.23         2.61 o                         
  -8   2   8        381.86        388.31         6.03 o                         
  -7   2   8        154.30        146.52         4.22 o                         
  -6   2   8         18.33         39.30         1.83 o                         
  -5   2   8       4795.84       4674.46       123.50 o                         
  -4   2   8        175.73        190.79         9.05 o                         
  -3   2   8         36.23         33.72         3.24 o                         
  -2   2   8         52.84         62.46         3.33 o                         
  -1   2   8        147.64        135.43         3.74 o                         
   0   2   8          3.18          8.05         1.33 o                         
   1   2   8         20.36         28.67         3.64 o                         
   2   2   8        105.45        139.32         7.99 o                         
   3   2   8         52.42         67.21         4.77 o                         
   4   2   8        829.24        857.85        41.60 o                         
   5   2   8        183.06        219.60        11.56 o                         
   6   2   8       1188.71       1180.86        42.33 o                         
   7   2   8        245.17        219.44         7.08 o                         
   8   2   8        288.17        291.38         5.25 o                         
   9   2   8        726.07        719.44        13.16 o                         
  10   2   8        211.83        191.88         4.18 o                         
  11   2   8         81.01         92.44         3.83 o                         
  12   2   8          4.71          4.17         1.62 o                         
  13   2   8          3.22          1.00         1.24 o                         
  14   2   8         48.17         52.48         3.50 o                         
  15   2   8          0.01          0.30         0.86 o                         
 -15   3   8         11.04          5.88         1.07 o                         
 -14   3   8         32.27         30.79         2.28 o                         
 -13   3   8         83.03         85.00         4.09 o                         
 -12   3   8         69.37         73.97         2.85 o                         
 -11   3   8         72.24         86.75         3.84 o                         
 -10   3   8        121.85        113.94         3.32 o                         
  -9   3   8        709.94        799.89        15.55 o                         
  -8   3   8        161.26        150.79         3.80 o                         
  -7   3   8       1770.79       1891.66        30.29 o                         
  -6   3   8        385.38        386.77         7.41 o                         
  -5   3   8       1552.30       1607.31        54.25 o                         
  -4   3   8        880.04        830.29        29.52 o                         
  -3   3   8        970.71       1024.29        47.30 o                         
  -2   3   8        831.79        867.10        40.11 o                         
  -1   3   8         88.10         95.69         9.27 o                         
   0   3   8         45.18         26.14         3.22 o                         
   1   3   8       1109.45       1166.84        40.54 o                         
   2   3   8        575.99        649.07        24.67 o                         
   3   3   8         12.30         20.51         5.34 o                         
   4   3   8        773.32        743.27        28.74 o                         
   5   3   8        291.17        284.93         8.88 o                         
   6   3   8        228.16        208.69         4.19 o                         
   7   3   8       1016.56        995.37        16.80 o                         
   8   3   8         64.76         61.49         1.91 o                         
   9   3   8        200.39        190.48         3.91 o                         
  10   3   8          0.35          2.88         1.13 o                         
  11   3   8         47.55         52.44         2.38 o                         
  12   3   8        102.38         96.63         4.25 o                         
  13   3   8         21.46         34.76         1.96 o                         
  14   3   8         14.29         13.93         0.94 o                         
 -13   4   8          6.12          9.09         1.26 o                         
 -12   4   8          8.33          6.32         1.23 o                         
 -11   4   8        205.91        221.64         7.91 o                         
 -10   4   8         96.45         99.33         3.67 o                         
  -9   4   8        231.34        201.87         5.64 o                         
  -8   4   8        113.05        115.09         3.68 o                         
  -7   4   8        251.22        212.81         3.71 o                         
  -6   4   8        284.57        251.86         3.86 o                         
  -5   4   8        206.26        198.01         3.17 o                         
  -4   4   8        198.63        183.16         2.75 o                         
  -3   4   8       1458.10       1509.95        17.29 o                         
  -2   4   8         40.63         34.00         1.07 o                         
  -1   4   8        136.90        140.94         2.49 o                         
   0   4   8        263.38        248.46         3.57 o                         
   1   4   8         80.30         90.16         1.78 o                         
   2   4   8          4.85          3.31         0.55 o                         
   3   4   8        325.75        319.76         4.00 o                         
   4   4   8         32.98         31.88         1.02 o                         
   5   4   8       1221.17       1178.60        18.26 o                         
   6   4   8        127.69        136.56         2.76 o                         
   7   4   8        202.61        214.64         5.38 o                         
   8   4   8          8.21          7.62         1.08 o                         
   9   4   8          1.45          2.36         1.15 o                         
  10   4   8        197.46        214.75         4.57 o                         
  11   4   8          2.66          3.45         1.29 o                         
  12   4   8          5.42         10.26         1.13 o                         
  13   4   8          3.92          3.36         1.13 o                         
 -12   5   8         17.09         13.17         0.97 o                         
 -11   5   8         86.66         87.27         3.08 o                         
 -10   5   8          1.02          0.57         0.95 o                         
  -9   5   8         21.29         26.45         1.19 o                         
  -8   5   8         41.89         49.39         1.63 o                         
  -7   5   8        894.09        927.00        13.25 o                         
  -6   5   8        216.43        215.08         3.78 o                         
  -5   5   8        293.67        288.62         5.88 o                         
  -4   5   8        706.16        702.74        10.54 o                         
  -3   5   8        130.91        136.80         2.54 o                         
  -2   5   8         71.67         60.35         1.58 o                         
  -1   5   8        341.64        367.72         5.15 o                         
   0   5   8         47.59         56.24         1.50 o                         
   1   5   8        316.11        316.42         4.65 o                         
   2   5   8        122.32        112.43         2.07 o                         
   3   5   8         54.33         59.22         1.35 o                         
   4   5   8         60.82         67.56         1.48 o                         
   5   5   8         15.05         15.50         1.06 o                         
   6   5   8         42.34         43.36         1.66 o                         
   7   5   8          1.49          1.50         1.16 o                         
   8   5   8         28.27         30.17         1.66 o                         
   9   5   8         37.73         36.98         1.63 o                         
  10   5   8        138.86        132.98         5.58 o                         
  11   5   8         72.50         56.16         2.76 o                         
  -9   6   8         24.13         24.57         2.79 o                         
  -8   6   8        142.53        143.85         5.20 o                         
  -7   6   8         41.54         37.58         2.21 o                         
  -6   6   8          9.75          8.49         1.02 o                         
  -5   6   8        368.13        403.65         9.55 o                         
  -4   6   8          0.02          0.60         1.19 o                         
  -3   6   8         29.13         34.35         2.40 o                         
  -2   6   8         67.96         67.73         2.35 o                         
  -1   6   8         12.04         13.94         1.38 o                         
   0   6   8          1.95          3.02         0.97 o                         
   1   6   8        129.06        138.07         3.78 o                         
   2   6   8         83.14         79.79         2.40 o                         
   3   6   8        374.44        380.93         9.47 o                         
   4   6   8          8.49          7.40         1.33 o                         
   5   6   8         25.20         32.87         2.87 o                         
   6   6   8          4.51          4.44         1.05 o                         
   7   6   8         97.49         93.45         4.21 o                         
   8   6   8          1.74          1.76         1.07 o                         
   9   6   8         16.13         10.73         1.60 o                         
  -4   7   8         46.69         45.32         1.75 o                         
  -3   7   8          5.64          4.36         0.70 o                         
  -2   7   8         25.92         27.43         2.55 o                         
  -1   7   8         23.75         21.41         1.23 o                         
   0   7   8         24.25         22.46         1.62 o                         
   1   7   8          6.45          9.44         0.85 o                         
   2   7   8         10.95          7.48         0.83 o                         
   3   7   8         24.53         17.18         1.29 o                         
   4   7   8         57.54         46.67         1.99 o                         
 -16   1   9         19.35         24.49         1.74 o                         
 -15   1   9         42.50         48.28         1.74 o                         
 -14   1   9         23.13         29.17         1.52 o                         
 -13   1   9         63.19         66.23         2.52 o                         
 -12   1   9        751.89        771.76        13.77 o                         
 -11   1   9          0.28          3.02         1.40 o                         
 -10   1   9        743.42        757.19        10.90 o                         
  -9   1   9        647.46        613.10         9.99 o                         
  -8   1   9        799.40        847.30        17.48 o                         
  -7   1   9        651.12        652.52        13.73 o                         
  -6   1   9        371.43        453.50        12.04 o                         
  -5   1   9       5240.82       5579.00       109.07 o                         
  -4   1   9        386.27        347.27        10.17 o                         
  -3   1   9        217.39        223.84         6.98 o                         
  -2   1   9         13.73         14.97         2.57 o                         
  -1   1   9        813.59        751.26        20.81 o                         
   0   1   9      15659.99      14411.84       370.53 o                         
   1   1   9          7.19         14.39         2.36 o                         
   2   1   9         76.29         84.25         4.04 o                         
   3   1   9       3250.06       3212.33        84.48 o                         
   4   1   9         39.24         38.37         4.11 o                         
   5   1   9         18.05         22.02         3.95 o                         
   6   1   9        178.32        173.86         7.92 o                         
   7   1   9        175.65        186.64         8.78 o                         
   8   1   9        174.36        195.27        11.46 o                         
   9   1   9        215.46        193.84         3.94 o                         
  10   1   9        549.60        527.44         9.99 o                         
  11   1   9       1008.49        939.81        19.40 o                         
  12   1   9        339.98        327.22         6.87 o                         
  13   1   9        205.65        237.10        11.90 o                         
  14   1   9         66.00         83.46         4.10 o                         
  15   1   9         19.37         23.55         1.50 o                         
  16   1   9         20.76         15.99         1.68 o                         
 -15   2   9         46.21         65.62         2.46 o                         
 -14   2   9         16.30         22.94         2.38 o                         
 -13   2   9          2.58          3.74         1.34 o                         
 -12   2   9        101.56        104.95         3.24 o                         
 -11   2   9          9.40          7.19         1.27 o                         
 -10   2   9         23.01         28.56         1.73 o                         
  -9   2   9        212.03        190.73         3.44 o                         
  -8   2   9         68.84         85.96         2.16 o                         
  -7   2   9        296.48        296.54         7.16 o                         
  -6   2   9       1212.37       1244.06        24.29 o                         
  -5   2   9       1121.40       1112.82        27.28 o                         
  -4   2   9        212.00        213.60        15.78 o                         
  -3   2   9       3822.37       3875.04       123.92 o                         
  -2   2   9         57.32         87.44         4.81 o                         
  -1   2   9        283.03        307.53         7.39 o                         
   0   2   9        443.53        372.03         9.78 o                         
   1   2   9       3649.16       3738.05       120.02 o                         
   2   2   9        784.53        785.97        28.13 o                         
   3   2   9        812.77        847.86        42.25 o                         
   4   2   9        893.69        855.62        36.60 o                         
   5   2   9        376.58        364.08        16.23 o                         
   6   2   9       1312.80       1256.92        44.80 o                         
   7   2   9         70.30         75.84         4.32 o                         
   8   2   9        569.70        526.29         8.51 o                         
   9   2   9        670.29        601.65        10.26 o                         
  10   2   9        795.91        778.91        15.53 o                         
  11   2   9       1012.25        948.97        28.08 o                         
  12   2   9         27.50         23.46         1.93 o                         
  13   2   9        165.79        181.42         4.50 o                         
  14   2   9         76.38         76.23         4.35 o                         
  15   2   9         27.03         25.38         1.76 o                         
 -15   3   9         24.68         14.96         1.60 o                         
 -14   3   9         24.55         17.92         1.07 o                         
 -13   3   9         10.62         14.26         1.33 o                         
 -12   3   9         28.29         33.43         2.29 o                         
 -11   3   9          7.59          7.17         1.50 o                         
 -10   3   9        199.57        206.74         5.41 o                         
  -9   3   9         36.20         50.41         2.48 o                         
  -8   3   9          0.02          1.78         1.09 o                         
  -7   3   9        119.58        123.07         3.16 o                         
  -6   3   9        129.07        153.29         3.35 o                         
  -5   3   9        121.08        128.35         8.65 o                         
  -4   3   9        322.84        336.13        17.14 o                         
  -3   3   9        390.38        394.28        19.48 o                         
  -2   3   9       1052.62        999.59        45.99 o                         
  -1   3   9        309.73        297.51        10.83 o                         
   0   3   9          1.20          3.71         2.19 o                         
   1   3   9         52.70         73.17         5.41 o                         
   2   3   9         81.61         70.28         5.84 o                         
   3   3   9        204.74        221.39        11.44 o                         
   4   3   9         50.94         44.62         9.68 o                         
   5   3   9        748.39        722.07        14.81 o                         
   6   3   9        829.03        833.43        14.48 o                         
   7   3   9       2784.60       2669.01        42.98 o                         
   8   3   9        525.85        500.76         8.90 o                         
   9   3   9        458.34        447.06         7.71 o                         
  10   3   9        322.15        323.90         5.87 o                         
  11   3   9         64.55         52.77         2.65 o                         
  12   3   9         12.78         13.10         2.48 o                         
  13   3   9          0.11          0.71         1.19 o                         
  14   3   9         11.74          8.24         0.89 o                         
 -13   4   9         46.44         37.64         1.65 o                         
 -12   4   9         11.57         12.75         1.98 o                         
 -11   4   9          0.27          1.07         1.25 o                         
 -10   4   9          8.63          6.01         1.49 o                         
  -9   4   9         74.43         59.65         2.29 o                         
  -8   4   9         45.53         30.33         1.64 o                         
  -7   4   9        198.75        184.19         3.32 o                         
  -6   4   9        412.61        409.13         6.10 o                         
  -5   4   9         16.71         22.27         1.31 o                         
  -4   4   9       4730.18       4699.94        56.49 o                         
  -3   4   9        786.84        774.96        10.42 o                         
  -2   4   9        118.93        125.88         2.27 o                         
  -1   4   9         45.38         43.99         1.23 o                         
   0   4   9         28.32         24.61         0.90 o                         
   1   4   9         25.10         23.85         0.87 o                         
   2   4   9        132.82        127.96         1.92 o                         
   3   4   9         24.14         23.49         0.85 o                         
   4   4   9       1251.47       1237.50        17.58 o                         
   5   4   9       2008.30       2066.07        33.58 o                         
   6   4   9         15.89         15.89         1.15 o                         
   7   4   9        821.32        789.83        12.46 o                         
   8   4   9         63.71         68.77         1.71 o                         
   9   4   9        100.81        108.69         2.76 o                         
  10   4   9          0.82          0.79         1.20 o                         
  11   4   9          9.39          9.58         1.36 o                         
  12   4   9         66.84         67.60         2.21 o                         
  13   4   9          7.15          5.51         1.64 o                         
 -12   5   9         11.60         11.85         0.90 o                         
 -11   5   9          1.57          1.37         0.92 o                         
 -10   5   9          2.05          0.89         0.93 o                         
  -9   5   9         32.55         35.40         1.52 o                         
  -8   5   9          9.70         12.35         1.12 o                         
  -7   5   9         39.00         47.20         1.87 o                         
  -6   5   9          0.53          3.15         0.95 o                         
  -5   5   9         38.41         48.05         1.39 o                         
  -4   5   9         12.17         15.79         1.00 o                         
  -3   5   9        194.09        215.92         3.88 o                         
  -2   5   9          0.28          1.35         0.80 o                         
  -1   5   9        134.50        135.52         2.63 o                         
   0   5   9         52.78         62.78         1.62 o                         
   1   5   9        107.64        110.10         2.04 o                         
   2   5   9        464.98        448.06         5.77 o                         
   3   5   9         39.73         36.95         1.12 o                         
   4   5   9          1.23          1.77         0.76 o                         
   5   5   9          9.15          9.87         1.16 o                         
   6   5   9         18.17         20.69         1.33 o                         
   7   5   9        164.96        159.89         3.68 o                         
   8   5   9         62.28         48.66         1.75 o                         
   9   5   9         26.23         26.05         1.76 o                         
  10   5   9        131.62        127.49         6.28 o                         
  11   5   9         36.47         29.41         1.66 o                         
  -9   6   9         34.46         30.29         2.42 o                         
  -8   6   9         50.02         43.95         2.17 o                         
  -7   6   9          2.21          1.45         0.83 o                         
  -6   6   9        176.48        200.01         4.80 o                         
  -5   6   9         19.41         22.23         1.25 o                         
  -4   6   9        230.42        268.19         7.11 o                         
  -3   6   9         15.57         19.48         1.51 o                         
  -2   6   9          9.99         10.14         1.22 o                         
  -1   6   9          5.81          7.80         1.32 o                         
   0   6   9        148.18        157.46         2.93 o                         
   1   6   9        216.69        229.78         6.21 o                         
   2   6   9        243.64        251.03         4.44 o                         
   3   6   9        109.61        125.60         2.51 o                         
   4   6   9        236.68        235.06         5.83 o                         
   5   6   9        417.87        451.27        12.50 o                         
   6   6   9          0.65          1.57         0.99 o                         
   7   6   9          1.20         -0.42         0.99 o                         
   8   6   9         56.38         49.47         2.62 o                         
   9   6   9         37.81         23.55         2.05 o                         
  -4   7   9          4.03          3.42         1.05 o                         
  -3   7   9          4.68          5.74         1.06 o                         
  -2   7   9         85.99         78.10         7.66 o                         
  -1   7   9          5.03          4.20         1.00 o                         
   0   7   9         89.84         90.89         3.61 o                         
   1   7   9          7.79          7.43         0.81 o                         
   2   7   9         72.30         58.00         2.02 o                         
   3   7   9         11.64         11.69         1.17 o                         
   4   7   9         11.33          7.43         1.09 o                         
 -16   0  10         12.75         10.73         2.05 o                         
 -15   0  10          8.56          8.97         1.88 o                         
 -14   0  10         14.09         18.57         2.64 o                         
 -13   0  10          1.75          2.20         3.06 o                         
 -12   0  10        501.78        554.04        21.67 o                         
 -11   0  10        492.93        546.81        19.51 o                         
 -10   0  10          6.33          7.26         2.21 o                         
  -9   0  10        147.40        157.39         6.38 o                         
  -8   0  10        745.09        822.83        20.15 o                         
  -7   0  10       4350.92       4377.66       114.78 o                         
  -6   0  10        994.28        904.35        27.45 o                         
  -5   0  10        227.49        223.11        12.39 o                         
  -4   0  10        123.86        146.48         7.99 o                         
  -3   0  10        942.93        912.47        31.70 o                         
  -2   0  10        592.84        624.91        31.48 o                         
  -1   0  10       5363.09       4914.00       220.77 o                         
   0   0  10       1546.77       1580.53        72.58 o                         
   1   0  10      38577.78      34855.36      1090.84 o                         
   2   0  10         12.24         15.78         4.15 o                         
   3   0  10       6132.14       5789.80       183.25 o                         
   4   0  10       2051.89       1927.44        63.46 o                         
   5   0  10      11825.79      12267.77       387.97 o                         
   6   0  10        226.81        280.95        16.21 o                         
   7   0  10       1132.91       1278.33        45.12 o                         
   8   0  10       1696.84       1986.44        68.38 o                         
   9   0  10        952.87        869.04        17.88 o                         
  10   0  10         16.64         26.16         2.05 o                         
  11   0  10        390.96        406.74        12.70 o                         
  12   0  10        208.27        186.88        10.23 o                         
  13   0  10         20.64         27.70         4.40 o                         
  14   0  10         61.90         75.07         2.88 o                         
  15   0  10         69.84         78.37         3.79 o                         
  16   0  10         64.43         65.96         3.99 o                         
 -16   1  10          0.00          2.04         0.85 o                         
 -15   1  10         11.61         13.99         1.13 o                         
 -14   1  10         58.78         64.49         2.30 o                         
 -13   1  10         25.77         33.16         1.85 o                         
 -12   1  10        173.65        191.24         5.08 o                         
 -11   1  10        906.34        927.76        17.12 o                         
 -10   1  10         46.83         42.55         1.66 o                         
  -9   1  10         93.88         94.90         2.98 o                         
  -8   1  10       1964.74       2035.83        39.23 o                         
  -7   1  10         40.31         36.73         3.10 o                         
  -6   1  10         30.18         41.49         3.62 o                         
  -5   1  10       3347.83       3612.80        70.38 o                         
  -4   1  10       3110.69       3177.61        73.03 o                         
  -3   1  10         43.54         44.29         4.01 o                         
  -2   1  10        156.67        158.50         8.10 o                         
  -1   1  10       1396.59       1385.78        37.19 o                         
   0   1  10        471.95        438.40        11.28 o                         
   1   1  10         62.26         60.12         5.51 o                         
   2   1  10         59.31         79.00         4.66 o                         
   3   1  10        762.50        755.61        26.35 o                         
   4   1  10         36.32         20.49         4.17 o                         
   5   1  10        507.62        539.48        21.40 o                         
   6   1  10        489.02        518.90        17.24 o                         
   7   1  10        875.50        901.59        27.76 o                         
   8   1  10        900.63        896.10        23.66 o                         
   9   1  10        627.61        658.65        11.05 o                         
  10   1  10        288.10        281.43         6.60 o                         
  11   1  10         37.84         40.91         2.58 o                         
  12   1  10        140.43        138.67         7.68 o                         
  13   1  10         39.70         41.16         3.73 o                         
  14   1  10         57.40         70.91         2.85 o                         
  15   1  10         98.20        108.96         3.64 o                         
 -15   2  10         38.02         62.75         2.75 o                         
 -14   2  10          0.44          0.64         1.14 o                         
 -13   2  10        108.64        106.57         3.33 o                         
 -12   2  10        190.16        208.81         5.09 o                         
 -11   2  10         60.59         63.13         2.09 o                         
 -10   2  10        436.62        388.30         7.91 o                         
  -9   2  10        346.82        347.90         5.65 o                         
  -8   2  10        322.38        335.00         5.42 o                         
  -7   2  10          6.33          2.12         1.15 o                         
  -6   2  10       3972.87       3862.41        71.34 o                         
  -5   2  10         34.22         32.21         4.56 o                         
  -4   2  10        181.70        162.18         8.28 o                         
  -3   2  10        178.40        191.67         8.79 o                         
  -2   2  10       1366.46       1239.74        41.34 o                         
  -1   2  10       1677.89       1547.51        29.29 o                         
   0   2  10        669.71        637.82        15.83 o                         
   1   2  10       4403.53       4587.17       146.70 o                         
   2   2  10        655.71        636.48        23.50 o                         
   3   2  10       2756.40       2917.24       133.89 o                         
   4   2  10       1385.94       1350.13        48.40 o                         
   5   2  10         32.79         24.98         3.28 o                         
   6   2  10         30.85         27.52         3.67 o                         
   7   2  10          5.97          3.45         1.37 o                         
   8   2  10        170.69        185.53         3.78 o                         
   9   2  10        155.47        137.85         4.54 o                         
  10   2  10         66.15         76.17         2.75 o                         
  11   2  10          2.01          3.32         1.36 o                         
  12   2  10        300.81        304.44         8.14 o                         
  13   2  10          7.85          3.91         1.24 o                         
  14   2  10         85.74        100.76         5.81 o                         
  15   2  10         17.39         13.25         1.03 o                         
 -15   3  10         14.76          8.30         1.23 o                         
 -14   3  10         10.44         15.59         1.07 o                         
 -13   3  10          0.25          0.86         1.22 o                         
 -12   3  10         63.92         70.23         3.05 o                         
 -11   3  10          0.29          3.54         1.29 o                         
 -10   3  10         19.32         22.13         1.81 o                         
  -9   3  10        261.72        268.66         6.04 o                         
  -8   3  10        559.88        569.14        11.59 o                         
  -7   3  10         32.45         34.35         1.76 o                         
  -6   3  10          1.09          0.48         0.81 o                         
  -5   3  10        205.78        202.01         4.99 o                         
  -4   3  10         27.90         22.93         3.12 o                         
  -3   3  10        539.89        521.27        25.11 o                         
  -2   3  10        105.36        104.67         6.41 o                         
  -1   3  10        133.64        128.47         5.49 o                         
   0   3  10        305.22        287.45        12.46 o                         
   1   3  10         32.58         28.35         3.75 o                         
   2   3  10       2179.57       2187.20        73.22 o                         
   3   3  10        914.32       1012.33        39.95 o                         
   4   3  10        412.98        424.11        25.89 o                         
   5   3  10        448.12        448.51         8.99 o                         
   6   3  10          6.81          7.69         1.02 o                         
   7   3  10       1795.42       1726.34        26.80 o                         
   8   3  10        394.63        369.48         6.11 o                         
   9   3  10         40.18         38.69         1.54 o                         
  10   3  10          6.15          3.92         1.16 o                         
  11   3  10          0.14          1.28         1.47 o                         
  12   3  10         30.03         28.64         1.99 o                         
  13   3  10         88.13         93.41         2.86 o                         
  14   3  10          0.83          0.89         0.65 o                         
 -13   4  10         54.37         44.16         1.92 o                         
 -12   4  10          0.53          0.78         1.06 o                         
 -11   4  10         26.37         29.96         1.94 o                         
 -10   4  10        132.33        118.57         4.17 o                         
  -9   4  10          3.95          5.86         1.13 o                         
  -8   4  10        197.49        202.50         4.15 o                         
  -7   4  10         30.03         38.91         1.37 o                         
  -6   4  10        339.69        309.63         4.73 o                         
  -5   4  10        758.52        731.67         9.56 o                         
  -4   4  10       1327.31       1295.83        16.27 o                         
  -3   4  10        713.64        724.33         9.84 o                         
  -2   4  10        492.66        525.61         7.32 o                         
  -1   4  10         19.75         19.82         0.97 o                         
   0   4  10        189.40        164.20         2.52 o                         
   1   4  10          1.11          2.56         0.60 o                         
   2   4  10        755.79        733.61         8.87 o                         
   3   4  10        247.54        277.09         3.78 o                         
   4   4  10        686.29        693.89         9.10 o                         
   5   4  10        716.78        724.66        15.21 o                         
   6   4  10          4.31          3.11         1.11 o                         
   7   4  10       1861.91       1737.49        25.85 o                         
   8   4  10          2.97          1.23         0.94 o                         
   9   4  10          2.23          4.42         1.05 o                         
  10   4  10        236.39        240.98         5.36 o                         
  11   4  10         14.87         14.82         1.68 o                         
  12   4  10         35.09         42.68         1.98 o                         
  13   4  10         76.17         66.58         4.11 o                         
 -12   5  10         26.35          8.59         1.27 o                         
 -11   5  10         45.05         45.35         1.97 o                         
 -10   5  10        100.99        103.15         2.91 o                         
  -9   5  10         79.35         81.30         2.48 o                         
  -8   5  10        127.50        126.48         3.06 o                         
  -7   5  10         79.26         84.56         2.16 o                         
  -6   5  10         78.58         76.41         1.84 o                         
  -5   5  10        250.22        247.89         3.99 o                         
  -4   5  10         42.67         48.52         1.80 o                         
  -3   5  10       1422.78       1488.61        23.07 o                         
  -2   5  10         57.11         54.62         1.42 o                         
  -1   5  10         75.85         81.43         1.76 o                         
   0   5  10        137.27        132.95         2.34 o                         
   1   5  10         19.69         24.12         0.92 o                         
   2   5  10        248.61        259.28         3.94 o                         
   3   5  10         67.50         71.62         1.60 o                         
   4   5  10         21.53         24.75         1.12 o                         
   5   5  10        334.20        325.50         8.96 o                         
   6   5  10          3.43          2.48         1.22 o                         
   7   5  10         60.53         58.90         1.90 o                         
   8   5  10        129.94        123.80         3.89 o                         
   9   5  10        131.15        124.03         5.43 o                         
  10   5  10         71.34         67.08         3.35 o                         
  11   5  10        169.60        128.82         6.70 o                         
  -9   6  10        102.79         92.92         4.97 o                         
  -8   6  10         72.66         67.46         2.98 o                         
  -7   6  10         23.74         24.42         1.33 o                         
  -6   6  10          2.26          1.98         0.84 o                         
  -5   6  10         41.88         46.52         1.72 o                         
  -4   6  10        368.64        385.35        12.56 o                         
  -3   6  10          0.22          0.75         1.17 o                         
  -2   6  10         85.26         89.79         2.38 o                         
  -1   6  10        109.83        126.89         4.20 o                         
   0   6  10         14.31         21.65         1.07 o                         
   1   6  10         70.76         82.72         2.94 o                         
   2   6  10        188.93        202.23         3.67 o                         
   3   6  10         23.26         22.98         1.39 o                         
   4   6  10         67.55         64.69         2.31 o                         
   5   6  10         14.12         16.22         1.47 o                         
   6   6  10         10.88         11.92         1.60 o                         
   7   6  10         89.61         86.54         4.30 o                         
   8   6  10          2.57          1.17         1.25 o                         
   9   6  10         11.27          6.04         1.23 o                         
  -4   7  10         29.90         24.36         1.27 o                         
  -3   7  10         75.32         78.54         3.57 o                         
  -2   7  10          7.31          8.51         1.53 o                         
  -1   7  10         15.36         15.12         1.22 o                         
   0   7  10         38.37         37.33         1.95 o                         
   1   7  10         30.44         27.97         1.20 o                         
   2   7  10         33.82         27.58         3.02 o                         
   3   7  10         76.68         56.55         2.84 o                         
   4   7  10         46.91         30.13         1.38 o                         
 -16   1  11          2.03          2.89         0.84 o                         
 -15   1  11         27.70         33.97         1.88 o                         
 -14   1  11          4.28          4.00         1.08 o                         
 -13   1  11         12.88         18.18         1.56 o                         
 -12   1  11        176.23        174.59         5.38 o                         
 -11   1  11        434.55        460.56        11.85 o                         
 -10   1  11         33.98         39.03         2.03 o                         
  -9   1  11        889.21        853.57        14.28 o                         
  -8   1  11         65.55         87.78         3.17 o                         
  -7   1  11        219.05        235.46         6.80 o                         
  -6   1  11        446.33        377.86        11.98 o                         
  -5   1  11       1088.34       1133.53        31.06 o                         
  -4   1  11        157.76        160.18         6.43 o                         
  -3   1  11        409.90        413.59        16.16 o                         
  -2   1  11       3266.02       3115.40       100.36 o                         
  -1   1  11        217.92        183.64         6.85 o                         
   0   1  11       7209.65       6826.50       152.27 o                         
   1   1  11          6.35          4.07         2.07 o                         
   2   1  11        377.93        380.55        12.86 o                         
   3   1  11        412.62        422.47        13.98 o                         
   4   1  11        663.81        765.33        28.01 o                         
   5   1  11        765.06        730.99        27.68 o                         
   6   1  11        760.59        765.15        23.74 o                         
   7   1  11         12.48         11.13         3.34 o                         
   8   1  11        167.48        193.33         5.21 o                         
   9   1  11       1052.84       1043.43        15.58 o                         
  10   1  11        465.88        422.13         7.84 o                         
  11   1  11        244.32        223.34         6.75 o                         
  12   1  11        223.12        216.61         6.90 o                         
  13   1  11         63.79         79.37         3.33 o                         
  14   1  11         75.02         83.37         3.39 o                         
  15   1  11          8.57          7.41         1.08 o                         
 -15   2  11        190.25        204.79         7.99 o                         
 -14   2  11         33.74         37.20         1.99 o                         
 -13   2  11          4.69          6.37         1.18 o                         
 -12   2  11        115.25        108.01         3.01 o                         
 -11   2  11         80.51         72.76         2.23 o                         
 -10   2  11        223.05        200.40         3.75 o                         
  -9   2  11         27.47         26.11         1.31 o                         
  -8   2  11        146.79        167.62         3.43 o                         
  -7   2  11        511.08        552.54        11.34 o                         
  -6   2  11       1538.18       1668.73        76.23 o                         
  -5   2  11        206.08        222.12         8.12 o                         
  -4   2  11       2836.55       2791.02        91.16 o                         
  -3   2  11         62.55         97.16         5.82 o                         
  -2   2  11        181.82        162.62         7.65 o                         
  -1   2  11       2636.19       2767.87        51.35 o                         
   0   2  11       1549.75       1512.49        35.31 o                         
   1   2  11       1539.06       1542.43        51.36 o                         
   2   2  11        315.72        318.19        13.59 o                         
   3   2  11       1507.81       1540.22        73.07 o                         
   4   2  11        554.17        506.32        20.81 o                         
   5   2  11        104.64         86.35         6.01 o                         
   6   2  11        210.41        180.35        10.78 o                         
   7   2  11         44.68         33.14         1.99 o                         
   8   2  11        343.54        316.70         5.38 o                         
   9   2  11         35.03         30.09         1.57 o                         
  10   2  11          9.99         16.77         1.61 o                         
  11   2  11         12.90          8.29         1.32 o                         
  12   2  11          1.87          2.53         1.40 o                         
  13   2  11        120.73        121.14         4.45 o                         
  14   2  11         21.89         26.46         2.84 o                         
  15   2  11          9.69          9.09         0.79 o                         
 -15   3  11         14.32          8.75         1.19 o                         
 -14   3  11          1.05          0.39         0.77 o                         
 -13   3  11         22.60         22.22         1.67 o                         
 -12   3  11         10.30         16.63         1.52 o                         
 -11   3  11         59.21         51.25         2.73 o                         
 -10   3  11         76.57         83.61         2.79 o                         
  -9   3  11       1188.96       1092.04        19.99 o                         
  -8   3  11        393.23        359.60         8.04 o                         
  -7   3  11          6.12          7.68         1.07 o                         
  -6   3  11        204.45        214.37         4.67 o                         
  -5   3  11        589.25        625.35        10.48 o                         
  -4   3  11        164.70        137.92         8.38 o                         
  -3   3  11          6.48          3.86         2.05 o                         
  -2   3  11        494.39        517.65        24.74 o                         
  -1   3  11         10.98         15.69         3.45 o                         
   0   3  11          0.01          0.53         1.09 o                         
   1   3  11        386.92        395.41        16.52 o                         
   2   3  11        185.65        196.78        10.36 o                         
   3   3  11         43.48         46.25         5.06 o                         
   4   3  11       2828.60       2885.99        97.65 o                         
   5   3  11        770.26        819.65        11.54 o                         
   6   3  11          4.00          4.12         0.96 o                         
   7   3  11        365.38        368.58         6.41 o                         
   8   3  11       1250.06       1247.22        18.81 o                         
   9   3  11         76.57         74.24         1.98 o                         
  10   3  11         28.41         25.81         1.56 o                         
  11   3  11        207.19        216.30         4.78 o                         
  12   3  11         63.79         66.00         2.73 o                         
  13   3  11         71.62         60.80         2.76 o                         
  14   3  11          3.85          4.38         0.90 o                         
 -13   4  11          9.37         10.35         1.03 o                         
 -12   4  11         39.61         36.51         1.78 o                         
 -11   4  11          5.45          4.87         1.24 o                         
 -10   4  11         68.62         61.17         2.34 o                         
  -9   4  11         66.02         67.02         2.16 o                         
  -8   4  11        211.21        202.96         3.77 o                         
  -7   4  11         39.39         30.51         1.20 o                         
  -6   4  11        276.08        287.13         4.47 o                         
  -5   4  11         27.91         32.16         1.15 o                         
  -4   4  11        986.96        961.00        11.39 o                         
  -3   4  11          1.54          3.97         0.81 o                         
  -2   4  11          4.30          9.12         0.81 o                         
  -1   4  11         16.30         16.18         0.83 o                         
   0   4  11        307.75        299.24         4.09 o                         
   1   4  11         33.75         33.23         1.04 o                         
   2   4  11        124.89        108.03         1.75 o                         
   3   4  11        418.24        424.08         6.37 o                         
   4   4  11        160.16        182.09         2.82 o                         
   5   4  11         11.61          9.12         0.91 o                         
   6   4  11       2325.64       2359.67        33.64 o                         
   7   4  11        114.51        113.07         4.22 o                         
   8   4  11        220.21        212.97         4.37 o                         
   9   4  11         91.48         87.26         2.41 o                         
  10   4  11         19.50         19.34         1.40 o                         
  11   4  11        100.51        106.69         3.07 o                         
  12   4  11         85.66         86.19         4.09 o                         
  13   4  11          8.92          4.48         1.52 o                         
 -11   5  11         12.23          8.72         1.29 o                         
 -10   5  11          4.81          5.15         1.24 o                         
  -9   5  11         48.77         50.05         2.11 o                         
  -8   5  11          5.46          4.97         1.17 o                         
  -7   5  11          6.73          9.03         1.17 o                         
  -6   5  11          0.02          0.73         0.99 o                         
  -5   5  11         50.55         57.52         1.69 o                         
  -4   5  11        477.63        531.38         8.77 o                         
  -3   5  11        206.97        230.69         3.81 o                         
  -2   5  11          2.59          4.68         0.92 o                         
  -1   5  11         72.37         79.01         1.78 o                         
   0   5  11         48.04         40.23         1.21 o                         
   1   5  11         77.53         73.11         1.49 o                         
   2   5  11        312.01        301.31         4.12 o                         
   3   5  11          2.98          5.67         0.81 o                         
   4   5  11         53.89         50.70         1.49 o                         
   5   5  11          3.30          2.01         1.09 o                         
   6   5  11          8.58          9.50         1.96 o                         
   7   5  11        197.88        197.17         4.61 o                         
   8   5  11        151.61        133.78         3.86 o                         
   9   5  11         98.98         91.28         2.84 o                         
  10   5  11         20.66         18.44         1.58 o                         
  11   5  11         14.97          8.98         1.42 o                         
  -9   6  11         36.79         21.58         1.89 o                         
  -8   6  11        170.50        192.36         5.33 o                         
  -7   6  11         17.83         17.44         1.11 o                         
  -6   6  11          9.39          8.80         0.97 o                         
  -5   6  11          0.39         -0.01         0.99 o                         
  -4   6  11         57.02         59.51         2.19 o                         
  -3   6  11         59.68         68.05         2.06 o                         
  -2   6  11         32.67         38.06         1.47 o                         
  -1   6  11         34.26         39.27         1.47 o                         
   0   6  11         12.61         17.24         1.05 o                         
   1   6  11        133.01        137.40         3.13 o                         
   2   6  11        322.28        352.81         7.01 o                         
   3   6  11        134.33        127.93         3.17 o                         
   4   6  11          5.61          3.02         1.33 o                         
   5   6  11        178.55        182.47         5.05 o                         
   6   6  11        196.17        207.46         7.82 o                         
   7   6  11         94.62        107.27         3.17 o                         
   8   6  11          2.97         -0.30         1.05 o                         
  -4   7  11         17.63         13.05         1.09 o                         
  -3   7  11          9.74         14.10         3.78 o                         
  -2   7  11          8.51         10.42         1.32 o                         
  -1   7  11          4.39          4.82         1.42 o                         
   0   7  11         86.16         84.70         4.64 o                         
   1   7  11          7.33          7.04         0.80 o                         
   2   7  11         43.44         39.18         2.24 o                         
   3   7  11          2.05          0.21         0.69 o                         
 -16   0  12         26.19         25.69         2.51 o                         
 -15   0  12         26.37         36.66         3.90 o                         
 -14   0  12         73.81         77.62         3.66 o                         
 -13   0  12        148.91        166.03         6.20 o                         
 -12   0  12        742.13        814.44        24.44 o                         
 -11   0  12       2433.41       2570.63        61.95 o                         
 -10   0  12       6165.92       6381.63       168.40 o                         
  -9   0  12          4.50          0.51         1.31 o                         
  -8   0  12       7402.42       7376.23       193.71 o                         
  -7   0  12        854.73        949.16        28.52 o                         
  -6   0  12        198.97        177.90        10.50 o                         
  -5   0  12      11035.47      11773.36       373.26 o                         
  -4   0  12         18.09         20.23         3.60 o                         
  -3   0  12       2089.96       2001.73        93.66 o                         
  -2   0  12       6403.84       5860.08       263.63 o                         
  -1   0  12      11858.80      11060.89       493.32 o                         
   0   0  12       9598.52       9131.41       288.17 o                         
   1   0  12       1319.03       1322.82        43.86 o                         
   2   0  12        884.54        755.19        36.95 o                         
   3   0  12       1505.48       1516.22        72.37 o                         
   4   0  12       1235.58       1360.85        46.33 o                         
   5   0  12        472.92        466.41        18.69 o                         
   6   0  12       2156.48       2243.02        75.17 o                         
   7   0  12         72.63         43.83         5.23 o                         
   8   0  12        105.94         96.68         3.94 o                         
   9   0  12          0.25          1.54         1.42 o                         
  10   0  12         20.44          9.49         1.67 o                         
  11   0  12        177.46        157.32         7.11 o                         
  12   0  12         66.21         74.56         4.47 o                         
  13   0  12         21.03         11.05         2.47 o                         
  14   0  12         12.95          7.86         1.35 o                         
  15   0  12        428.44        432.31        13.38 o                         
 -16   1  12         35.52         28.37         1.36 o                         
 -15   1  12          3.22          3.63         0.85 o                         
 -14   1  12          5.18          6.53         1.24 o                         
 -13   1  12         53.97         57.81         2.49 o                         
 -12   1  12        130.70        136.17         4.00 o                         
 -11   1  12        124.80        135.50         5.24 o                         
 -10   1  12        438.89        467.11         8.55 o                         
  -9   1  12        193.16        209.53         4.46 o                         
  -8   1  12        199.53        228.33         5.41 o                         
  -7   1  12       1805.87       1806.57        39.85 o                         
  -6   1  12        120.01        118.88         5.85 o                         
  -5   1  12       2144.16       2115.33        50.35 o                         
  -4   1  12        715.95        713.55        26.34 o                         
  -3   1  12        662.39        678.35        24.73 o                         
  -2   1  12      12184.96      11486.79       362.37 o                         
  -1   1  12          1.65          0.71         1.81 o                         
   0   1  12        742.01        723.86        14.68 o                         
   1   1  12        361.47        341.63        13.36 o                         
   2   1  12         61.44         45.70         2.75 o                         
   3   1  12          7.96         10.17         2.53 o                         
   4   1  12        120.09         97.84        13.52 o                         
   5   1  12        231.56        225.72        11.62 o                         
   6   1  12         11.63         17.82         3.21 o                         
   7   1  12       1146.02       1228.82        36.58 o                         
   8   1  12        258.58        278.94         7.51 o                         
   9   1  12          0.44          0.18         1.20 o                         
  10   1  12         38.65         41.21         1.93 o                         
  11   1  12          6.93          0.83         1.38 o                         
  12   1  12         68.52         71.01         3.39 o                         
  13   1  12        101.97         97.53         3.26 o                         
  14   1  12         29.79         27.81         1.41 o                         
  15   1  12          1.23          0.34         0.73 o                         
 -15   2  12          0.42          0.64         0.76 o                         
 -14   2  12        209.05        232.36         6.87 o                         
 -13   2  12          0.13          1.19         1.25 o                         
 -12   2  12         32.43         39.46         1.82 o                         
 -11   2  12          7.10          4.97         1.21 o                         
 -10   2  12        260.88        219.16         4.00 o                         
  -9   2  12          4.07          6.74         0.92 o                         
  -8   2  12         53.56         68.97         1.78 o                         
  -7   2  12       1340.91       1331.29        25.51 o                         
  -6   2  12        823.66        848.04        25.13 o                         
  -5   2  12        117.34        123.14         5.45 o                         
  -4   2  12       1632.94       1616.29        54.57 o                         
  -3   2  12       1211.79       1204.59        41.16 o                         
  -2   2  12         72.96         79.50         9.90 o                         
  -1   2  12        395.20        382.73         8.50 o                         
   0   2  12        739.63        722.49        18.10 o                         
   1   2  12        433.86        487.17        15.21 o                         
   2   2  12        317.46        320.22        18.37 o                         
   3   2  12         23.04         29.63         5.34 o                         
   4   2  12       1969.91       2293.80       107.39 o                         
   5   2  12        175.59        168.70         7.81 o                         
   6   2  12         79.89         56.16         4.72 o                         
   7   2  12         31.60         33.13         1.62 o                         
   8   2  12        380.54        363.48         6.37 o                         
   9   2  12         19.95         15.23         1.36 o                         
  10   2  12         11.13         18.62         1.81 o                         
  11   2  12         54.39         53.92         2.62 o                         
  12   2  12        109.26        104.89         7.28 o                         
  13   2  12         69.92         71.82         2.93 o                         
  14   2  12         50.01         40.30         1.89 o                         
  15   2  12         15.44         12.17         1.06 o                         
 -14   3  12          5.14          6.05         0.89 o                         
 -13   3  12          0.46          0.72         1.38 o                         
 -12   3  12          0.98          2.80         1.24 o                         
 -11   3  12         11.98          7.05         1.59 o                         
 -10   3  12         41.72         49.18         2.38 o                         
  -9   3  12        448.43        421.81         8.67 o                         
  -8   3  12         88.87         90.16         2.69 o                         
  -7   3  12        717.57        750.59        13.36 o                         
  -6   3  12       2707.48       2793.18        44.22 o                         
  -5   3  12        142.74        135.30         3.24 o                         
  -4   3  12        117.16        132.54         8.22 o                         
  -3   3  12         77.29         65.10         4.89 o                         
  -2   3  12       1495.41       1464.44        66.66 o                         
  -1   3  12          5.05          5.88         1.73 o                         
   0   3  12         41.76         59.48         3.14 o                         
   1   3  12        323.93        399.60        18.68 o                         
   2   3  12        602.87        602.79        23.63 o                         
   3   3  12        360.33        336.07        15.53 o                         
   4   3  12         13.28         12.35         2.15 o                         
   5   3  12         35.85         32.05         1.29 o                         
   6   3  12        140.59        140.19         3.53 o                         
   7   3  12       2949.86       2805.62        40.55 o                         
   8   3  12         47.68         39.64         1.69 o                         
   9   3  12         47.59         37.70         1.47 o                         
  10   3  12        651.06        684.91        11.24 o                         
  11   3  12        424.86        501.65        10.55 o                         
  12   3  12          6.10          7.67         1.30 o                         
  13   3  12         60.90         53.57         2.58 o                         
  14   3  12          0.00          0.06         0.72 o                         
 -13   4  12         94.07         80.95         2.80 o                         
 -12   4  12        215.02        200.67         5.72 o                         
 -11   4  12        153.93        154.48         6.47 o                         
 -10   4  12         20.33         22.02         1.58 o                         
  -9   4  12        349.88        385.01         6.71 o                         
  -8   4  12        268.30        287.72         5.19 o                         
  -7   4  12        201.34        204.75         3.44 o                         
  -6   4  12        468.56        477.24         6.57 o                         
  -5   4  12        301.07        320.40         4.89 o                         
  -4   4  12        554.82        586.99         7.55 o                         
  -3   4  12       1096.15       1096.16        13.93 o                         
  -2   4  12        192.13        191.48         3.17 o                         
  -1   4  12        131.31        137.04         2.34 o                         
   0   4  12        592.03        621.53         8.03 o                         
   1   4  12        112.56        119.55         1.97 o                         
   2   4  12          5.03          4.22         0.57 o                         
   3   4  12        370.47        396.03         6.58 o                         
   4   4  12          6.20          5.58         0.72 o                         
   5   4  12        473.95        486.49        11.11 o                         
   6   4  12         34.33         28.12         1.41 o                         
   7   4  12        499.88        459.93         9.21 o                         
   8   4  12        335.87        311.23         5.62 o                         
   9   4  12        151.96        156.87         3.31 o                         
  10   4  12         17.18         18.93         1.37 o                         
  11   4  12         39.04         38.66         2.16 o                         
  12   4  12        108.37         90.87         4.73 o                         
  13   4  12         42.49         30.62         2.51 o                         
 -11   5  12         24.99         24.80         1.35 o                         
 -10   5  12         35.71         25.54         1.51 o                         
  -9   5  12          9.79         16.11         1.51 o                         
  -8   5  12          5.07          5.38         1.33 o                         
  -7   5  12         16.00         13.07         1.35 o                         
  -6   5  12        224.84        241.15         4.54 o                         
  -5   5  12          0.99          0.79         0.96 o                         
  -4   5  12          4.85          6.86         1.10 o                         
  -3   5  12        385.80        436.56         7.07 o                         
  -2   5  12          4.93          9.06         1.03 o                         
  -1   5  12        371.96        363.98         5.26 o                         
   0   5  12          7.16          9.30         0.89 o                         
   1   5  12          1.51          5.95         0.78 o                         
   2   5  12        297.92        297.57         4.09 o                         
   3   5  12         63.94         85.20         2.22 o                         
   4   5  12        124.64        111.75         3.40 o                         
   5   5  12          5.29          8.93         1.33 o                         
   6   5  12        443.13        463.70        12.96 o                         
   7   5  12         39.65         38.89         2.11 o                         
   8   5  12         54.49         48.65         1.73 o                         
   9   5  12         24.00         18.95         1.47 o                         
  10   5  12          1.34         -0.44         1.05 o                         
  11   5  12        149.50        104.94         3.95 o                         
  -9   6  12          3.49          2.30         1.15 o                         
  -8   6  12        117.18        134.16         4.69 o                         
  -7   6  12         51.01         55.25         2.21 o                         
  -6   6  12          6.77          8.86         1.04 o                         
  -5   6  12         93.39         99.30         3.09 o                         
  -4   6  12         75.19         85.51         3.97 o                         
  -3   6  12         15.89         23.81         1.41 o                         
  -2   6  12         94.40        111.50         2.59 o                         
  -1   6  12         26.21         25.75         1.69 o                         
   0   6  12          2.04          4.16         0.95 o                         
   1   6  12         70.78         75.42         3.13 o                         
   2   6  12          4.46          5.78         1.02 o                         
   3   6  12         15.47         21.92         1.23 o                         
   4   6  12        254.18        279.14         8.24 o                         
   5   6  12          0.18         -0.75         1.15 o                         
   6   6  12         40.54         38.47         2.39 o                         
   7   6  12         94.94         87.13         3.11 o                         
   8   6  12         14.02          9.74         1.64 o                         
  -4   7  12         21.51         12.15         1.10 o                         
  -3   7  12         95.23        111.21         6.70 o                         
  -2   7  12          3.31          5.72         1.77 o                         
  -1   7  12         53.51         63.04         5.61 o                         
   0   7  12          4.45          3.90         1.36 o                         
   1   7  12        180.82        174.41         5.72 o                         
   2   7  12          6.42          5.22         1.32 o                         
   3   7  12         88.75         66.32         2.60 o                         
 -16   1  13          4.39          7.51         1.11 o                         
 -15   1  13         17.50         20.34         1.92 o                         
 -14   1  13          0.27          0.35         1.35 o                         
 -13   1  13          0.30          2.04         1.25 o                         
 -12   1  13        585.36        608.08        12.22 o                         
 -11   1  13        458.07        475.62         8.62 o                         
 -10   1  13         37.59         32.29         1.93 o                         
  -9   1  13        185.76        209.67         4.48 o                         
  -8   1  13        625.95        622.36        12.38 o                         
  -7   1  13        324.94        329.20        10.23 o                         
  -6   1  13        724.61        784.30        21.46 o                         
  -5   1  13        181.68        197.26        12.70 o                         
  -4   1  13       2372.45       2368.67        78.48 o                         
  -3   1  13       9047.99       8984.10       284.78 o                         
  -2   1  13       7759.21       7234.38       229.69 o                         
  -1   1  13          1.78          5.23         2.10 o                         
   0   1  13       6619.18       6421.65       117.48 o                         
   1   1  13       4210.27       4115.50       131.93 o                         
   2   1  13       2575.31       2500.88        75.98 o                         
   3   1  13       7555.59       7199.05       533.00 o                         
   4   1  13        186.18        221.22        13.52 o                         
   5   1  13         59.45         46.29         5.26 o                         
   6   1  13         87.66         97.89         6.09 o                         
   7   1  13         68.45         77.46         5.88 o                         
   8   1  13         84.72         81.17         2.50 o                         
   9   1  13        255.75        259.71         5.23 o                         
  10   1  13        305.47        285.41         5.83 o                         
  11   1  13         66.72         57.00         2.40 o                         
  12   1  13         40.19         50.71         2.35 o                         
  13   1  13        118.59        122.85         7.56 o                         
  14   1  13         62.93         52.97         2.48 o                         
  15   1  13         26.55         25.73         1.37 o                         
 -15   2  13         70.60         52.76         2.44 o                         
 -14   2  13         18.51         19.24         1.50 o                         
 -13   2  13         79.23         78.56         2.78 o                         
 -12   2  13          2.85          0.89         1.12 o                         
 -11   2  13          8.56          7.15         1.19 o                         
 -10   2  13        211.51        183.16         3.34 o                         
  -9   2  13        191.78        192.02         3.82 o                         
  -8   2  13         27.58         31.28         1.23 o                         
  -7   2  13         83.92         91.51         2.85 o                         
  -6   2  13         68.99         74.14         4.28 o                         
  -5   2  13       4673.59       4780.49       154.51 o                         
  -4   2  13        256.44        260.58        12.02 o                         
  -3   2  13        446.31        390.10        15.71 o                         
  -2   2  13       1160.03       1023.86        28.86 o                         
  -1   2  13        584.35        607.90        12.75 o                         
   0   2  13         31.70         28.37         2.37 o                         
   1   2  13          6.22          4.24         1.89 o                         
   2   2  13         78.15         85.69         7.85 o                         
   3   2  13        149.54        166.52        12.21 o                         
   4   2  13         18.63         18.90         5.63 o                         
   5   2  13        321.68        307.41        14.33 o                         
   6   2  13        341.81        329.83        20.51 o                         
   7   2  13        149.73        160.43         3.92 o                         
   8   2  13       2022.24       1979.11        29.59 o                         
   9   2  13        490.49        454.93         8.32 o                         
  10   2  13        136.91        105.92         4.80 o                         
  11   2  13        849.53        872.21        23.99 o                         
  12   2  13          0.14          0.85         1.32 o                         
  13   2  13        560.43        639.42        14.50 o                         
  14   2  13         22.21         16.01         1.26 o                         
  15   2  13        129.82        116.00         4.47 o                         
 -14   3  13         31.73         27.32         2.01 o                         
 -13   3  13         71.86         64.49         3.35 o                         
 -12   3  13        139.62        130.96         4.61 o                         
 -11   3  13         20.72         25.09         1.80 o                         
 -10   3  13        118.11         89.99         3.54 o                         
  -9   3  13        314.07        336.10         7.10 o                         
  -8   3  13       1096.88       1146.73        19.49 o                         
  -7   3  13         14.98         14.76         1.25 o                         
  -6   3  13        362.43        363.34         6.62 o                         
  -5   3  13        657.68        743.17        13.31 o                         
  -4   3  13        332.52        361.44        18.45 o                         
  -3   3  13        130.18        118.07         7.36 o                         
  -2   3  13          7.63          4.07         1.89 o                         
  -1   3  13        617.47        593.15        27.95 o                         
   0   3  13        224.07        232.83         8.63 o                         
   1   3  13        273.32        282.99        13.07 o                         
   2   3  13        183.98        174.87         9.80 o                         
   3   3  13         19.21         19.35         4.19 o                         
   4   3  13        864.91        886.98        16.21 o                         
   5   3  13        681.59        741.44        13.38 o                         
   6   3  13        460.47        517.53        10.70 o                         
   7   3  13         37.30         28.46         1.62 o                         
   8   3  13         99.73         93.66         2.61 o                         
   9   3  13         15.70         20.14         1.22 o                         
  10   3  13         68.93         79.17         2.32 o                         
  11   3  13        150.98        146.56         3.43 o                         
  12   3  13          0.12          0.68         1.13 o                         
  13   3  13         41.35         43.79         2.37 o                         
  14   3  13         40.92         38.40         2.36 o                         
 -13   4  13         62.30         53.52         3.18 o                         
 -12   4  13         40.64         36.07         1.61 o                         
 -11   4  13        156.14        145.01         5.11 o                         
 -10   4  13        279.90        267.83         9.18 o                         
  -9   4  13        145.76        132.72         4.51 o                         
  -8   4  13        195.89        181.74         3.76 o                         
  -7   4  13        116.05        109.37         2.50 o                         
  -6   4  13        735.51        731.48         9.97 o                         
  -5   4  13        644.28        629.34         8.36 o                         
  -4   4  13        139.28        149.08         2.53 o                         
  -3   4  13        429.41        415.92         6.27 o                         
  -2   4  13         10.22         13.55         0.96 o                         
  -1   4  13         71.09         64.98         1.47 o                         
   0   4  13         99.84         83.88         1.71 o                         
   1   4  13        215.04        190.14         2.77 o                         
   2   4  13         21.11         22.60         0.77 o                         
   3   4  13         62.57         58.65         1.48 o                         
   4   4  13        157.62        163.90         2.73 o                         
   5   4  13         22.59         21.98         1.39 o                         
   6   4  13        375.36        383.92         8.44 o                         
   7   4  13        507.36        495.87        10.44 o                         
   8   4  13        147.55        150.02         3.23 o                         
   9   4  13         95.78         96.83         2.54 o                         
  10   4  13        179.52        192.50         4.90 o                         
  11   4  13        145.03        156.92         5.94 o                         
  12   4  13         59.66         68.94         4.38 o                         
  13   4  13        398.57        266.68        12.70 o                         
 -11   5  13         47.53         40.42         1.95 o                         
 -10   5  13        200.83        199.78         5.28 o                         
  -9   5  13          1.55          3.68         0.93 o                         
  -8   5  13         27.94         35.32         1.88 o                         
  -7   5  13         38.49         40.46         1.81 o                         
  -6   5  13        176.40        189.36         3.99 o                         
  -5   5  13        128.37        154.91         3.00 o                         
  -4   5  13        291.15        301.75         5.40 o                         
  -3   5  13        509.44        547.29         8.61 o                         
  -2   5  13        862.07        910.76        12.45 o                         
  -1   5  13         12.52         16.37         1.12 o                         
   0   5  13        739.15        754.77         9.62 o                         
   1   5  13        103.02        116.52         1.94 o                         
   2   5  13        235.80        223.13         3.24 o                         
   3   5  13          0.34          1.40         0.84 o                         
   4   5  13         93.55        102.51         2.97 o                         
   5   5  13         45.22         38.84         1.71 o                         
   6   5  13          5.08          2.41         1.38 o                         
   7   5  13          0.08          1.15         1.35 o                         
   8   5  13         39.83         45.89         2.41 o                         
   9   5  13        211.04        205.49        10.68 o                         
  10   5  13        274.62        252.86         8.89 o                         
  11   5  13         57.89         33.57         1.53 o                         
  -9   6  13        431.78        302.64        13.97 o                         
  -8   6  13         11.42          8.49         0.90 o                         
  -7   6  13         23.87         19.14         1.08 o                         
  -6   6  13          1.61          1.53         1.02 o                         
  -5   6  13         21.73         22.73         1.40 o                         
  -4   6  13          0.01          0.65         1.21 o                         
  -3   6  13         68.03         80.47         2.19 o                         
  -2   6  13          3.59          6.20         1.12 o                         
  -1   6  13          3.29          1.95         1.04 o                         
   0   6  13         14.09         15.36         1.16 o                         
   1   6  13          1.52          2.20         0.98 o                         
   2   6  13         40.01         46.85         1.83 o                         
   3   6  13          0.54          0.36         1.03 o                         
   4   6  13          5.35          4.90         1.12 o                         
   5   6  13          0.94          0.54         1.28 o                         
   6   6  13          0.34          0.62         0.96 o                         
   7   6  13          2.20          2.04         0.69 o                         
   8   6  13         35.86         23.22         2.14 o                         
  -3   7  13         37.69         28.19         1.93 o                         
  -2   7  13        278.40        269.96        12.66 o                         
  -1   7  13          4.16          4.40         1.34 o                         
   0   7  13         33.56         37.84         5.86 o                         
   1   7  13          2.62          0.12         0.78 o                         
   2   7  13          5.24          5.34         1.23 o                         
   3   7  13        193.05        114.13         5.59 o                         
 -16   0  14        126.77        125.22         6.70 o                         
 -15   0  14          1.31          2.07         1.75 o                         
 -14   0  14         18.63         26.84         2.35 o                         
 -13   0  14          0.31          2.33         1.99 o                         
 -12   0  14         10.48          8.39         1.83 o                         
 -11   0  14          0.89          1.68         1.70 o                         
 -10   0  14        132.31        129.44        10.21 o                         
  -9   0  14        603.73        630.65        19.64 o                         
  -8   0  14        367.09        376.12        11.52 o                         
  -7   0  14        627.43        669.52        21.61 o                         
  -6   0  14       1477.45       1582.72        55.71 o                         
  -5   0  14        816.53        858.79        45.21 o                         
  -4   0  14          2.28          2.42         4.73 o                         
  -3   0  14       4857.64       4995.04       226.69 o                         
  -2   0  14         26.19         37.15         5.67 o                         
  -1   0  14         27.83         30.29         5.34 o                         
   0   0  14        418.72        378.05        25.36 o                         
   1   0  14        153.28        133.22         6.96 o                         
   2   0  14       1632.19       1521.48        71.43 o                         
   3   0  14         10.05          4.97         2.67 o                         
   4   0  14        656.82        675.64        25.24 o                         
   5   0  14        762.39        717.64        27.10 o                         
   6   0  14       1593.35       1956.77        66.77 o                         
   7   0  14         16.23         25.02         4.53 o                         
   8   0  14         75.06         79.44         2.79 o                         
   9   0  14         88.77         95.20         3.63 o                         
  10   0  14        190.83        192.10         6.56 o                         
  11   0  14          5.66         13.74         1.99 o                         
  12   0  14        115.79        102.12         5.34 o                         
  13   0  14         24.85         23.83         2.52 o                         
  14   0  14          8.35         10.26         1.63 o                         
  15   0  14        335.44        288.54        27.70 o                         
 -15   1  14          0.08          3.63         1.89 o                         
 -14   1  14         20.10         24.00         1.66 o                         
 -13   1  14        444.83        490.08        10.92 o                         
 -12   1  14          8.54         10.55         1.78 o                         
 -11   1  14         22.70         23.25         1.44 o                         
 -10   1  14        582.23        583.85         9.32 o                         
  -9   1  14         16.93         15.29         1.29 o                         
  -8   1  14       1618.96       1594.57        28.99 o                         
  -7   1  14        562.35        578.50        23.63 o                         
  -6   1  14         75.86         84.72         8.57 o                         
  -5   1  14       6169.42       6673.40       214.01 o                         
  -4   1  14       1944.57       2085.22        69.80 o                         
  -3   1  14          0.04          1.15         2.98 o                         
  -2   1  14       1486.39       1424.48        48.25 o                         
  -1   1  14        904.25        915.34        20.24 o                         
   0   1  14        395.47        361.67         8.82 o                         
   1   1  14          9.04         14.31         2.77 o                         
   2   1  14       2625.36       2690.31        93.68 o                         
   3   1  14        290.65        383.83        14.79 o                         
   4   1  14         34.54         19.45         3.14 o                         
   5   1  14        846.54        843.02        31.97 o                         
   6   1  14        110.75        111.97         6.68 o                         
   7   1  14        711.36        672.20        22.47 o                         
   8   1  14        369.77        369.45         6.75 o                         
   9   1  14         36.32         38.58         1.74 o                         
  10   1  14          6.19          9.46         1.40 o                         
  11   1  14        416.04        408.22         9.09 o                         
  12   1  14         26.35         27.84         1.90 o                         
  13   1  14         24.23         22.26         1.68 o                         
  14   1  14        119.30        126.90         4.51 o                         
  15   1  14         42.33         43.62         1.70 o                         
 -15   2  14          4.99          5.43         1.43 o                         
 -14   2  14         60.56         65.83         2.73 o                         
 -13   2  14         86.51         89.46         2.69 o                         
 -12   2  14         47.37         41.31         2.17 o                         
 -11   2  14         84.55         71.87         2.27 o                         
 -10   2  14          5.54          2.32         0.93 o                         
  -9   2  14         10.25          9.27         0.96 o                         
  -8   2  14        141.72        145.01         2.69 o                         
  -7   2  14        133.01        151.51         3.43 o                         
  -6   2  14        335.04        330.46        11.76 o                         
  -5   2  14         46.29         55.86         5.40 o                         
  -4   2  14         22.64         27.37         3.78 o                         
  -3   2  14        122.44        122.22         7.50 o                         
  -2   2  14       1018.51        991.71        24.41 o                         
  -1   2  14       2069.49       1963.83        37.40 o                         
   0   2  14        555.98        644.63        19.02 o                         
   1   2  14        351.48        415.08        13.34 o                         
   2   2  14        842.86        925.78        45.90 o                         
   3   2  14        217.52        246.66        15.99 o                         
   4   2  14         54.14         65.43         7.93 o                         
   5   2  14        139.39        158.80        13.44 o                         
   6   2  14         31.56         25.88         1.61 o                         
   7   2  14        339.66        289.68         6.21 o                         
   8   2  14        430.83        387.17         7.23 o                         
   9   2  14          2.30          3.13         1.21 o                         
  10   2  14         89.59         71.01         3.05 o                         
  11   2  14        249.00        263.07         8.48 o                         
  12   2  14          8.10          4.27         1.32 o                         
  13   2  14          6.81          4.69         1.69 o                         
  14   2  14        169.86        165.87         6.65 o                         
  15   2  14        268.16        231.39         6.49 o                         
 -14   3  14         11.05         12.43         1.02 o                         
 -13   3  14         30.68         35.81         2.06 o                         
 -12   3  14        213.09        218.79         7.30 o                         
 -11   3  14          7.90          5.09         1.33 o                         
 -10   3  14          5.09          3.98         1.54 o                         
  -9   3  14        176.01        205.94         7.25 o                         
  -8   3  14          0.37          1.68         1.34 o                         
  -7   3  14        217.12        230.05         5.18 o                         
  -6   3  14        111.82        100.91         2.83 o                         
  -5   3  14       1890.31       1892.07        32.30 o                         
  -4   3  14        327.20        324.14         6.80 o                         
  -3   3  14        954.08        963.55        44.88 o                         
  -2   3  14          1.87          1.64         1.73 o                         
  -1   3  14         27.23         20.22         2.47 o                         
   0   3  14         58.92         61.14         4.15 o                         
   1   3  14        326.87        305.73        14.40 o                         
   2   3  14         30.40         28.18         4.33 o                         
   3   3  14       2841.35       2919.61        97.80 o                         
   4   3  14         17.56         14.03         0.93 o                         
   5   3  14         57.68         43.56         1.39 o                         
   6   3  14         85.84         78.93         2.87 o                         
   7   3  14        938.31        927.35        14.38 o                         
   8   3  14         72.98         71.08         2.31 o                         
   9   3  14        125.11        124.03         2.80 o                         
  10   3  14          5.35          4.76         1.16 o                         
  11   3  14        179.22        195.18         3.69 o                         
  12   3  14         72.60         78.33         2.50 o                         
  13   3  14         28.31         24.83         2.10 o                         
  14   3  14         32.78         22.78         4.38 o                         
 -13   4  14          7.10          5.91         0.79 o                         
 -12   4  14         10.35          7.82         0.97 o                         
 -11   4  14         51.88         43.30         2.08 o                         
 -10   4  14         44.31         49.06         2.49 o                         
  -9   4  14          7.88          8.51         1.40 o                         
  -8   4  14         49.39         53.52         1.96 o                         
  -7   4  14        287.44        304.85         5.41 o                         
  -6   4  14        135.80        132.46         2.55 o                         
  -5   4  14          5.71          8.31         0.91 o                         
  -4   4  14        326.16        326.62         4.84 o                         
  -3   4  14        483.05        464.36         7.44 o                         
  -2   4  14       1296.03       1311.93        20.49 o                         
  -1   4  14        679.61        661.66         8.23 o                         
   0   4  14         12.59         15.08         0.87 o                         
   1   4  14         12.34          4.70         0.69 o                         
   2   4  14          1.26          0.63         0.60 o                         
   3   4  14         56.70         43.19         1.36 o                         
   4   4  14         46.73         50.37         1.46 o                         
   5   4  14         79.33         66.73         1.87 o                         
   6   4  14         36.23         39.74         1.35 o                         
   7   4  14        122.39        110.58         3.43 o                         
   8   4  14          9.74         11.23         1.08 o                         
   9   4  14         50.70         50.30         1.95 o                         
  10   4  14        901.53        966.03        21.59 o                         
  11   4  14          5.90          3.74         1.06 o                         
  12   4  14          9.47          7.96         1.57 o                         
  13   4  14        670.27        400.61        18.49 o                         
 -11   5  14         51.15         51.89         3.25 o                         
 -10   5  14        119.11        124.22         3.21 o                         
  -9   5  14         24.13         22.31         1.14 o                         
  -8   5  14          5.40          4.32         1.08 o                         
  -7   5  14          3.63          4.65         0.97 o                         
  -6   5  14        148.41        172.11         3.15 o                         
  -5   5  14        587.60        620.86         9.21 o                         
  -4   5  14          1.78          3.18         1.13 o                         
  -3   5  14          0.14          0.16         1.00 o                         
  -2   5  14         35.61         38.83         1.36 o                         
  -1   5  14        670.20        679.69         8.71 o                         
   0   5  14        542.62        538.90         7.10 o                         
   1   5  14       1898.78       1896.78        20.87 o                         
   2   5  14        443.13        468.79         6.22 o                         
   3   5  14        137.96        175.14         3.28 o                         
   4   5  14         65.18         63.68         1.81 o                         
   5   5  14          6.16          4.47         1.36 o                         
   6   5  14        263.51        271.04         6.06 o                         
   7   5  14        142.36        135.01         4.20 o                         
   8   5  14         33.17         29.91         1.89 o                         
   9   5  14          8.13          6.86         1.09 o                         
  10   5  14          0.74         -0.72         0.94 o                         
  11   5  14         71.20         40.13         2.71 o                         
  -8   6  14         74.56         75.44         2.58 o                         
  -7   6  14        115.75        105.76         3.42 o                         
  -6   6  14         25.72         29.94         1.60 o                         
  -5   6  14         27.90         34.85         1.48 o                         
  -4   6  14          0.00          0.17         1.10 o                         
  -3   6  14         39.65         43.67         1.62 o                         
  -2   6  14        183.46        222.59         4.21 o                         
  -1   6  14        136.74        144.18         3.06 o                         
   0   6  14        172.78        211.69         5.42 o                         
   1   6  14        166.10        189.84         3.72 o                         
   2   6  14         31.61         38.52         1.94 o                         
   3   6  14        163.47        171.29         3.81 o                         
   4   6  14         32.91         35.39         1.96 o                         
   5   6  14          3.10          3.92         1.28 o                         
   6   6  14         23.79         21.70         1.44 o                         
   7   6  14          4.89          4.84         0.74 o                         
   8   6  14          0.13         -0.36         0.87 o                         
  -3   7  14         15.31         11.18         1.04 o                         
  -2   7  14          7.10          6.79         0.94 o                         
  -1   7  14         60.39         60.13         2.47 o                         
   0   7  14          9.42         10.07         1.32 o                         
   1   7  14        310.28        235.04         7.80 o                         
   2   7  14          6.82          4.97         1.11 o                         
 -15   1  15          8.09          6.59         1.29 o                         
 -14   1  15        183.65        210.99         5.75 o                         
 -13   1  15         23.72         24.28         1.86 o                         
 -12   1  15        942.56       1023.70        19.84 o                         
 -11   1  15         42.53         41.13         1.62 o                         
 -10   1  15         50.16         45.74         1.73 o                         
  -9   1  15          4.94          8.57         1.09 o                         
  -8   1  15         34.45         29.05         1.69 o                         
  -7   1  15        627.27        671.90        27.65 o                         
  -6   1  15       2665.86       2659.47        89.46 o                         
  -5   1  15       1113.13       1145.69        41.24 o                         
  -4   1  15       1169.36       1206.81        42.51 o                         
  -3   1  15        369.95        401.72        16.64 o                         
  -2   1  15        349.51        329.60        14.05 o                         
  -1   1  15         64.49         91.29         4.32 o                         
   0   1  15        234.02        197.76         5.50 o                         
   1   1  15         52.58         69.61         5.08 o                         
   2   1  15       1750.47       1656.31        44.27 o                         
   3   1  15       2235.52       2198.22        67.18 o                         
   4   1  15        214.46        177.53         8.33 o                         
   5   1  15       3318.41       3268.32       108.29 o                         
   6   1  15        307.76        264.05        11.19 o                         
   7   1  15         18.45         18.97         1.35 o                         
   8   1  15          2.67          3.62         1.26 o                         
   9   1  15         37.73         27.14         1.53 o                         
  10   1  15        347.75        277.51         5.70 o                         
  11   1  15          2.18         -0.34         1.46 o                         
  12   1  15         64.80         58.61         2.52 o                         
  13   1  15         78.16         84.26         2.98 o                         
  14   1  15        214.26        203.89        11.11 o                         
  15   1  15          0.67          0.81         0.78 o                         
 -15   2  15         32.97         29.94         1.58 o                         
 -14   2  15         20.65         18.92         1.30 o                         
 -13   2  15         62.55         67.85         2.76 o                         
 -12   2  15         58.40         70.61         2.87 o                         
 -11   2  15        547.25        522.87        14.77 o                         
 -10   2  15        117.89        126.48         2.74 o                         
  -9   2  15          0.07          0.36         0.94 o                         
  -8   2  15        114.49        120.99         2.54 o                         
  -7   2  15        162.47        177.91         3.61 o                         
  -6   2  15        424.02        436.09        14.49 o                         
  -5   2  15        532.58        484.80        20.14 o                         
  -4   2  15         82.00        105.39         6.97 o                         
  -3   2  15         44.01         35.92         4.07 o                         
  -2   2  15       3558.22       3626.39        82.89 o                         
  -1   2  15         15.05         29.13         2.24 o                         
   0   2  15       6362.95       6457.09       167.95 o                         
   1   2  15         11.03          4.19         2.10 o                         
   2   2  15         88.58         91.36         8.59 o                         
   3   2  15       1290.50       1347.19        65.38 o                         
   4   2  15        129.43        142.74        14.67 o                         
   5   2  15        676.19        662.34        28.85 o                         
   6   2  15        318.83        313.50         5.14 o                         
   7   2  15          4.78          6.20         1.30 o                         
   8   2  15         70.68         57.85         2.19 o                         
   9   2  15        591.45        601.54        13.40 o                         
  10   2  15        308.04        266.99         7.21 o                         
  11   2  15        347.69        366.71        11.12 o                         
  12   2  15          3.79          6.63         1.45 o                         
  13   2  15        147.09        154.99         7.13 o                         
  14   2  15          0.27         -0.82         0.82 o                         
  15   2  15         53.92         36.28         1.48 o                         
 -14   3  15          4.51          2.74         0.66 o                         
 -13   3  15         16.56         11.18         1.36 o                         
 -12   3  15         73.29         76.12         4.52 o                         
 -11   3  15        141.95        145.35         4.91 o                         
 -10   3  15        161.30        141.53         4.94 o                         
  -9   3  15        208.20        205.76         6.00 o                         
  -8   3  15        526.32        488.06         9.80 o                         
  -7   3  15         16.85         22.22         1.63 o                         
  -6   3  15        356.20        350.20         7.35 o                         
  -5   3  15        789.52        788.66        12.47 o                         
  -4   3  15        306.83        316.35         5.97 o                         
  -3   3  15         16.02          9.99         2.63 o                         
  -2   3  15        108.89        105.82         6.66 o                         
  -1   3  15          4.04         10.03         2.05 o                         
   0   3  15        424.85        426.59        15.56 o                         
   1   3  15         18.04         10.29         3.29 o                         
   2   3  15        617.51        689.66        27.00 o                         
   3   3  15         12.92          6.36         1.77 o                         
   4   3  15         62.54         61.55         1.51 o                         
   5   3  15        666.67        659.29        11.77 o                         
   6   3  15       1146.21       1191.68        22.88 o                         
   7   3  15        225.03        232.80         4.79 o                         
   8   3  15        139.53        150.27         3.54 o                         
   9   3  15         16.21         13.32         1.23 o                         
  10   3  15         94.77         93.99         2.53 o                         
  11   3  15          1.44          2.97         1.02 o                         
  12   3  15        387.94        435.11        11.66 o                         
  13   3  15         66.35         65.18         2.66 o                         
  14   3  15          1.42          0.34         0.85 o                         
 -13   4  15         17.39          8.38         1.60 o                         
 -12   4  15         46.70         52.17         2.63 o                         
 -11   4  15        203.25        182.73         8.01 o                         
 -10   4  15        288.97        254.04         6.21 o                         
  -9   4  15        361.43        359.66         9.43 o                         
  -8   4  15        475.52        491.70         8.77 o                         
  -7   4  15         24.51         24.66         1.39 o                         
  -6   4  15        826.95        816.42        10.64 o                         
  -5   4  15         23.45         26.78         1.14 o                         
  -4   4  15        346.81        370.17         5.50 o                         
  -3   4  15         45.45         44.09         1.71 o                         
  -2   4  15       1221.11       1241.38        18.18 o                         
  -1   4  15        768.76        733.62         9.71 o                         
   0   4  15         59.45         63.40         1.50 o                         
   1   4  15        740.11        730.11         9.08 o                         
   2   4  15        853.96        871.52        10.38 o                         
   3   4  15        389.54        358.20         4.47 o                         
   4   4  15        222.75        229.34         5.51 o                         
   5   4  15        278.92        288.32         6.84 o                         
   6   4  15        112.84        117.45         2.92 o                         
   7   4  15         60.34         47.83         1.59 o                         
   8   4  15         12.48         10.33         1.09 o                         
   9   4  15        470.22        506.42        10.23 o                         
  10   4  15          5.84          5.43         1.39 o                         
  11   4  15          5.95          5.88         1.36 o                         
  12   4  15          9.23          5.75         1.75 o                         
 -11   5  15         25.12         18.78         1.37 o                         
 -10   5  15         27.46         33.85         1.40 o                         
  -9   5  15         12.27         10.81         1.19 o                         
  -8   5  15         91.27         98.14         2.63 o                         
  -7   5  15         27.84         33.56         1.46 o                         
  -6   5  15         37.97         36.04         1.39 o                         
  -5   5  15         33.09         38.73         1.46 o                         
  -4   5  15          1.46          3.51         1.04 o                         
  -3   5  15          0.47          2.92         0.94 o                         
  -2   5  15         39.40         39.86         1.19 o                         
  -1   5  15        107.66        103.86         2.02 o                         
   0   5  15        278.79        316.57         4.34 o                         
   1   5  15         18.50         15.69         1.03 o                         
   2   5  15         11.70         10.75         1.01 o                         
   3   5  15         36.23         39.76         1.47 o                         
   4   5  15         18.34         19.11         1.96 o                         
   5   5  15        124.72        112.99         9.13 o                         
   6   5  15          7.13          8.23         1.49 o                         
   7   5  15          7.84          8.91         1.81 o                         
   8   5  15        161.34        140.18         4.10 o                         
   9   5  15          0.10          0.49         0.79 o                         
  10   5  15         42.48         33.48         1.80 o                         
  11   5  15          2.69          1.11         1.07 o                         
  -8   6  15        210.36        178.37         5.12 o                         
  -7   6  15          3.14          4.72         1.03 o                         
  -6   6  15          3.72          3.23         0.99 o                         
  -5   6  15        341.95        356.84         7.10 o                         
  -4   6  15         91.19         94.93         2.75 o                         
  -3   6  15         99.96        118.65         2.61 o                         
  -2   6  15        262.08        292.00         5.59 o                         
  -1   6  15        306.53        343.27         6.73 o                         
   0   6  15         39.51         37.22         1.60 o                         
   1   6  15          7.75          7.16         1.16 o                         
   2   6  15        250.57        244.56         5.73 o                         
   3   6  15         38.57         40.28         1.45 o                         
   4   6  15         12.51         11.36         1.41 o                         
   5   6  15          0.15         -1.16         1.16 o                         
   6   6  15          3.36          3.20         0.72 o                         
   7   6  15          8.44          8.13         0.75 o                         
   8   6  15         79.34         53.66         1.93 o                         
  -3   7  15         18.27         11.59         0.81 o                         
  -2   7  15        235.59        193.81         6.45 o                         
  -1   7  15        134.01        103.12         3.78 o                         
   0   7  15         11.36          6.88         0.83 o                         
   1   7  15        166.87        104.81         3.72 o                         
   2   7  15          0.60         -0.74         0.90 o                         
 -16   0  16         42.29         41.84         2.88 o                         
 -15   0  16          0.27          0.60         1.57 o                         
 -14   0  16        379.39        410.66        14.73 o                         
 -13   0  16        263.77        293.74        10.67 o                         
 -12   0  16        361.83        456.74        11.87 o                         
 -11   0  16        497.87        520.18        13.45 o                         
 -10   0  16        854.82        907.37        21.76 o                         
  -9   0  16        697.54        754.48        18.12 o                         
  -8   0  16       1136.13       1091.76        29.97 o                         
  -7   0  16        336.01        418.35        50.01 o                         
  -6   0  16       1329.48       1321.58        67.56 o                         
  -5   0  16        722.29        759.38        41.34 o                         
  -4   0  16        302.41        287.06        19.19 o                         
  -3   0  16          0.06          4.27         4.11 o                         
  -2   0  16        742.66        728.11        37.97 o                         
  -1   0  16       1668.86       1600.30        54.07 o                         
   0   0  16        168.32        187.12         9.07 o                         
   1   0  16         11.11          6.37         2.96 o                         
   2   0  16       4517.85       4280.87       194.06 o                         
   3   0  16       4613.53       4685.09       212.43 o                         
   4   0  16       7310.75       7278.17       189.66 o                         
   5   0  16        227.81        291.09        13.90 o                         
   6   0  16         92.62        122.63         8.57 o                         
   7   0  16         89.08         66.97        11.20 o                         
   8   0  16        258.72        281.68         8.75 o                         
   9   0  16        825.99        805.63        18.52 o                         
  10   0  16        255.25        274.75         7.83 o                         
  11   0  16        105.89         82.01         5.21 o                         
  12   0  16        154.36        142.07         6.48 o                         
  13   0  16         21.02         12.48         2.11 o                         
  14   0  16        107.90        117.36         5.28 o                         
  15   0  16        261.88        229.10        22.23 o                         
 -15   1  16         14.38         15.22         1.59 o                         
 -14   1  16        106.79        113.96         5.65 o                         
 -13   1  16         17.98         16.69         1.63 o                         
 -12   1  16        186.67        204.74         4.67 o                         
 -11   1  16          8.40         15.04         1.75 o                         
 -10   1  16        151.21        164.76         3.51 o                         
  -9   1  16        287.56        256.41         4.91 o                         
  -8   1  16        692.84        678.51        12.38 o                         
  -7   1  16        469.01        506.15        22.42 o                         
  -6   1  16       1701.92       1718.36        60.11 o                         
  -5   1  16         26.78         28.04         5.63 o                         
  -4   1  16        644.78        623.29        24.34 o                         
  -3   1  16         17.79         14.00         4.48 o                         
  -2   1  16       3199.18       3339.12       108.68 o                         
  -1   1  16       1931.26       1994.98        46.97 o                         
   0   1  16       1198.46       1141.49        25.09 o                         
   1   1  16        165.54        173.41         8.77 o                         
   2   1  16       2854.03       2785.16       117.44 o                         
   3   1  16          7.13          8.33         3.17 o                         
   4   1  16         97.17         72.03         7.64 o                         
   5   1  16        269.00        237.45        13.84 o                         
   6   1  16          1.59          4.67         2.98 o                         
   7   1  16          8.23          9.85         1.16 o                         
   8   1  16        131.35        142.15         2.94 o                         
   9   1  16         63.30         69.45         2.24 o                         
  10   1  16          3.49         -1.33         1.48 o                         
  11   1  16        160.75        184.94         4.96 o                         
  12   1  16          4.24          3.69         1.41 o                         
  13   1  16          9.71         11.89         1.42 o                         
  14   1  16         18.32         17.28         1.21 o                         
  15   1  16          3.19          2.18         0.88 o                         
 -15   2  16        128.98        101.83         5.01 o                         
 -14   2  16         40.59         45.43         3.57 o                         
 -13   2  16          3.13          6.30         1.19 o                         
 -12   2  16         24.85         24.77         1.84 o                         
 -11   2  16         56.81         55.28         2.14 o                         
 -10   2  16         14.59         11.33         1.16 o                         
  -9   2  16        232.38        229.35         4.58 o                         
  -8   2  16        280.59        298.94         5.55 o                         
  -7   2  16        107.82        114.30         2.96 o                         
  -6   2  16          9.03         16.61         2.24 o                         
  -5   2  16        179.85        160.91        12.14 o                         
  -4   2  16        370.75        368.96        16.07 o                         
  -3   2  16        260.95        263.21        12.23 o                         
  -2   2  16       2229.76       2268.76        53.11 o                         
  -1   2  16          0.76          1.97         1.83 o                         
   0   2  16       1317.53       1266.53        38.41 o                         
   1   2  16       4287.68       4227.61       111.32 o                         
   2   2  16       3022.98       3073.00       141.50 o                         
   3   2  16        632.53        693.89        26.83 o                         
   4   2  16          5.71          4.59         3.57 o                         
   5   2  16         66.67         71.71         6.87 o                         
   6   2  16        119.85        119.73         2.50 o                         
   7   2  16        186.84        187.17         4.70 o                         
   8   2  16        438.10        464.15        11.71 o                         
   9   2  16       1129.65       1094.93        17.32 o                         
  10   2  16          0.12          1.10         1.23 o                         
  11   2  16         15.15         19.96         2.28 o                         
  12   2  16          0.34         -0.39         1.38 o                         
  13   2  16          7.53          6.38         1.32 o                         
  14   2  16         77.30         81.50         4.86 o                         
 -14   3  16          1.24          0.27         0.97 o                         
 -13   3  16        168.57        148.45         4.39 o                         
 -12   3  16          3.67         -0.20         1.29 o                         
 -11   3  16          7.05         12.60         1.45 o                         
 -10   3  16         55.85         39.57         2.12 o                         
  -9   3  16        366.96        356.13         7.48 o                         
  -8   3  16       1098.03       1118.04        24.03 o                         
  -7   3  16         32.22         34.83         1.94 o                         
  -6   3  16        236.65        232.40         5.30 o                         
  -5   3  16        507.98        462.45         7.33 o                         
  -4   3  16        998.34        992.60        13.94 o                         
  -3   3  16          4.54          5.26         2.26 o                         
  -2   3  16         23.24         29.67         3.25 o                         
  -1   3  16        202.52        182.51         9.86 o                         
   0   3  16        611.43        535.82        16.11 o                         
   1   3  16          0.14          0.88         2.71 o                         
   2   3  16         95.79        104.32        12.78 o                         
   3   3  16         14.25         14.22         0.88 o                         
   4   3  16       1096.80       1150.97        14.51 o                         
   5   3  16       1624.22       1606.35        25.75 o                         
   6   3  16          3.21          1.95         1.10 o                         
   7   3  16        257.91        237.65         4.59 o                         
   8   3  16        737.48        757.82        12.48 o                         
   9   3  16        111.66        108.79         2.70 o                         
  10   3  16         20.81         25.34         1.47 o                         
  11   3  16         21.13         17.24         1.16 o                         
  12   3  16          0.09         -0.55         1.17 o                         
  13   3  16         84.55         83.76         2.51 o                         
  14   3  16         15.13          9.82         1.44 o                         
 -13   4  16         14.95          8.01         1.44 o                         
 -12   4  16          3.67          4.11         1.21 o                         
 -11   4  16         65.68         62.90         3.52 o                         
 -10   4  16         31.57         29.89         2.32 o                         
  -9   4  16         11.31         11.80         1.30 o                         
  -8   4  16          0.12          1.62         1.15 o                         
  -7   4  16          1.90          3.32         1.06 o                         
  -6   4  16        826.17        841.89        11.86 o                         
  -5   4  16         48.78         48.00         1.54 o                         
  -4   4  16        219.10        208.48         3.53 o                         
  -3   4  16       1756.17       1834.07        28.03 o                         
  -2   4  16        972.10       1005.24        15.72 o                         
  -1   4  16       1065.83       1001.65        12.48 o                         
   0   4  16       1381.49       1376.89        16.93 o                         
   1   4  16        733.43        734.12         9.37 o                         
   2   4  16         37.06         35.71         1.01 o                         
   3   4  16        254.89        275.38         4.46 o                         
   4   4  16          0.28          0.26         0.86 o                         
   5   4  16        453.90        444.94         8.23 o                         
   6   4  16          2.82          4.00         0.79 o                         
   7   4  16        138.10        141.69         3.21 o                         
   8   4  16         66.07         75.63         2.30 o                         
   9   4  16         25.79         24.42         1.63 o                         
  10   4  16          8.15          7.75         1.75 o                         
  11   4  16          4.35          4.03         1.04 o                         
  12   4  16         35.09         34.40         2.16 o                         
 -11   5  16          2.77          3.32         0.67 o                         
 -10   5  16        176.78        204.90         4.72 o                         
  -9   5  16         32.31         33.56         2.61 o                         
  -8   5  16         23.98         22.83         1.33 o                         
  -7   5  16         71.13         85.57         2.02 o                         
  -6   5  16         32.74         43.22         1.58 o                         
  -5   5  16        720.74        787.97        11.34 o                         
  -4   5  16          6.25         10.16         1.04 o                         
  -3   5  16         35.47         38.47         1.29 o                         
  -2   5  16         45.23         53.73         1.41 o                         
  -1   5  16        411.81        437.92         6.14 o                         
   0   5  16        629.89        655.70         8.47 o                         
   1   5  16          8.84          9.12         0.93 o                         
   2   5  16        709.42        769.54        10.58 o                         
   3   5  16       1042.01       1056.82        17.33 o                         
   4   5  16        120.26        142.17         4.08 o                         
   5   5  16        237.48        226.33         9.69 o                         
   6   5  16          2.21          0.38         1.34 o                         
   7   5  16         25.90         27.02         1.86 o                         
   8   5  16          6.57          9.25         1.45 o                         
   9   5  16          7.94          5.43         0.87 o                         
  10   5  16          7.82          6.28         1.05 o                         
  -8   6  16         22.01         14.63         3.64 o                         
  -7   6  16         48.91         50.03         2.13 o                         
  -6   6  16          9.83          8.91         0.92 o                         
  -5   6  16          0.35         -0.46         0.98 o                         
  -4   6  16         22.37         19.29         1.33 o                         
  -3   6  16         18.92         28.41         1.19 o                         
  -2   6  16         29.12         32.91         1.36 o                         
  -1   6  16        212.64        229.01         5.96 o                         
   0   6  16        238.55        253.37         5.94 o                         
   1   6  16         38.83         37.90         1.67 o                         
   2   6  16        164.17        185.73         4.16 o                         
   3   6  16          0.73          2.74         0.90 o                         
   4   6  16          0.01          0.61         1.13 o                         
   5   6  16         27.53         22.88         1.88 o                         
   6   6  16          7.80          5.67         1.08 o                         
   7   6  16          5.86          2.81         0.60 o                         
   8   6  16          9.97          8.84         1.32 o                         
  -2   7  16          0.07          0.41         0.58 o                         
  -1   7  16         69.72         52.70         6.02 o                         
   0   7  16         12.44          8.92         1.23 o                         
   1   7  16         14.63          5.55         1.11 o                         
 -15   1  17          1.75          1.32         1.16 o                         
 -14   1  17         34.55         48.16         2.74 o                         
 -13   1  17         32.82         42.54         2.13 o                         
 -12   1  17        278.45        293.41         5.41 o                         
 -11   1  17        798.78        798.21        11.81 o                         
 -10   1  17        203.44        210.03         4.43 o                         
  -9   1  17        726.31        740.03        12.13 o                         
  -8   1  17        462.72        446.24         8.73 o                         
  -7   1  17          4.86          3.67         1.84 o                         
  -6   1  17        446.01        441.23        19.82 o                         
  -5   1  17        770.95        725.28        28.38 o                         
  -4   1  17       1806.25       1796.24        61.53 o                         
  -3   1  17        337.10        317.60        18.04 o                         
  -2   1  17       4255.52       4276.12       138.29 o                         
  -1   1  17        983.43       1057.72        26.41 o                         
   0   1  17      14692.79      15391.95       306.87 o                         
   1   1  17         40.40         48.20         4.73 o                         
   2   1  17       1346.38       1272.26        46.93 o                         
   3   1  17       1883.90       1878.56        59.05 o                         
   4   1  17        104.17         87.70         8.14 o                         
   5   1  17        293.20        223.19        21.93 o                         
   6   1  17         17.63         24.23         2.97 o                         
   7   1  17        137.58        145.01         3.10 o                         
   8   1  17          1.07          1.17         0.98 o                         
   9   1  17         96.47         82.77         2.50 o                         
  10   1  17       1194.43       1058.96        16.30 o                         
  11   1  17          7.42          4.12         1.72 o                         
  12   1  17         29.24         45.08         3.26 o                         
  13   1  17         10.46          5.62         1.32 o                         
  14   1  17        161.08        161.28         8.25 o                         
  15   1  17        133.81         90.34         5.97 o                         
 -15   2  17         27.93         21.32         1.55 o                         
 -14   2  17          7.19          7.15         1.19 o                         
 -13   2  17         11.33         11.52         1.26 o                         
 -12   2  17         39.07         40.19         2.10 o                         
 -11   2  17        130.13        143.11         3.33 o                         
 -10   2  17        163.54        169.80         3.63 o                         
  -9   2  17        566.66        592.53        10.01 o                         
  -8   2  17         77.33         73.53         2.02 o                         
  -7   2  17        312.15        318.40         6.05 o                         
  -6   2  17         57.77         58.65         4.06 o                         
  -5   2  17          1.28          0.78         2.88 o                         
  -4   2  17         82.31        107.88         7.44 o                         
  -3   2  17        885.97        893.80        32.62 o                         
  -2   2  17        600.19        677.29        18.05 o                         
  -1   2  17       1082.30       1105.35        27.36 o                         
   0   2  17       3599.06       3328.09        88.37 o                         
   1   2  17        652.70        671.87        20.62 o                         
   2   2  17       1417.21       1508.77        52.42 o                         
   3   2  17          0.63          4.81         3.48 o                         
   4   2  17        869.04        864.78        32.93 o                         
   5   2  17        699.64        720.76        28.98 o                         
   6   2  17          0.33          0.01         0.87 o                         
   7   2  17         35.86         33.76         1.84 o                         
   8   2  17       1911.95       1952.77        34.27 o                         
   9   2  17        786.41        822.70        13.49 o                         
  10   2  17         15.01          9.37         1.37 o                         
  11   2  17          3.82          4.37         1.83 o                         
  12   2  17         52.88         61.37         3.22 o                         
  13   2  17         56.36         58.06         5.74 o                         
  14   2  17          7.00          6.42         0.94 o                         
 -14   3  17          0.47          2.76         0.98 o                         
 -13   3  17         11.40         12.46         1.07 o                         
 -12   3  17         60.54         47.64         1.99 o                         
 -11   3  17         93.72         83.50         3.71 o                         
 -10   3  17         59.00         62.48         2.57 o                         
  -9   3  17         19.97         24.68         1.68 o                         
  -8   3  17        165.95        169.46         5.14 o                         
  -7   3  17        784.21        816.47        16.43 o                         
  -6   3  17          3.64          2.90         1.03 o                         
  -5   3  17       1579.60       1538.33        23.64 o                         
  -4   3  17       1264.04       1261.30        19.40 o                         
  -3   3  17        454.45        421.84         8.66 o                         
  -2   3  17         91.63         93.74         6.21 o                         
  -1   3  17        174.90        168.66         9.33 o                         
   0   3  17        473.32        497.36        15.33 o                         
   1   3  17         39.05         26.06         4.20 o                         
   2   3  17         37.38         36.50         1.63 o                         
   3   3  17        283.73        257.70         3.96 o                         
   4   3  17        537.73        558.82         8.72 o                         
   5   3  17         24.58         34.98         1.21 o                         
   6   3  17        850.72        869.65        16.58 o                         
   7   3  17         11.33         11.26         1.31 o                         
   8   3  17          0.23         -0.89         1.24 o                         
   9   3  17         38.75         36.43         1.65 o                         
  10   3  17        249.99        261.51         4.95 o                         
  11   3  17        131.72        145.81         2.94 o                         
  12   3  17        104.55        111.67         2.99 o                         
  13   3  17        425.23        449.52        10.77 o                         
 -13   4  17         15.59          8.01         0.94 o                         
 -12   4  17        201.11        176.07         7.95 o                         
 -11   4  17         21.80         19.50         1.41 o                         
 -10   4  17        473.60        468.33         9.46 o                         
  -9   4  17         51.61         36.75         1.73 o                         
  -8   4  17          0.94          2.65         1.12 o                         
  -7   4  17         28.08         33.67         1.63 o                         
  -6   4  17        636.95        634.42         9.10 o                         
  -5   4  17         33.84         44.97         1.57 o                         
  -4   4  17        933.37        962.49        14.73 o                         
  -3   4  17        152.18        156.60         3.37 o                         
  -2   4  17         50.59         54.77         1.76 o                         
  -1   4  17         23.77         23.73         1.06 o                         
   0   4  17       1928.85       1901.10        23.11 o                         
   1   4  17         11.24          8.11         0.86 o                         
   2   4  17        213.78        239.53         3.29 o                         
   3   4  17         97.39         90.15         1.69 o                         
   4   4  17         65.07         78.18         2.07 o                         
   5   4  17        390.43        379.54         8.87 o                         
   6   4  17         27.54         23.31         1.33 o                         
   7   4  17         99.53        105.92         2.71 o                         
   8   4  17          0.15         -1.15         1.15 o                         
   9   4  17        354.94        377.33         9.19 o                         
  10   4  17        547.12        595.58        16.61 o                         
  11   4  17        147.59        113.48        13.77 o                         
  12   4  17          5.72          3.99         1.46 o                         
 -11   5  17          6.08          8.91         0.84 o                         
 -10   5  17         12.69          8.46         0.89 o                         
  -9   5  17          0.89          2.78         1.06 o                         
  -8   5  17          0.27         -0.87         0.87 o                         
  -7   5  17          6.39          8.77         0.90 o                         
  -6   5  17         93.10        102.67         2.28 o                         
  -5   5  17         59.45         66.18         1.68 o                         
  -4   5  17          1.62          2.32         0.88 o                         
  -3   5  17         37.25         43.05         1.49 o                         
  -2   5  17        257.34        283.44         4.49 o                         
  -1   5  17          4.66          4.42         0.93 o                         
   0   5  17         25.96         27.48         1.15 o                         
   1   5  17        266.16        261.69         4.14 o                         
   2   5  17          6.66          1.76         0.97 o                         
   3   5  17        175.80        170.57         4.06 o                         
   4   5  17          7.54          1.47         1.70 o                         
   5   5  17         26.06         24.29         2.23 o                         
   6   5  17         31.91         29.16         2.20 o                         
   7   5  17         31.76         31.98         1.79 o                         
   8   5  17          1.83          1.40         1.18 o                         
   9   5  17          1.22          2.73         0.96 o                         
  10   5  17         40.05         30.63         2.02 o                         
  -8   6  17         51.49         45.83         3.86 o                         
  -7   6  17          2.34          0.79         0.67 o                         
  -6   6  17         14.47         16.32         1.04 o                         
  -5   6  17         20.88         22.00         1.33 o                         
  -4   6  17          0.00          0.41         1.05 o                         
  -3   6  17         15.34         16.41         1.01 o                         
  -2   6  17          2.36          2.91         1.07 o                         
  -1   6  17        159.54        181.24         3.56 o                         
   0   6  17         15.97         15.54         1.43 o                         
   1   6  17        236.10        250.22         5.32 o                         
   2   6  17        131.14        137.40         4.64 o                         
   3   6  17          0.52          3.38         0.88 o                         
   4   6  17         29.25         35.49         1.94 o                         
   5   6  17         40.25         35.57         2.03 o                         
   6   6  17          2.71          3.32         0.64 o                         
   7   6  17         11.87         10.41         0.87 o                         
  -1   7  17         52.99         32.75         2.01 o                         
   0   7  17         56.27         34.52         2.05 o                         
 -15   0  18          2.79          3.16         2.05 o                         
 -14   0  18         90.72        106.29         5.16 o                         
 -13   0  18         13.93         17.50         2.88 o                         
 -12   0  18          0.08         -0.64         1.68 o                         
 -11   0  18          3.63          8.19         1.87 o                         
 -10   0  18         22.54         23.27         1.75 o                         
  -9   0  18        366.64        378.88        11.55 o                         
  -8   0  18        400.40        450.32        12.11 o                         
  -7   0  18        225.32        219.78        18.53 o                         
  -6   0  18       3822.72       4263.81       198.62 o                         
  -5   0  18       1271.96       1337.78        67.85 o                         
  -4   0  18       1509.90       1655.04        81.12 o                         
  -3   0  18        501.46        508.28        29.47 o                         
  -2   0  18       2699.16       2687.72       125.67 o                         
  -1   0  18       3789.35       3533.29       115.15 o                         
   0   0  18       1276.99       1432.65        51.45 o                         
   1   0  18        991.77        987.22        48.78 o                         
   2   0  18        330.51        338.31        19.89 o                         
   3   0  18        858.11        792.14        40.60 o                         
   4   0  18         45.69         47.94         4.92 o                         
   5   0  18        383.96        335.06        15.21 o                         
   6   0  18        345.94        318.06        15.74 o                         
   7   0  18        341.87        365.95        10.79 o                         
   8   0  18        161.15        159.35         6.49 o                         
   9   0  18        979.88        912.82        34.11 o                         
  10   0  18         27.76         22.79         2.17 o                         
  11   0  18         24.03         27.26         2.44 o                         
  12   0  18         27.36         27.09         2.38 o                         
  13   0  18          3.55          2.23         1.79 o                         
  14   0  18        205.69        161.98         7.08 o                         
  15   0  18          8.21         13.48         1.77 o                         
 -15   1  18         22.88         17.87         1.45 o                         
 -14   1  18        311.17        348.19        10.19 o                         
 -13   1  18        129.09        162.96         4.62 o                         
 -12   1  18         24.12         28.88         1.57 o                         
 -11   1  18         87.79         87.74         3.18 o                         
 -10   1  18         95.81         99.83         3.23 o                         
  -9   1  18         57.85         77.79         2.10 o                         
  -8   1  18          0.03          0.36         1.12 o                         
  -7   1  18        470.67        498.94        10.81 o                         
  -6   1  18         16.01         18.92         4.55 o                         
  -5   1  18         16.77         20.96         5.32 o                         
  -4   1  18        430.76        405.13        17.84 o                         
  -3   1  18        309.44        307.17        14.28 o                         
  -2   1  18       4184.78       3911.64       127.25 o                         
  -1   1  18        907.66       1060.72        26.69 o                         
   0   1  18       3327.28       3444.99        71.09 o                         
   1   1  18       2983.23       2847.96       108.49 o                         
   2   1  18       2154.71       2069.85        82.76 o                         
   3   1  18        286.24        296.56        17.11 o                         
   4   1  18       2376.69       2685.05        82.50 o                         
   5   1  18        396.19        344.36        20.03 o                         
   6   1  18          0.29         -0.99         4.15 o                         
   7   1  18        258.94        276.85         6.21 o                         
   8   1  18         55.25         64.70         2.03 o                         
   9   1  18         88.65        101.22         2.66 o                         
  10   1  18        406.14        418.66         7.85 o                         
  11   1  18          0.03          1.58         1.79 o                         
  12   1  18         10.07          6.63         1.46 o                         
  13   1  18          8.05          6.61         1.49 o                         
  14   1  18        143.39        147.47         4.32 o                         
  15   1  18         37.97         29.99         1.68 o                         
 -15   2  18        105.25         78.10         8.92 o                         
 -14   2  18          6.12          3.40         1.45 o                         
 -13   2  18          2.27          0.74         1.22 o                         
 -12   2  18        862.26        909.88        20.52 o                         
 -11   2  18         53.13         56.62         1.93 o                         
 -10   2  18        269.41        232.86         4.75 o                         
  -9   2  18        409.07        468.77         7.74 o                         
  -8   2  18        244.00        234.13         4.47 o                         
  -7   2  18          6.11          4.80         0.97 o                         
  -6   2  18         79.52         75.87         3.35 o                         
  -5   2  18        119.11        105.39        15.29 o                         
  -4   2  18        414.19        384.09        17.03 o                         
  -3   2  18       1166.19       1207.21        34.97 o                         
  -2   2  18          0.04          0.82         1.94 o                         
  -1   2  18        303.98        254.24         8.55 o                         
   0   2  18         50.59         52.86         6.37 o                         
   1   2  18       1277.90       1324.67        32.85 o                         
   2   2  18       2346.70       2770.17        91.88 o                         
   3   2  18        377.25        380.10        17.21 o                         
   4   2  18         24.93         23.17         4.70 o                         
   5   2  18        515.45        562.38         9.48 o                         
   6   2  18         47.81         53.38         1.55 o                         
   7   2  18         15.91         13.44         1.52 o                         
   8   2  18        430.99        453.30         9.06 o                         
   9   2  18       1108.02       1137.91        21.86 o                         
  10   2  18        419.49        491.27        14.50 o                         
  11   2  18         18.68         19.78         2.00 o                         
  12   2  18         14.75         15.20         1.71 o                         
  13   2  18          3.79          3.83         1.31 o                         
  14   2  18         29.64         18.65         1.40 o                         
 -14   3  18          0.31          1.28         1.01 o                         
 -13   3  18        109.68         98.51         6.99 o                         
 -12   3  18         17.85         14.95         1.29 o                         
 -11   3  18          0.04          0.40         1.52 o                         
 -10   3  18          0.02          1.49         1.31 o                         
  -9   3  18        206.64        217.06         5.70 o                         
  -8   3  18         32.32         41.31         1.96 o                         
  -7   3  18        108.90         99.75         2.98 o                         
  -6   3  18         98.27         91.17         2.72 o                         
  -5   3  18        287.00        288.72         5.21 o                         
  -4   3  18         90.73         80.21         1.87 o                         
  -3   3  18         13.49         15.90         1.19 o                         
  -2   3  18         66.31         60.21         1.84 o                         
  -1   3  18         16.21         14.68         1.40 o                         
   0   3  18         62.86         61.05         2.81 o                         
   1   3  18         21.70         13.46         1.44 o                         
   2   3  18        458.14        470.33         7.70 o                         
   3   3  18         65.22         57.58         1.59 o                         
   4   3  18         70.82         60.03         1.64 o                         
   5   3  18         23.51         13.78         0.93 o                         
   6   3  18        902.98        875.25        16.00 o                         
   7   3  18        376.73        414.77         7.82 o                         
   8   3  18          4.24          3.69         1.30 o                         
   9   3  18        305.41        310.72         5.66 o                         
  10   3  18        110.88        121.91         3.06 o                         
  11   3  18        168.60        190.99         3.55 o                         
  12   3  18         59.73         71.52         2.25 o                         
  13   3  18         18.20         12.97         1.18 o                         
 -13   4  18        342.14        262.37         9.12 o                         
 -12   4  18          0.96          3.18         0.86 o                         
 -11   4  18         45.54         43.27         1.85 o                         
 -10   4  18          0.12          0.46         1.01 o                         
  -9   4  18         70.46         71.03         2.26 o                         
  -8   4  18         57.01         56.35         1.98 o                         
  -7   4  18          8.49         12.23         1.27 o                         
  -6   4  18        433.50        455.15         7.04 o                         
  -5   4  18          4.42         10.53         1.22 o                         
  -4   4  18        809.78        862.27        12.90 o                         
  -3   4  18         22.33         21.06         1.24 o                         
  -2   4  18        150.63        135.30         2.41 o                         
  -1   4  18        826.73        827.88        10.09 o                         
   0   4  18          0.00          0.36         0.85 o                         
   1   4  18        278.41        294.15         4.06 o                         
   2   4  18        536.86        535.11         6.48 o                         
   3   4  18        677.08        689.54         8.22 o                         
   4   4  18        150.69        139.46         3.71 o                         
   5   4  18         35.98         38.69         1.47 o                         
   6   4  18         34.98         31.30         1.55 o                         
   7   4  18          5.43          7.87         1.18 o                         
   8   4  18         15.02         18.58         1.40 o                         
   9   4  18          6.09          6.24         1.31 o                         
  10   4  18        143.89        160.04         8.32 o                         
  11   4  18          0.35         -0.44         1.16 o                         
  12   4  18          0.59          0.57         0.95 o                         
 -11   5  18         26.03         17.43         2.30 o                         
 -10   5  18         28.66         33.14         1.64 o                         
  -9   5  18          0.65          0.39         0.96 o                         
  -8   5  18         42.71         50.61         1.63 o                         
  -7   5  18          7.51          4.90         0.91 o                         
  -6   5  18        319.55        336.80         5.28 o                         
  -5   5  18         31.13         39.10         1.27 o                         
  -4   5  18         71.35         81.50         1.85 o                         
  -3   5  18         45.73         52.51         1.61 o                         
  -2   5  18         67.02         78.88         1.98 o                         
  -1   5  18         37.98         44.06         1.42 o                         
   0   5  18        472.71        469.64         6.04 o                         
   1   5  18        343.37        381.61         6.53 o                         
   2   5  18          1.76          1.10         0.97 o                         
   3   5  18        274.33        291.40         5.31 o                         
   4   5  18        408.25        441.49        16.60 o                         
   5   5  18         14.07         14.78         1.90 o                         
   6   5  18         44.27         47.71         3.01 o                         
   7   5  18        105.85         98.98         3.87 o                         
   8   5  18          0.01          1.24         1.11 o                         
   9   5  18         77.69         69.98         3.31 o                         
  10   5  18        133.17         71.38        13.62 o                         
  -8   6  18          0.56          1.37         0.71 o                         
  -7   6  18         15.83         18.10         0.94 o                         
  -6   6  18          2.40          1.10         0.78 o                         
  -5   6  18         52.12         59.16         3.60 o                         
  -4   6  18          0.03          1.21         0.89 o                         
  -3   6  18        117.56        138.62         2.73 o                         
  -2   6  18          2.64          2.65         1.05 o                         
  -1   6  18        126.68        142.64         3.19 o                         
   0   6  18          5.18          3.36         1.29 o                         
   1   6  18         13.28         13.62         1.28 o                         
   2   6  18        428.22        442.24        12.42 o                         
   3   6  18         10.93          7.19         0.93 o                         
   4   6  18         14.34         15.70         1.80 o                         
   5   6  18         25.44         29.52         1.95 o                         
   6   6  18         52.15         39.89         1.57 o                         
   7   6  18         46.24         38.92         2.36 o                         
 -15   1  19          7.70         11.20         1.23 o                         
 -14   1  19         14.67         16.77         1.84 o                         
 -13   1  19        390.53        413.63         9.47 o                         
 -12   1  19          0.67         -0.09         1.15 o                         
 -11   1  19       1153.30       1201.81        18.73 o                         
 -10   1  19        511.71        534.81         9.50 o                         
  -9   1  19          6.15          7.22         1.11 o                         
  -8   1  19          7.54          6.06         1.47 o                         
  -7   1  19          2.34          6.04         1.15 o                         
  -6   1  19          3.25          6.21         3.98 o                         
  -5   1  19        358.97        364.35        17.14 o                         
  -4   1  19          6.12          5.17         3.37 o                         
  -3   1  19        190.14        206.06        11.12 o                         
  -2   1  19        188.74        190.09         7.36 o                         
  -1   1  19       5368.96       5114.95       116.69 o                         
   0   1  19        585.86        658.32        16.08 o                         
   1   1  19         50.21         38.65         4.87 o                         
   2   1  19       1936.88       1967.89        66.37 o                         
   3   1  19        372.35        461.45        18.25 o                         
   4   1  19        667.99        581.41        31.47 o                         
   5   1  19          5.62         15.53         5.88 o                         
   6   1  19        104.02        111.89         3.60 o                         
   7   1  19         46.76         54.97         2.05 o                         
   8   1  19          0.25          2.90         1.17 o                         
   9   1  19        384.52        318.38         5.65 o                         
  10   1  19         18.26         17.40         1.42 o                         
  11   1  19         45.07         42.76         2.46 o                         
  12   1  19         81.71         99.33         4.01 o                         
  13   1  19          9.13          9.64         1.52 o                         
  14   1  19        318.60        350.47        20.96 o                         
  15   1  19         12.20          9.12         1.32 o                         
 -15   2  19          3.23          0.94         0.95 o                         
 -14   2  19        341.17        372.99        10.75 o                         
 -13   2  19         26.88         25.34         2.10 o                         
 -12   2  19        264.60        264.23         6.50 o                         
 -11   2  19         51.31         59.27         1.94 o                         
 -10   2  19        274.43        263.65         4.81 o                         
  -9   2  19        176.34        184.66         3.68 o                         
  -8   2  19         15.15          8.61         1.11 o                         
  -7   2  19          6.38         16.79         1.23 o                         
  -6   2  19        578.61        577.15        10.62 o                         
  -5   2  19         25.50         24.90         4.45 o                         
  -4   2  19        167.15        164.85         9.85 o                         
  -3   2  19       2342.05       2182.27        52.09 o                         
  -2   2  19        649.74        628.19        17.36 o                         
  -1   2  19        311.75        324.66        12.46 o                         
   0   2  19          6.69         13.52         2.65 o                         
   1   2  19        793.24        747.29        20.18 o                         
   2   2  19        282.19        305.65        14.66 o                         
   3   2  19         55.71         48.98         6.14 o                         
   4   2  19        556.03        607.57        25.21 o                         
   5   2  19        171.71        179.81         3.54 o                         
   6   2  19        307.82        287.15         5.19 o                         
   7   2  19        285.25        265.80         6.25 o                         
   8   2  19         32.47         29.89         1.68 o                         
   9   2  19        167.80        152.93         3.66 o                         
  10   2  19         62.49         50.08         3.00 o                         
  11   2  19         23.43         29.94         2.04 o                         
  12   2  19          9.02          7.17         1.53 o                         
  13   2  19        142.06        136.81         4.39 o                         
  14   2  19         15.05         14.08         1.11 o                         
 -14   3  19         22.29         14.30         1.21 o                         
 -13   3  19          7.34          4.82         0.89 o                         
 -12   3  19          7.67          7.43         1.28 o                         
 -11   3  19        308.06        275.72         6.58 o                         
 -10   3  19         60.51         56.54         2.36 o                         
  -9   3  19         42.36         36.11         1.95 o                         
  -8   3  19         83.99         82.29         3.08 o                         
  -7   3  19        410.25        378.49        10.47 o                         
  -6   3  19        190.00        211.48         4.68 o                         
  -5   3  19          1.73          2.06         1.03 o                         
  -4   3  19        827.65        777.11        14.04 o                         
  -3   3  19        103.75        112.98         2.86 o                         
  -2   3  19       1587.04       1648.97        23.58 o                         
  -1   3  19        393.47        374.13         6.60 o                         
   0   3  19         48.59         45.47         1.71 o                         
   1   3  19        120.88        116.54         2.31 o                         
   2   3  19          0.34          0.84         0.81 o                         
   3   3  19        138.32        137.02         2.55 o                         
   4   3  19        572.77        601.03         9.87 o                         
   5   3  19         23.57         22.55         1.07 o                         
   6   3  19        314.52        297.08         6.05 o                         
   7   3  19          3.35          2.28         1.35 o                         
   8   3  19        249.66        257.24         5.04 o                         
   9   3  19        197.84        229.69         4.48 o                         
  10   3  19         80.11         86.60         2.46 o                         
  11   3  19        154.89        161.61         4.49 o                         
  12   3  19         50.31         56.40         1.95 o                         
  13   3  19          5.44          6.45         1.06 o                         
 -13   4  19          4.87          7.23         1.15 o                         
 -12   4  19          6.81          4.44         1.26 o                         
 -11   4  19        183.85        162.87         5.67 o                         
 -10   4  19          0.36          1.69         1.07 o                         
  -9   4  19        127.85        114.32         3.21 o                         
  -8   4  19        145.14        149.52         3.68 o                         
  -7   4  19         54.67         55.52         1.91 o                         
  -6   4  19        110.84        119.29         2.71 o                         
  -5   4  19          2.07          2.32         0.94 o                         
  -4   4  19        698.48        736.47        13.36 o                         
  -3   4  19        446.60        456.25         7.21 o                         
  -2   4  19       1484.91       1505.10        17.86 o                         
  -1   4  19          0.13          2.14         0.80 o                         
   0   4  19          0.05          0.95         0.80 o                         
   1   4  19        667.74        657.67         7.94 o                         
   2   4  19         71.57         69.33         1.47 o                         
   3   4  19        198.31        207.32         4.75 o                         
   4   4  19         45.44         47.13         1.69 o                         
   5   4  19         31.11         33.24         1.49 o                         
   6   4  19          9.45          7.44         1.26 o                         
   7   4  19          8.78         12.17         2.13 o                         
   8   4  19          2.06          1.75         1.26 o                         
   9   4  19          1.58          2.60         1.20 o                         
  10   4  19        316.76        364.52        15.14 o                         
  11   4  19         58.22         56.76         2.82 o                         
  12   4  19        490.65        277.19        31.83 o                         
 -11   5  19          0.06          0.95         0.95 o                         
 -10   5  19         24.48         22.61         2.29 o                         
  -9   5  19         62.23         60.90         1.69 o                         
  -8   5  19         18.26         23.55         0.99 o                         
  -7   5  19         39.40         42.32         1.59 o                         
  -6   5  19         30.17         34.81         1.28 o                         
  -5   5  19          0.64          2.38         0.84 o                         
  -4   5  19        184.37        195.54         3.80 o                         
  -3   5  19          2.10          2.09         0.92 o                         
  -2   5  19          0.21          1.10         1.01 o                         
  -1   5  19         58.02         58.95         1.82 o                         
   0   5  19         18.39         13.85         1.05 o                         
   1   5  19         15.54         10.50         1.21 o                         
   2   5  19         57.50         50.28         2.23 o                         
   3   5  19         10.01          5.48         1.17 o                         
   4   5  19         50.69         55.05         2.68 o                         
   5   5  19        117.16        116.16         4.66 o                         
   6   5  19         11.64         15.13         1.83 o                         
   7   5  19          0.51          0.79         1.27 o                         
   8   5  19         44.19         37.71         1.77 o                         
   9   5  19         29.81         19.77         1.44 o                         
  10   5  19         33.17         17.18         2.10 o                         
  -8   6  19          1.86          0.90         0.82 o                         
  -7   6  19         13.76         11.84         0.88 o                         
  -6   6  19         50.70         64.43         1.88 o                         
  -5   6  19         76.87         94.13         2.61 o                         
  -4   6  19          5.13         11.11         1.39 o                         
  -3   6  19         28.57         38.79         1.39 o                         
  -2   6  19        193.32        238.98         4.40 o                         
  -1   6  19         11.97         14.99         1.31 o                         
   0   6  19         12.96         17.58         1.35 o                         
   1   6  19         33.16         38.95         1.80 o                         
   2   6  19         15.91         17.44         1.16 o                         
   3   6  19        151.11        160.30         5.99 o                         
   4   6  19          0.90          2.30         1.42 o                         
   5   6  19         26.87         28.46         1.60 o                         
   6   6  19          7.38          8.31         0.70 o                         
   7   6  19         23.90         18.58         1.77 o                         
 -15   0  20         15.84         22.19         2.67 o                         
 -14   0  20         47.61         53.07         3.37 o                         
 -13   0  20         73.58         73.84         7.58 o                         
 -12   0  20         20.53         27.38         2.77 o                         
 -11   0  20         82.53         95.13         3.82 o                         
 -10   0  20          8.79          7.46         1.44 o                         
  -9   0  20         15.87         12.60         2.23 o                         
  -8   0  20         13.47         12.65         1.82 o                         
  -7   0  20        512.37        583.33        20.29 o                         
  -6   0  20       1704.31       1676.49        84.66 o                         
  -5   0  20          4.19         -1.85         5.59 o                         
  -4   0  20        242.36        189.58        15.53 o                         
  -3   0  20        385.94        461.39        28.03 o                         
  -2   0  20        780.15        846.34        45.00 o                         
  -1   0  20       2136.32       2226.65        75.00 o                         
   0   0  20          6.80          2.79         3.49 o                         
   1   0  20        439.62        402.05        23.22 o                         
   2   0  20       7110.93       7054.10       318.05 o                         
   3   0  20       2146.63       2113.06        99.86 o                         
   4   0  20       8825.23       8230.62       371.06 o                         
   5   0  20         78.79         90.86         9.66 o                         
   6   0  20         77.50         61.37         2.68 o                         
   7   0  20        332.15        380.76         8.21 o                         
   8   0  20          1.19          2.77         1.39 o                         
   9   0  20         38.95         34.02        15.64 o                         
  10   0  20        220.09        220.13         8.06 o                         
  11   0  20        170.44        160.60         5.86 o                         
  12   0  20        140.77        113.83         6.53 o                         
  13   0  20          2.31          1.73         2.05 o                         
  14   0  20         41.36         39.60         2.05 o                         
  15   0  20        425.23        244.85        11.71 o                         
 -15   1  20        184.18        185.59         5.53 o                         
 -14   1  20          2.19          3.44         1.45 o                         
 -13   1  20        662.45        731.30        17.54 o                         
 -12   1  20        436.72        495.89         9.48 o                         
 -11   1  20        230.95        262.95         5.30 o                         
 -10   1  20         35.15         35.11         1.80 o                         
  -9   1  20        190.74        187.55         4.19 o                         
  -8   1  20        105.06         97.51         2.92 o                         
  -7   1  20         11.73         13.04         1.33 o                         
  -6   1  20        365.57        378.24        26.51 o                         
  -5   1  20         24.25         13.42         4.44 o                         
  -4   1  20         14.92         21.38         4.31 o                         
  -3   1  20         46.78         42.95         5.36 o                         
  -2   1  20         23.24         23.27         3.11 o                         
  -1   1  20        467.71        421.65        12.91 o                         
   0   1  20        265.63        319.31         9.43 o                         
   1   1  20       2042.41       1997.05        95.92 o                         
   2   1  20        700.56        681.35        26.13 o                         
   3   1  20       1125.14       1034.20        41.32 o                         
   4   1  20        350.43        305.88        25.32 o                         
   5   1  20         99.97        107.63        11.67 o                         
   6   1  20         46.25         37.86         1.54 o                         
   7   1  20          7.98          7.56         1.41 o                         
   8   1  20         82.63         83.50         2.62 o                         
   9   1  20         64.89         45.40         1.71 o                         
  10   1  20         29.46         27.66         1.60 o                         
  11   1  20         39.28         35.42         2.21 o                         
  12   1  20        394.76        426.05        15.15 o                         
  13   1  20         13.36         16.25         1.35 o                         
  14   1  20         24.78         30.04         2.22 o                         
 -15   2  20        333.33        258.87        12.37 o                         
 -14   2  20         68.81         62.75         2.78 o                         
 -13   2  20          6.08          5.74         1.30 o                         
 -12   2  20          0.01         -0.34         1.19 o                         
 -11   2  20        125.92        118.62         3.66 o                         
 -10   2  20         46.75         53.80         2.02 o                         
  -9   2  20        125.29        106.51         2.73 o                         
  -8   2  20        317.06        324.99         6.40 o                         
  -7   2  20         25.40         25.89         1.52 o                         
  -6   2  20         40.10         40.05         1.67 o                         
  -5   2  20        177.20        181.45         7.32 o                         
  -4   2  20          2.54          1.46         2.79 o                         
  -3   2  20       1508.45       1425.45        35.53 o                         
  -2   2  20         18.07         22.18         2.84 o                         
  -1   2  20        515.10        522.22        15.04 o                         
   0   2  20        106.81        101.10         7.35 o                         
   1   2  20          0.27          0.55         2.18 o                         
   2   2  20        106.48         89.47         5.11 o                         
   3   2  20        124.34        156.82        13.23 o                         
   4   2  20          6.82          6.83         1.46 o                         
   5   2  20         32.33         41.28         1.54 o                         
   6   2  20        285.93        308.21         5.81 o                         
   7   2  20        287.55        293.84         6.53 o                         
   8   2  20         62.64         49.21         1.87 o                         
   9   2  20        186.76        197.80         4.43 o                         
  10   2  20          0.98          3.04         1.44 o                         
  11   2  20        259.78        299.02         6.69 o                         
  12   2  20         16.49         11.54         1.43 o                         
  13   2  20          0.16          0.68         1.05 o                         
  14   2  20          1.08          2.43         0.65 o                         
 -14   3  20        210.57        183.04         9.08 o                         
 -13   3  20        195.52        217.49         8.31 o                         
 -12   3  20        179.17        179.10         4.94 o                         
 -11   3  20         39.27         32.07         1.99 o                         
 -10   3  20         97.20         93.12         3.56 o                         
  -9   3  20          6.86          9.26         1.32 o                         
  -8   3  20         21.76         26.15         1.67 o                         
  -7   3  20          2.83          4.99         1.31 o                         
  -6   3  20        225.82        227.10         4.97 o                         
  -5   3  20         19.09         23.36         1.32 o                         
  -4   3  20       1113.51       1152.43        20.05 o                         
  -3   3  20          9.65         19.24         1.09 o                         
  -2   3  20         37.00         41.41         1.26 o                         
  -1   3  20       1279.33       1300.29        15.98 o                         
   0   3  20         63.19         71.96         1.65 o                         
   1   3  20        123.98        115.31         2.30 o                         
   2   3  20         65.44         71.26         1.54 o                         
   3   3  20          7.14          6.18         0.91 o                         
   4   3  20         68.94         83.89         2.12 o                         
   5   3  20        395.15        418.56         9.28 o                         
   6   3  20        717.12        732.49        15.15 o                         
   7   3  20        362.50        380.29         7.64 o                         
   8   3  20         28.04         29.14         1.53 o                         
   9   3  20        322.86        343.38         5.84 o                         
  10   3  20        153.40        165.81         3.66 o                         
  11   3  20         75.16         63.50         1.82 o                         
  12   3  20        175.33        172.91         3.94 o                         
  13   3  20          0.46          1.57         0.85 o                         
 -12   4  20         15.02         12.80         1.14 o                         
 -11   4  20        445.78        446.12        14.40 o                         
 -10   4  20         46.61         41.75         1.96 o                         
  -9   4  20          4.43          7.70         1.20 o                         
  -8   4  20        309.80        329.97         7.20 o                         
  -7   4  20         40.50         36.79         1.65 o                         
  -6   4  20        105.05        101.24         2.36 o                         
  -5   4  20        140.71        133.60         2.64 o                         
  -4   4  20        285.82        293.32         5.58 o                         
  -3   4  20         17.97         19.24         1.16 o                         
  -2   4  20         29.66         25.04         1.03 o                         
  -1   4  20         97.60         88.21         1.77 o                         
   0   4  20         57.76         64.46         1.89 o                         
   1   4  20         52.53         62.66         1.47 o                         
   2   4  20        221.76        232.13         3.46 o                         
   3   4  20        348.18        343.97         5.85 o                         
   4   4  20         22.55         20.95         1.29 o                         
   5   4  20        122.92        140.29         3.27 o                         
   6   4  20        225.47        224.12         8.58 o                         
   7   4  20          1.41          1.12         1.40 o                         
   8   4  20        141.06        141.61         3.75 o                         
   9   4  20         54.07         50.52         2.72 o                         
  10   4  20          3.84          4.69         1.55 o                         
  11   4  20         76.16         71.77         2.94 o                         
  12   4  20        104.95         63.86         3.90 o                         
 -10   5  20        198.65        209.72         7.81 o                         
  -9   5  20         10.28          5.79         0.75 o                         
  -8   5  20          9.16          8.83         0.85 o                         
  -7   5  20        111.54        123.08         2.59 o                         
  -6   5  20         72.53         70.17         1.73 o                         
  -5   5  20        217.59        257.20         4.04 o                         
  -4   5  20          1.16          3.13         0.92 o                         
  -3   5  20          9.93         10.74         1.07 o                         
  -2   5  20        124.86        135.37         2.96 o                         
  -1   5  20        191.48        201.60         4.36 o                         
   0   5  20        264.61        306.07         5.68 o                         
   1   5  20         18.67         22.44         1.47 o                         
   2   5  20         85.57         80.32         2.56 o                         
   3   5  20          0.45          1.00         1.25 o                         
   4   5  20         57.42         61.47         3.99 o                         
   5   5  20        145.70        118.69        12.78 o                         
   6   5  20          8.52          9.94         1.70 o                         
   7   5  20         13.60         17.76         1.53 o                         
   8   5  20          8.50          9.86         1.18 o                         
   9   5  20          0.43          1.30         0.92 o                         
  10   5  20        160.03         90.99         5.05 o                         
  -7   6  20         18.49         24.43         1.07 o                         
  -6   6  20          0.39         -0.57         0.72 o                         
  -5   6  20         97.54        116.95         3.06 o                         
  -4   6  20         29.28         42.77         1.43 o                         
  -3   6  20        285.48        337.35         6.31 o                         
  -2   6  20        355.54        418.07         8.82 o                         
  -1   6  20          4.99          5.29         1.20 o                         
   0   6  20          5.78          4.84         1.14 o                         
   1   6  20        320.16        338.61         8.11 o                         
   2   6  20         33.82         34.93         1.71 o                         
   3   6  20         24.41         22.28         1.63 o                         
   4   6  20          0.00          0.53         1.48 o                         
   5   6  20         10.11         10.41         1.12 o                         
   6   6  20         18.09         20.64         3.92 o                         
   7   6  20          0.50          0.37         0.90 o                         
 -15   1  21        218.86        237.26         6.77 o                         
 -14   1  21         12.08         12.43         1.52 o                         
 -13   1  21        155.03        160.49         6.01 o                         
 -12   1  21          0.55          2.73         1.31 o                         
 -11   1  21         54.53         43.00         1.83 o                         
 -10   1  21        205.91        199.30         4.57 o                         
  -9   1  21         30.35         27.83         1.86 o                         
  -8   1  21         16.06         16.12         1.50 o                         
  -7   1  21         37.67         37.61         2.62 o                         
  -6   1  21         32.86         30.01         2.01 o                         
  -5   1  21         60.98         52.72         6.26 o                         
  -4   1  21        204.97        183.28        14.03 o                         
  -3   1  21          2.62          2.48         3.25 o                         
  -2   1  21       2498.55       2511.20        59.70 o                         
  -1   1  21       1292.42       1348.83        33.77 o                         
   0   1  21          4.10         10.47         2.34 o                         
   1   1  21        150.06        138.76         7.53 o                         
   2   1  21        198.04        191.50        10.57 o                         
   3   1  21       1513.72       1488.49        52.26 o                         
   4   1  21        318.45        319.25        15.45 o                         
   5   1  21        207.04        224.22        18.29 o                         
   6   1  21        143.74        130.66         3.12 o                         
   7   1  21         82.22         72.97         2.62 o                         
   8   1  21        228.44        218.54         5.07 o                         
   9   1  21        236.87        214.78         4.44 o                         
  10   1  21        195.86        211.27         5.88 o                         
  11   1  21        791.97        761.99        28.70 o                         
  12   1  21         16.09          9.13         3.18 o                         
  13   1  21          3.08          4.01         1.34 o                         
  14   1  21        182.47        214.85        10.97 o                         
 -14   2  21        165.48        137.83         6.82 o                         
 -13   2  21         60.25         45.42         4.87 o                         
 -12   2  21        100.89         93.48         3.26 o                         
 -11   2  21          8.70         14.06         1.17 o                         
 -10   2  21        520.23        527.67         8.99 o                         
  -9   2  21        186.53        169.11         3.91 o                         
  -8   2  21          0.21          2.03         1.21 o                         
  -7   2  21        416.37        410.59         7.92 o                         
  -6   2  21         79.49         68.70         2.38 o                         
  -5   2  21        165.84        169.43         7.06 o                         
  -4   2  21          0.75          2.51         3.55 o                         
  -3   2  21        665.93        619.41        17.74 o                         
  -2   2  21       1834.64       1838.02        44.70 o                         
  -1   2  21         56.10         65.13         4.26 o                         
   0   2  21       1109.99       1222.39        37.61 o                         
   1   2  21        570.08        595.29        18.92 o                         
   2   2  21        343.27        310.02        10.76 o                         
   3   2  21        141.91        158.59        10.17 o                         
   4   2  21        255.75        264.89         5.86 o                         
   5   2  21        548.26        563.03         9.09 o                         
   6   2  21         80.56         74.62         2.53 o                         
   7   2  21         18.86         15.78         1.62 o                         
   8   2  21         45.92         42.98         2.53 o                         
   9   2  21       1003.31       1013.80        17.68 o                         
  10   2  21          0.03         -0.02         1.40 o                         
  11   2  21         39.19         39.25         2.01 o                         
  12   2  21         14.31         18.10         1.39 o                         
  13   2  21         50.56         53.30         2.14 o                         
  14   2  21         53.05         40.12         1.84 o                         
 -14   3  21        250.03        167.96         8.22 o                         
 -13   3  21          1.47          1.23         1.03 o                         
 -12   3  21         68.46         67.19         2.68 o                         
 -11   3  21         36.20         42.49         2.19 o                         
 -10   3  21          9.52         12.55         1.61 o                         
  -9   3  21         98.81         89.98         2.85 o                         
  -8   3  21         40.01         47.67         2.07 o                         
  -7   3  21         22.85         30.76         2.50 o                         
  -6   3  21         67.31         68.96         2.35 o                         
  -5   3  21        423.63        417.93         7.63 o                         
  -4   3  21         40.62         48.39         1.64 o                         
  -3   3  21       1587.25       1559.20        23.64 o                         
  -2   3  21        290.23        279.53         4.27 o                         
  -1   3  21         87.92         82.82         1.64 o                         
   0   3  21        140.66        155.29         2.58 o                         
   1   3  21          1.35          7.56         0.90 o                         
   2   3  21        192.04        181.32         2.86 o                         
   3   3  21         33.23         32.78         1.31 o                         
   4   3  21        194.63        191.30         4.13 o                         
   5   3  21         21.91         27.68         1.23 o                         
   6   3  21        198.45        206.48         5.38 o                         
   7   3  21        204.64        227.16         4.58 o                         
   8   3  21        219.42        222.48         4.48 o                         
   9   3  21        342.37        337.32         5.71 o                         
  10   3  21          6.42          7.34         1.16 o                         
  11   3  21         79.02         96.91         2.36 o                         
  12   3  21        215.45        227.27         5.29 o                         
  13   3  21          5.21          3.46         0.80 o                         
 -12   4  21          0.73          1.15         0.77 o                         
 -11   4  21         44.00         70.81         3.40 o                         
 -10   4  21        125.09        134.27         3.57 o                         
  -9   4  21          0.55          0.39         1.07 o                         
  -8   4  21          0.42          2.00         1.19 o                         
  -7   4  21        232.01        240.25         4.76 o                         
  -6   4  21        174.20        180.52         3.85 o                         
  -5   4  21         55.97         61.74         1.76 o                         
  -4   4  21        749.35        772.54        12.28 o                         
  -3   4  21         71.42         83.32         1.91 o                         
  -2   4  21        200.59        199.25         3.03 o                         
  -1   4  21       2071.41       1993.76        24.25 o                         
   0   4  21        415.92        401.06         5.94 o                         
   1   4  21         89.78         81.19         1.71 o                         
   2   4  21         43.43         34.74         1.36 o                         
   3   4  21          7.02          5.99         1.01 o                         
   4   4  21          0.15          0.89         0.98 o                         
   5   4  21          2.28         -1.21         1.21 o                         
   6   4  21         20.04         22.90         1.76 o                         
   7   4  21        126.70        134.19         3.91 o                         
   8   4  21         13.49         18.39         1.50 o                         
   9   4  21         27.26         26.15         1.54 o                         
  10   4  21         32.92         36.31         2.16 o                         
  11   4  21         31.32         25.01         1.69 o                         
 -10   5  21         65.78         60.37         2.25 o                         
  -9   5  21          0.96          2.25         0.78 o                         
  -8   5  21          0.27          1.27         0.71 o                         
  -7   5  21         45.24         58.34         1.54 o                         
  -6   5  21         10.17         12.44         1.33 o                         
  -5   5  21          6.66          8.20         0.97 o                         
  -4   5  21         86.54        101.98         2.44 o                         
  -3   5  21         68.52         77.45         2.01 o                         
  -2   5  21        305.10        327.91         5.48 o                         
  -1   5  21         93.72         90.62         2.59 o                         
   0   5  21          8.12          8.55         1.00 o                         
   1   5  21         41.21         45.93         2.06 o                         
   2   5  21        251.90        268.84         6.10 o                         
   3   5  21         16.43         21.03         1.37 o                         
   4   5  21          4.96          6.09         1.37 o                         
   5   5  21         11.24         12.91         1.58 o                         
   6   5  21        122.20        118.32         5.94 o                         
   7   5  21          9.66         10.20         1.37 o                         
   8   5  21         61.30         57.18         2.11 o                         
   9   5  21          6.89          5.16         0.90 o                         
  -7   6  21          0.10          0.86         0.63 o                         
  -6   6  21          0.07         -0.03         0.70 o                         
  -5   6  21        129.54        154.32         3.67 o                         
  -4   6  21          5.61          2.56         0.81 o                         
  -3   6  21        141.32        139.31         3.32 o                         
  -2   6  21          7.25          6.13         1.12 o                         
  -1   6  21         58.23         61.03         2.09 o                         
   0   6  21        266.44        313.94         6.43 o                         
   1   6  21         15.68         10.98         1.02 o                         
   2   6  21          7.89          9.28         0.98 o                         
   3   6  21        103.28        116.67         4.31 o                         
   4   6  21          1.94          2.13         1.23 o                         
   5   6  21         35.48         38.93         1.73 o                         
   6   6  21         20.75         22.79         6.70 o                         
 -15   0  22         10.13         12.20         1.45 o                         
 -14   0  22         22.47         19.73         3.12 o                         
 -13   0  22          0.04         -0.53         2.08 o                         
 -12   0  22         53.32         46.40         3.85 o                         
 -11   0  22        176.43        180.78         6.57 o                         
 -10   0  22        501.11        529.55        11.93 o                         
  -9   0  22        219.76        204.65         6.75 o                         
  -8   0  22        676.90        735.97        18.71 o                         
  -7   0  22       1569.61       1534.87        36.15 o                         
  -6   0  22       2420.62       2414.52        89.41 o                         
  -5   0  22         12.77         14.06         6.49 o                         
  -4   0  22        288.98        296.06        21.45 o                         
  -3   0  22       3724.22       3870.47       180.41 o                         
  -2   0  22          5.08         14.39         4.49 o                         
  -1   0  22        110.05        104.69         8.22 o                         
   0   0  22         90.07         47.59         8.01 o                         
   1   0  22          0.00          0.62         3.25 o                         
   2   0  22        103.60        104.26         9.78 o                         
   3   0  22       1478.82       1493.82        73.11 o                         
   4   0  22        660.92        639.13        35.67 o                         
   5   0  22         28.59         29.10         5.92 o                         
   6   0  22          1.60          1.71         1.21 o                         
   7   0  22          7.94          8.34         1.43 o                         
   8   0  22        382.97        379.34         8.69 o                         
   9   0  22       1174.64       1104.26        51.95 o                         
  10   0  22       1267.36       1321.43        35.49 o                         
  11   0  22          0.40         -1.45         2.19 o                         
  12   0  22        500.26        509.78        21.99 o                         
  13   0  22        116.36        125.33        15.16 o                         
  14   0  22         52.89         65.57         3.05 o                         
 -15   1  22         69.66         62.53         2.28 o                         
 -14   1  22          0.01         -0.10         1.29 o                         
 -13   1  22          4.74          8.98         1.79 o                         
 -12   1  22         89.65         91.00         3.50 o                         
 -11   1  22         97.39        103.77         2.75 o                         
 -10   1  22         37.66         30.10         1.69 o                         
  -9   1  22         68.18         72.11         2.96 o                         
  -8   1  22          0.66          2.14         1.13 o                         
  -7   1  22         38.11         39.58         1.94 o                         
  -6   1  22         55.57         64.51         3.19 o                         
  -5   1  22        621.64        611.63        29.73 o                         
  -4   1  22        572.99        560.16        23.87 o                         
  -3   1  22         77.17        103.29         7.97 o                         
  -2   1  22         36.11         27.52         3.47 o                         
  -1   1  22        850.81        935.79        24.95 o                         
   0   1  22          0.91          0.81         2.19 o                         
   1   1  22       2295.25       2318.53        64.46 o                         
   2   1  22        265.08        318.83        21.78 o                         
   3   1  22        147.29        141.28         9.33 o                         
   4   1  22       1531.26       1511.04        53.73 o                         
   5   1  22        586.40        658.50        13.64 o                         
   6   1  22        362.81        341.25         6.01 o                         
   7   1  22        764.57        761.59        14.60 o                         
   8   1  22        725.33        711.98        12.86 o                         
   9   1  22         48.65         56.43         2.08 o                         
  10   1  22         13.78         14.03         1.45 o                         
  11   1  22          4.53          3.38         1.50 o                         
  12   1  22          6.05          3.52         1.65 o                         
  13   1  22          0.55          1.18         1.09 o                         
  14   1  22         57.00         62.09         2.00 o                         
 -14   2  22        343.51        299.74        11.30 o                         
 -13   2  22        301.64        304.22        13.83 o                         
 -12   2  22        208.63        205.83         7.17 o                         
 -11   2  22         19.47         32.09         1.52 o                         
 -10   2  22        130.35        127.24         3.04 o                         
  -9   2  22        705.42        715.61        12.80 o                         
  -8   2  22        166.67        171.92         4.37 o                         
  -7   2  22        353.06        345.69         7.43 o                         
  -6   2  22        259.24        228.29         7.97 o                         
  -5   2  22         42.83         43.76         2.03 o                         
  -4   2  22         53.62         47.83         2.69 o                         
  -3   2  22          4.67          6.68         2.48 o                         
  -2   2  22        430.81        406.67        12.96 o                         
  -1   2  22         31.19         38.51         3.56 o                         
   0   2  22          0.11          1.41         2.61 o                         
   1   2  22          4.93          4.69         2.37 o                         
   2   2  22        263.67        295.57        10.57 o                         
   3   2  22        653.72        658.72        11.71 o                         
   4   2  22        502.80        507.65         9.30 o                         
   5   2  22          4.54          7.01         1.13 o                         
   6   2  22        272.89        299.04         6.21 o                         
   7   2  22         97.17         88.46         2.76 o                         
   8   2  22          0.13          1.79         1.31 o                         
   9   2  22        143.57        154.28         3.56 o                         
  10   2  22         49.09         64.14         2.46 o                         
  11   2  22          2.01          2.54         1.36 o                         
  12   2  22         35.50         39.32         1.71 o                         
  13   2  22         19.81         17.02         1.33 o                         
  14   2  22         10.60          6.63         0.90 o                         
 -13   3  22         30.47         28.75         1.73 o                         
 -12   3  22          3.90          3.27         1.27 o                         
 -11   3  22         61.38         70.57         3.37 o                         
 -10   3  22         78.54         90.09         4.10 o                         
  -9   3  22          0.62          1.60         1.26 o                         
  -8   3  22        235.34        230.35         5.89 o                         
  -7   3  22          0.13          0.36         1.27 o                         
  -6   3  22        461.25        491.29         9.39 o                         
  -5   3  22        669.06        657.34        13.14 o                         
  -4   3  22       1975.25       1996.73        30.06 o                         
  -3   3  22        262.57        243.34         4.24 o                         
  -2   3  22          6.41          3.89         0.74 o                         
  -1   3  22       1424.56       1417.78        15.85 o                         
   0   3  22        514.27        554.28         7.23 o                         
   1   3  22        338.30        361.91         5.14 o                         
   2   3  22         21.56         16.40         0.98 o                         
   3   3  22        158.51        138.09         2.57 o                         
   4   3  22         11.35          7.81         1.08 o                         
   5   3  22        348.03        355.33         7.04 o                         
   6   3  22          8.89         11.78         1.21 o                         
   7   3  22         28.60         27.21         1.94 o                         
   8   3  22       1641.74       1831.21        27.93 o                         
   9   3  22         59.00         64.49         1.93 o                         
  10   3  22          6.08          4.46         1.10 o                         
  11   3  22          5.18          5.86         1.09 o                         
  12   3  22        119.48        113.74         3.39 o                         
  13   3  22         40.68         32.26         1.40 o                         
 -12   4  22         21.89         12.66         1.48 o                         
 -11   4  22          2.76          6.09         1.41 o                         
 -10   4  22        395.87        398.13        11.29 o                         
  -9   4  22         33.75         29.61         1.53 o                         
  -8   4  22         62.15         61.50         2.26 o                         
  -7   4  22        117.90        115.71         3.38 o                         
  -6   4  22          0.79          2.12         0.96 o                         
  -5   4  22        224.72        231.08         4.04 o                         
  -4   4  22        184.57        196.28         3.87 o                         
  -3   4  22         76.62         71.88         1.65 o                         
  -2   4  22        100.98         91.31         1.82 o                         
  -1   4  22         54.95         48.75         1.53 o                         
   0   4  22        589.22        587.68         8.32 o                         
   1   4  22         87.32        101.35         1.93 o                         
   2   4  22       1628.38       1593.98        22.14 o                         
   3   4  22        187.81        199.70         3.54 o                         
   4   4  22        143.94        145.51         4.35 o                         
   5   4  22        838.44        835.95        24.72 o                         
   6   4  22         75.44         80.60         2.70 o                         
   7   4  22          2.14          2.66         1.41 o                         
   8   4  22         43.74         34.25         1.74 o                         
   9   4  22          2.56          3.13         1.05 o                         
  10   4  22         26.91         20.53         1.71 o                         
  11   4  22         70.79         70.10         2.74 o                         
 -10   5  22        116.51        101.55         4.46 o                         
  -9   5  22        121.74        130.69         3.60 o                         
  -8   5  22          8.63         11.64         0.82 o                         
  -7   5  22        149.41        144.35         2.80 o                         
  -6   5  22         57.90         62.15         1.81 o                         
  -5   5  22          4.95          6.76         1.07 o                         
  -4   5  22          0.17          1.29         1.04 o                         
  -3   5  22        458.93        507.81         7.97 o                         
  -2   5  22        105.66        116.91         2.58 o                         
  -1   5  22        139.70        157.40         3.70 o                         
   0   5  22         43.90         42.86         1.38 o                         
   1   5  22        985.76       1049.32        17.35 o                         
   2   5  22         87.34         96.92         2.66 o                         
   3   5  22          0.92          0.66         1.13 o                         
   4   5  22         17.30         18.40         1.54 o                         
   5   5  22         36.20         34.82         3.89 o                         
   6   5  22          4.21          3.23         1.47 o                         
   7   5  22         54.73         54.73         2.19 o                         
   8   5  22        347.23        334.04        11.17 o                         
   9   5  22          9.11          8.14         1.01 o                         
  -7   6  22          6.27          5.28         0.66 o                         
  -6   6  22         49.20         46.53         2.18 o                         
  -5   6  22         16.20         12.14         0.88 o                         
  -4   6  22         11.14         10.45         1.11 o                         
  -3   6  22          1.76          1.57         0.94 o                         
  -2   6  22         19.37         23.20         1.32 o                         
  -1   6  22         58.83         60.39         2.15 o                         
   0   6  22        156.53        187.97         4.65 o                         
   1   6  22         15.80         15.75         1.01 o                         
   2   6  22        146.64        152.54         6.53 o                         
   3   6  22          7.56          5.46         1.52 o                         
   4   6  22          1.19          0.79         1.16 o                         
   5   6  22          6.84          6.73         0.92 o                         
   6   6  22          6.18          5.47         1.23 o                         
 -15   1  23         13.16         12.57         1.22 o                         
 -14   1  23        122.76        144.04         5.80 o                         
 -13   1  23         16.30         17.94         1.88 o                         
 -12   1  23        181.92        196.49         5.18 o                         
 -11   1  23          0.04          1.46         1.15 o                         
 -10   1  23          0.30          1.53         1.22 o                         
  -9   1  23        399.75        382.35         7.56 o                         
  -8   1  23         67.18         68.30         2.55 o                         
  -7   1  23        365.95        361.12         7.76 o                         
  -6   1  23         71.25         96.59         3.32 o                         
  -5   1  23        151.03        171.78        11.28 o                         
  -4   1  23        355.76        311.15        19.05 o                         
  -3   1  23         75.06         86.43         5.35 o                         
  -2   1  23        149.36        162.67         8.05 o                         
  -1   1  23       1329.18       1249.97        32.13 o                         
   0   1  23        482.20        427.91        13.65 o                         
   1   1  23         53.28         40.83         4.58 o                         
   2   1  23        443.65        415.73        26.55 o                         
   3   1  23       3100.72       3335.81       157.19 o                         
   4   1  23          7.81          4.61         3.72 o                         
   5   1  23       1280.18       1286.73        21.44 o                         
   6   1  23        178.33        171.85         3.54 o                         
   7   1  23        100.77        107.04         3.00 o                         
   8   1  23         48.22         53.24         2.22 o                         
   9   1  23         91.16         77.75         2.60 o                         
  10   1  23         82.71         74.98         2.62 o                         
  11   1  23         18.85         19.56         1.69 o                         
  12   1  23         48.35         45.40         2.29 o                         
  13   1  23         50.30         45.62         4.20 o                         
  14   1  23         15.62         14.94         0.91 o                         
 -14   2  23         35.87         29.01         2.75 o                         
 -13   2  23        374.63        305.68        11.01 o                         
 -12   2  23         73.63         65.72         6.55 o                         
 -11   2  23         81.78         58.84         1.94 o                         
 -10   2  23         48.25         54.21         2.35 o                         
  -9   2  23         39.75         40.46         1.77 o                         
  -8   2  23          8.59         10.92         1.44 o                         
  -7   2  23         63.55         54.09         2.44 o                         
  -6   2  23          3.23          3.97         1.31 o                         
  -5   2  23          0.67          2.36         1.34 o                         
  -4   2  23        259.74        271.61         9.08 o                         
  -3   2  23        429.25        448.13        10.59 o                         
  -2   2  23        890.43        919.23        24.78 o                         
  -1   2  23        386.95        389.00        12.66 o                         
   0   2  23          0.36          1.32         2.97 o                         
   1   2  23         72.45         79.64         5.95 o                         
   2   2  23         18.26         11.93         2.87 o                         
   3   2  23        270.73        276.49         5.65 o                         
   4   2  23        112.75        108.02         3.17 o                         
   5   2  23          0.88          0.72         1.10 o                         
   6   2  23          7.72          8.07         1.51 o                         
   7   2  23          3.30          3.67         1.51 o                         
   8   2  23        241.70        247.28         5.16 o                         
   9   2  23         16.28         14.49         1.45 o                         
  10   2  23          1.07          3.76         1.44 o                         
  11   2  23          0.31          2.22         1.29 o                         
  12   2  23          1.73          2.96         1.06 o                         
  13   2  23          9.83          9.39         0.97 o                         
 -13   3  23         20.27         25.92         2.00 o                         
 -12   3  23        177.24        178.04         6.21 o                         
 -11   3  23         47.73         46.46         2.70 o                         
 -10   3  23          6.82         12.59         2.18 o                         
  -9   3  23         99.58         89.35         3.60 o                         
  -8   3  23         83.57         73.03         2.78 o                         
  -7   3  23        377.98        359.32         9.10 o                         
  -6   3  23        913.88        936.04        19.95 o                         
  -5   3  23        630.07        691.66        13.75 o                         
  -4   3  23        610.57        629.43        10.51 o                         
  -3   3  23        136.28        166.79         3.03 o                         
  -2   3  23       1158.77       1145.99        14.79 o                         
  -1   3  23        688.76        708.14         8.78 o                         
   0   3  23         39.77         45.39         1.22 o                         
   1   3  23          2.97          5.22         0.83 o                         
   2   3  23          0.58          0.42         0.90 o                         
   3   3  23        118.68        124.00         2.25 o                         
   4   3  23        758.74        740.16        14.04 o                         
   5   3  23         43.98         43.99         1.74 o                         
   6   3  23        311.33        296.71         8.09 o                         
   7   3  23         54.11         48.84         1.95 o                         
   8   3  23        198.07        209.94         4.23 o                         
   9   3  23         27.82         32.57         1.46 o                         
  10   3  23        241.67        272.51         6.37 o                         
  11   3  23         25.85         30.25         1.60 o                         
  12   3  23          0.49          0.71         0.94 o                         
 -12   4  23        193.66        162.66         8.26 o                         
 -11   4  23        224.44        239.62         6.04 o                         
 -10   4  23         78.58         82.17         2.52 o                         
  -9   4  23          0.48          0.08         0.94 o                         
  -8   4  23         38.82         44.89         1.92 o                         
  -7   4  23        244.94        256.98         6.35 o                         
  -6   4  23         90.84         93.36         2.33 o                         
  -5   4  23        132.06        137.58         2.80 o                         
  -4   4  23        699.73        733.60        10.65 o                         
  -3   4  23         21.36         23.49         1.04 o                         
  -2   4  23       1109.28       1146.38        15.45 o                         
  -1   4  23        165.56        163.57         3.07 o                         
   0   4  23          0.51          0.15         0.92 o                         
   1   4  23        320.55        320.98         5.21 o                         
   2   4  23         19.94         27.56         1.42 o                         
   3   4  23        340.98        333.91         6.30 o                         
   4   4  23          9.40          9.59         1.11 o                         
   5   4  23        276.23        286.89         8.02 o                         
   6   4  23         83.64         78.70         2.89 o                         
   7   4  23          0.78          3.61         1.42 o                         
   8   4  23          1.96          1.59         1.19 o                         
   9   4  23          0.03          0.84         0.95 o                         
  10   4  23         61.18         69.19         3.94 o                         
  11   4  23         50.89         53.10         2.55 o                         
 -10   5  23         25.96         15.48         1.33 o                         
  -9   5  23          1.07          2.01         1.15 o                         
  -8   5  23          3.31          5.90         1.01 o                         
  -7   5  23          1.28          1.88         1.10 o                         
  -6   5  23         24.07         31.86         1.66 o                         
  -5   5  23          1.60          3.77         1.03 o                         
  -4   5  23         64.90         62.56         2.08 o                         
  -3   5  23        170.21        196.60         3.74 o                         
  -2   5  23         20.44         25.91         1.38 o                         
  -1   5  23        167.20        174.71         3.58 o                         
   0   5  23          1.16          3.77         1.19 o                         
   1   5  23        156.35        152.29         3.73 o                         
   2   5  23          9.23         13.29         1.28 o                         
   3   5  23         29.50         27.29         1.48 o                         
   4   5  23         37.63         36.58         2.40 o                         
   5   5  23         27.18         31.01         3.37 o                         
   6   5  23          6.24          5.22         1.46 o                         
   7   5  23          9.14          5.17         1.15 o                         
   8   5  23          7.72          5.05         0.85 o                         
   9   5  23          1.82          2.08         0.80 o                         
  -7   6  23          8.13          6.16         1.03 o                         
  -6   6  23         26.72         25.27         2.26 o                         
  -5   6  23         48.70         52.10         1.64 o                         
  -4   6  23         30.71         32.22         1.57 o                         
  -3   6  23        242.55        283.14         6.71 o                         
  -2   6  23        252.72        293.03         5.95 o                         
  -1   6  23        187.09        201.83         7.62 o                         
   0   6  23        216.60        247.40         7.29 o                         
   1   6  23          0.44          0.02         0.89 o                         
   2   6  23         66.36         78.90         4.54 o                         
   3   6  23         91.40         99.87         3.36 o                         
   4   6  23          2.80          4.46         1.13 o                         
   5   6  23         10.89          8.55         0.89 o                         
   6   6  23         42.13         27.14         1.64 o                         
 -15   0  24          0.70          2.59         1.44 o                         
 -14   0  24         65.34         70.56         5.05 o                         
 -13   0  24          2.54          0.96         2.00 o                         
 -12   0  24        675.56        702.82        20.45 o                         
 -11   0  24        204.00        214.71         9.28 o                         
 -10   0  24         44.39         39.75         2.09 o                         
  -9   0  24       1161.99       1076.33        31.18 o                         
  -8   0  24        381.71        411.43        15.20 o                         
  -7   0  24         41.26         31.04         2.69 o                         
  -6   0  24         85.21        123.32         7.85 o                         
  -5   0  24       1141.18       1109.17        54.43 o                         
  -4   0  24       1635.96       1795.34        89.92 o                         
  -3   0  24        386.85        401.36        18.87 o                         
  -2   0  24       4836.96       4925.96       160.96 o                         
  -1   0  24       2179.25       2432.34        82.88 o                         
   0   0  24          0.56         -1.34         4.03 o                         
   1   0  24       1724.40       1667.29        83.96 o                         
   2   0  24        566.18        560.35        31.64 o                         
   3   0  24        612.63        518.76        30.16 o                         
   4   0  24         15.05         14.30         4.81 o                         
   5   0  24       3631.69       3637.78       155.66 o                         
   6   0  24        372.56        352.37         8.99 o                         
   7   0  24        127.18        119.34         3.81 o                         
   8   0  24        220.50        205.15         5.41 o                         
   9   0  24       1085.58       1006.80        33.53 o                         
  10   0  24         81.80        113.35         4.66 o                         
  11   0  24          4.20          1.77         1.64 o                         
  12   0  24         23.37         21.64         2.42 o                         
  13   0  24         92.63         91.34        24.29 o                         
  14   0  24         21.68         19.57         1.52 o                         
 -15   1  24          0.04         -0.90         1.36 o                         
 -14   1  24         47.43         47.67         2.34 o                         
 -13   1  24          0.72          2.38         1.51 o                         
 -12   1  24         84.49         94.68         3.12 o                         
 -11   1  24          1.95          2.05         1.19 o                         
 -10   1  24        405.25        422.01         8.28 o                         
  -9   1  24        384.62        409.83         8.05 o                         
  -8   1  24          0.56         -0.93         1.26 o                         
  -7   1  24        871.73        856.72        17.64 o                         
  -6   1  24         21.86         24.46         2.01 o                         
  -5   1  24        187.92        197.73         8.11 o                         
  -4   1  24       1229.62       1234.95        45.97 o                         
  -3   1  24        128.37        130.48         6.71 o                         
  -2   1  24          7.45          6.82         2.75 o                         
  -1   1  24        340.10        396.78        17.27 o                         
   0   1  24        361.82        385.54        18.32 o                         
   1   1  24        227.73        221.49        10.39 o                         
   2   1  24        383.09        423.34        27.16 o                         
   3   1  24        475.92        556.90        33.70 o                         
   4   1  24        290.42        262.93         7.80 o                         
   5   1  24        112.69         98.12         2.34 o                         
   6   1  24        774.14        811.21        16.24 o                         
   7   1  24         52.57         55.94         2.15 o                         
   8   1  24         19.55         24.65         1.82 o                         
   9   1  24         91.96         91.34         2.84 o                         
  10   1  24        401.23        375.91         9.74 o                         
  11   1  24          3.54          5.36         1.34 o                         
  12   1  24          1.65          2.35         1.23 o                         
  13   1  24         60.68         57.82         4.29 o                         
  14   1  24          3.83          2.37         0.58 o                         
 -14   2  24        146.00        127.22        22.44 o                         
 -13   2  24         79.92         91.38         4.56 o                         
 -12   2  24          6.05          2.79         1.23 o                         
 -11   2  24         13.62         13.94         1.26 o                         
 -10   2  24         28.08         36.01         1.76 o                         
  -9   2  24        214.39        175.08         4.23 o                         
  -8   2  24          0.32         -1.23         1.23 o                         
  -7   2  24          0.00          0.97         1.34 o                         
  -6   2  24          6.32          9.34         1.36 o                         
  -5   2  24         61.55         44.16         2.08 o                         
  -4   2  24        760.61        708.08        11.45 o                         
  -3   2  24        196.89        194.28         5.73 o                         
  -2   2  24        181.03        188.44         5.65 o                         
  -1   2  24        223.92        248.89        13.52 o                         
   0   2  24          9.90          6.94         3.42 o                         
   1   2  24         25.15         17.54         1.72 o                         
   2   2  24         29.69         38.06         1.61 o                         
   3   2  24         11.39         16.92         1.13 o                         
   4   2  24        891.79        877.24        16.41 o                         
   5   2  24        715.12        742.17        11.80 o                         
   6   2  24         35.09         40.42         2.28 o                         
   7   2  24       1393.44       1559.98        24.92 o                         
   8   2  24        474.04        532.59         9.68 o                         
   9   2  24        224.38        237.90         5.68 o                         
  10   2  24         69.85         70.62         2.54 o                         
  11   2  24        104.50        111.18         3.17 o                         
  12   2  24          0.00         -0.17         0.86 o                         
  13   2  24         19.38         15.66         1.29 o                         
 -13   3  24          0.00          0.33         0.95 o                         
 -12   3  24         55.05         54.36         2.21 o                         
 -11   3  24          0.43          0.89         1.35 o                         
 -10   3  24        622.93        656.74        18.45 o                         
  -9   3  24         14.76         12.39         1.77 o                         
  -8   3  24         12.07         13.89         2.67 o                         
  -7   3  24        588.15        561.54        13.22 o                         
  -6   3  24         35.72         36.08         2.16 o                         
  -5   3  24        231.22        245.73         5.37 o                         
  -4   3  24       1671.45       1697.06        25.90 o                         
  -3   3  24         95.20        106.00         2.08 o                         
  -2   3  24         11.26         17.29         0.99 o                         
  -1   3  24         10.34         13.26         0.95 o                         
   0   3  24         55.70         47.86         1.30 o                         
   1   3  24         45.08         35.08         1.34 o                         
   2   3  24        221.96        226.47         4.04 o                         
   3   3  24        132.27        124.38         2.27 o                         
   4   3  24          0.74          0.63         0.95 o                         
   5   3  24        261.76        234.04         4.60 o                         
   6   3  24         89.34         84.74         2.79 o                         
   7   3  24        223.71        228.87         5.03 o                         
   8   3  24        308.04        335.99         7.32 o                         
   9   3  24          6.30          8.04         1.17 o                         
  10   3  24         61.36         57.06         2.13 o                         
  11   3  24         23.24         14.74         1.20 o                         
  12   3  24         14.19         11.68         1.46 o                         
 -12   4  24          0.82          1.73         0.63 o                         
 -11   4  24        532.48        596.10        20.73 o                         
 -10   4  24         93.29        114.26         3.56 o                         
  -9   4  24         59.49         62.86         2.13 o                         
  -8   4  24        462.14        493.49        11.01 o                         
  -7   4  24         27.03         39.32         2.36 o                         
  -6   4  24         69.48         68.70         2.37 o                         
  -5   4  24        105.38        108.94         2.43 o                         
  -4   4  24         11.60         10.08         1.11 o                         
  -3   4  24        135.51        132.19         2.30 o                         
  -2   4  24         19.25         13.55         1.10 o                         
  -1   4  24          9.86         11.27         1.12 o                         
   0   4  24         23.13         34.96         1.33 o                         
   1   4  24         20.24         17.42         1.06 o                         
   2   4  24        226.95        222.62         4.50 o                         
   3   4  24         60.16         54.44         1.73 o                         
   4   4  24        382.80        391.27        11.51 o                         
   5   4  24          4.52          8.63         1.38 o                         
   6   4  24          1.14          0.12         1.34 o                         
   7   4  24        172.27        163.59         7.05 o                         
   8   4  24          1.15          2.65         1.16 o                         
   9   4  24          0.46          0.83         1.18 o                         
  10   4  24         30.10         22.98         1.62 o                         
  11   4  24          1.79          2.18         0.90 o                         
 -10   5  24        104.51         78.60         7.64 o                         
  -9   5  24         12.43         13.41         2.82 o                         
  -8   5  24         73.03         88.81         2.51 o                         
  -7   5  24         13.58         15.45         1.31 o                         
  -6   5  24          0.14         -1.16         1.16 o                         
  -5   5  24          0.09         -0.57         1.09 o                         
  -4   5  24          4.57          6.26         1.11 o                         
  -3   5  24         41.04         45.98         1.59 o                         
  -2   5  24         85.55        108.32         2.53 o                         
  -1   5  24        228.60        240.04         5.26 o                         
   0   5  24         12.10         19.03         1.42 o                         
   1   5  24        238.43        241.15         4.80 o                         
   2   5  24        159.63        151.61         3.50 o                         
   3   5  24         54.82         59.39         2.41 o                         
   4   5  24         36.76         39.11         2.50 o                         
   5   5  24        104.57        106.20         4.70 o                         
   6   5  24          9.37          8.81         1.81 o                         
   7   5  24          7.63         10.42         1.63 o                         
   8   5  24          0.11         -0.56         0.77 o                         
   9   5  24        175.26         93.79         3.60 o                         
  -6   6  24          1.09          1.38         0.86 o                         
  -5   6  24          6.41          9.91         0.86 o                         
  -4   6  24         55.54         58.24         2.19 o                         
  -3   6  24         17.32         16.62         1.20 o                         
  -2   6  24         34.33         35.77         1.60 o                         
  -1   6  24         47.73         49.94         2.89 o                         
   0   6  24          0.61          0.73         1.18 o                         
   1   6  24         67.93         56.50         2.30 o                         
   2   6  24         20.74         27.46         2.07 o                         
   3   6  24         20.24         16.64         1.30 o                         
   4   6  24         31.58         30.53         2.34 o                         
   5   6  24        122.55         98.86         3.96 o                         
 -14   1  25         32.47         33.95         1.87 o                         
 -13   1  25        198.51        199.53        10.79 o                         
 -12   1  25         69.83         94.71         3.98 o                         
 -11   1  25          0.05          1.07         1.19 o                         
 -10   1  25        109.06        101.35         3.13 o                         
  -9   1  25        516.81        458.86         9.21 o                         
  -8   1  25        188.60        172.13         4.96 o                         
  -7   1  25         19.98         26.97         2.27 o                         
  -6   1  25         15.88         17.15         1.93 o                         
  -5   1  25          4.28          3.64         1.70 o                         
  -4   1  25        901.63        985.84        23.57 o                         
  -3   1  25          0.20          0.00         2.81 o                         
  -2   1  25          4.40          4.95         2.82 o                         
  -1   1  25         56.27         55.65         4.57 o                         
   0   1  25         92.68         65.63         6.97 o                         
   1   1  25        121.37        141.03         8.12 o                         
   2   1  25       1371.47       1287.39        66.66 o                         
   3   1  25       1269.95       1192.82        41.65 o                         
   4   1  25         13.69         12.88         1.23 o                         
   5   1  25       1125.84       1091.28        17.12 o                         
   6   1  25       1103.37       1145.00        18.66 o                         
   7   1  25       2603.62       2598.82        41.01 o                         
   8   1  25        235.68        234.05         5.08 o                         
   9   1  25        102.04        109.27         3.20 o                         
  10   1  25        131.37        128.51         5.11 o                         
  11   1  25         61.20         63.75         2.05 o                         
  12   1  25         12.74         14.77         1.40 o                         
  13   1  25          0.16          0.42         0.78 o                         
  14   1  25         11.90          9.69         1.02 o                         
 -14   2  25        426.13        450.30        21.12 o                         
 -13   2  25        133.40        142.95         5.83 o                         
 -12   2  25        337.20        359.55        12.18 o                         
 -11   2  25         48.68         38.16         1.62 o                         
 -10   2  25        136.01        156.87         4.38 o                         
  -9   2  25        103.68        109.46         3.41 o                         
  -8   2  25        455.32        449.81        11.76 o                         
  -7   2  25        303.54        318.36         7.64 o                         
  -6   2  25       1511.26       1467.73        28.70 o                         
  -5   2  25         34.19         29.13         1.64 o                         
  -4   2  25         14.90         13.36         1.15 o                         
  -3   2  25        532.01        551.40         9.74 o                         
  -2   2  25        792.24        762.06        12.97 o                         
  -1   2  25        413.86        435.45         8.79 o                         
   0   2  25        270.48        234.00         4.61 o                         
   1   2  25        435.09        497.29         7.81 o                         
   2   2  25         67.15         51.74         2.41 o                         
   3   2  25        189.42        207.39         3.83 o                         
   4   2  25        416.88        381.13         7.40 o                         
   5   2  25       4617.12       4689.59        67.39 o                         
   6   2  25        433.48        418.54        10.01 o                         
   7   2  25        254.30        254.60         4.94 o                         
   8   2  25        172.06        183.73         4.63 o                         
   9   2  25        541.87        561.89        10.48 o                         
  10   2  25        245.30        269.65         7.44 o                         
  11   2  25          4.75          5.75         1.27 o                         
  12   2  25         36.73         36.88         1.43 o                         
  13   2  25         27.24         28.48         2.14 o                         
 -13   3  25          2.65          1.98         0.83 o                         
 -12   3  25         17.55         15.47         1.30 o                         
 -11   3  25         14.04         17.34         1.38 o                         
 -10   3  25          5.96          4.28         1.58 o                         
  -9   3  25         86.49         86.29         3.58 o                         
  -8   3  25        101.92        114.25         3.99 o                         
  -7   3  25         34.84         50.48         2.61 o                         
  -6   3  25       1021.82       1022.68        21.67 o                         
  -5   3  25        104.11         93.86         2.81 o                         
  -4   3  25        720.04        740.57        11.23 o                         
  -3   3  25        230.52        255.65         3.92 o                         
  -2   3  25         68.45         72.86         1.65 o                         
  -1   3  25          6.96          4.81         0.88 o                         
   0   3  25          0.07          0.77         0.75 o                         
   1   3  25         23.50         25.03         1.16 o                         
   2   3  25          0.85          2.46         0.96 o                         
   3   3  25         25.82         23.50         1.12 o                         
   4   3  25        347.77        348.29         6.02 o                         
   5   3  25          5.58          3.13         1.33 o                         
   6   3  25        185.34        184.10         5.17 o                         
   7   3  25         28.44         34.66         1.75 o                         
   8   3  25         14.65         16.80         1.57 o                         
   9   3  25         62.96         86.08         2.55 o                         
  10   3  25         12.27         12.08         1.20 o                         
  11   3  25          4.79          4.19         1.16 o                         
  12   3  25          0.42         -0.41         1.19 o                         
 -12   4  25          2.48          3.58         0.86 o                         
 -11   4  25          0.32          1.57         0.83 o                         
 -10   4  25        121.04        107.19         3.33 o                         
  -9   4  25         11.30         17.15         1.27 o                         
  -8   4  25        375.61        408.98         9.22 o                         
  -7   4  25         58.67         60.22         2.45 o                         
  -6   4  25        128.80        134.25         3.27 o                         
  -5   4  25         24.49         32.00         1.37 o                         
  -4   4  25        104.34        108.78         2.42 o                         
  -3   4  25        265.71        292.09         4.38 o                         
  -2   4  25          9.44         11.60         1.04 o                         
  -1   4  25        161.95        152.67         3.16 o                         
   0   4  25         27.27         19.79         1.20 o                         
   1   4  25        261.88        293.84         4.85 o                         
   2   4  25          0.29          2.57         1.07 o                         
   3   4  25        307.80        347.97         7.09 o                         
   4   4  25        175.98        174.68         4.59 o                         
   5   4  25        360.82        365.77        13.86 o                         
   6   4  25         86.90         94.09         3.80 o                         
   7   4  25         33.71         43.51         1.93 o                         
   8   4  25         16.62         17.42         1.41 o                         
   9   4  25          1.99          0.13         1.30 o                         
  10   4  25         54.66         55.97         2.30 o                         
  11   4  25         16.25          6.74         0.91 o                         
  -9   5  25          8.30         14.07         2.08 o                         
  -8   5  25          0.05         -0.02         0.83 o                         
  -7   5  25         10.81         14.68         1.41 o                         
  -6   5  25          0.81          1.43         1.14 o                         
  -5   5  25          0.21          0.14         1.05 o                         
  -4   5  25          0.18          0.80         1.02 o                         
  -3   5  25          2.07          1.42         1.01 o                         
  -2   5  25         85.98        100.00         2.43 o                         
  -1   5  25        157.67        175.25         3.51 o                         
   0   5  25        108.00        123.66         3.72 o                         
   1   5  25        403.52        444.22         9.17 o                         
   2   5  25        573.15        661.74        12.01 o                         
   3   5  25         53.99         67.18         2.21 o                         
   4   5  25         10.98          9.87         1.80 o                         
   5   5  25         24.11         21.88         2.04 o                         
   6   5  25          0.20         -0.02         1.61 o                         
   7   5  25         80.69         83.93         3.56 o                         
   8   5  25         52.93         47.03         1.93 o                         
  -6   6  25          0.45         -0.35         0.70 o                         
  -5   6  25        114.15        116.17         3.54 o                         
  -4   6  25         33.49         39.44         1.63 o                         
  -3   6  25         98.09        107.09         4.04 o                         
  -2   6  25          0.35          1.70         0.84 o                         
  -1   6  25        142.66        146.75         4.43 o                         
   0   6  25         75.12         81.06         2.71 o                         
   1   6  25          0.16          1.66         0.97 o                         
   2   6  25         41.69         34.80         2.19 o                         
   3   6  25         50.36         38.39         2.22 o                         
   4   6  25          4.67          4.60         1.40 o                         
   5   6  25          0.98          0.40         0.50 o                         
 -14   0  26         85.68         89.13        10.03 o                         
 -13   0  26        133.62        149.34         9.00 o                         
 -12   0  26        223.72        225.80         8.93 o                         
 -11   0  26          3.02          0.54         1.87 o                         
 -10   0  26        614.50        629.84        15.44 o                         
  -9   0  26         13.52         16.04         2.55 o                         
  -8   0  26       1007.57        961.23        27.95 o                         
  -7   0  26         79.41         81.29         6.05 o                         
  -6   0  26        897.94        868.09        32.03 o                         
  -5   0  26        988.03        997.67        35.77 o                         
  -4   0  26        494.66        522.27        30.68 o                         
  -3   0  26        969.97        963.53        37.72 o                         
  -2   0  26        572.77        518.62        23.17 o                         
  -1   0  26        341.47        272.92        15.06 o                         
   0   0  26        112.31        117.04        13.32 o                         
   1   0  26         11.86         12.99         7.32 o                         
   2   0  26        707.77        621.01        34.93 o                         
   3   0  26          6.53         11.05         4.23 o                         
   4   0  26       4222.18       3948.84       231.91 o                         
   5   0  26       1850.14       1839.25        42.35 o                         
   6   0  26         74.25         78.44         2.75 o                         
   7   0  26       1249.79       1255.80        26.05 o                         
   8   0  26        410.57        465.63        13.17 o                         
   9   0  26          3.13          7.07         2.63 o                         
  10   0  26       1331.67       1313.14        30.38 o                         
  11   0  26         46.72         43.06         2.57 o                         
  12   0  26          0.36          1.40         1.68 o                         
  13   0  26          2.93          7.27         1.93 o                         
  14   0  26          1.70          0.82         1.07 o                         
 -14   1  26         50.12         51.14         2.20 o                         
 -13   1  26         21.49         28.75         2.28 o                         
 -12   1  26         26.39         27.26         1.69 o                         
 -11   1  26          8.59         11.71         1.33 o                         
 -10   1  26        229.49        278.52         6.42 o                         
  -9   1  26         52.18         54.14         2.47 o                         
  -8   1  26        320.24        339.98         9.25 o                         
  -7   1  26         89.66         95.82         3.98 o                         
  -6   1  26         81.08         74.58         4.46 o                         
  -5   1  26        557.58        568.70        12.23 o                         
  -4   1  26         24.51         19.89         1.62 o                         
  -3   1  26        739.39        741.77        21.65 o                         
  -2   1  26        183.56        174.44         8.10 o                         
  -1   1  26         13.03         10.88         3.08 o                         
   0   1  26        128.86        145.22        10.53 o                         
   1   1  26         85.86         74.49         8.65 o                         
   2   1  26         72.26         69.78         5.99 o                         
   3   1  26        179.85        193.19         5.21 o                         
   4   1  26        450.19        381.12         6.97 o                         
   5   1  26        248.57        275.43         5.68 o                         
   6   1  26        559.82        566.01         8.97 o                         
   7   1  26        320.52        350.26         6.52 o                         
   8   1  26         90.78         95.38         2.87 o                         
   9   1  26         32.07         47.66         2.13 o                         
  10   1  26          1.27          2.31         1.19 o                         
  11   1  26          0.01          0.39         1.16 o                         
  12   1  26         10.80         10.08         1.39 o                         
  13   1  26          6.53          1.81         0.69 o                         
 -14   2  26         30.84         26.74         1.87 o                         
 -13   2  26          2.64          2.36         1.07 o                         
 -12   2  26         11.61         11.82         1.30 o                         
 -11   2  26         46.87         46.23         1.71 o                         
 -10   2  26          3.74          8.66         1.16 o                         
  -9   2  26        281.23        279.11         5.82 o                         
  -8   2  26        184.44        188.64         4.31 o                         
  -7   2  26         43.53         34.23         2.28 o                         
  -6   2  26       1163.41       1062.23        19.09 o                         
  -5   2  26        987.10        934.10        15.75 o                         
  -4   2  26          5.28          5.12         1.07 o                         
  -3   2  26        820.23        835.27        14.19 o                         
  -2   2  26        181.61        182.01         3.26 o                         
  -1   2  26         74.65         94.07         2.29 o                         
   0   2  26        822.45        844.01        15.73 o                         
   1   2  26         40.64         37.48         1.58 o                         
   2   2  26        153.27        163.82         3.65 o                         
   3   2  26        188.74        211.15         3.99 o                         
   4   2  26        134.96        145.38         3.60 o                         
   5   2  26       1446.78       1456.73        25.37 o                         
   6   2  26        197.91        207.16         4.47 o                         
   7   2  26          1.80          2.35         1.41 o                         
   8   2  26          2.07          7.28         1.57 o                         
   9   2  26        133.57        159.63         4.07 o                         
  10   2  26        212.40        213.58         5.71 o                         
  11   2  26          0.03          1.18         1.14 o                         
  12   2  26          5.00          5.24         0.86 o                         
  13   2  26         55.92         47.49         2.19 o                         
 -13   3  26          2.51          3.55         1.19 o                         
 -12   3  26         88.41        102.08         3.11 o                         
 -11   3  26        173.05        163.79         7.41 o                         
 -10   3  26         10.93         11.81         1.75 o                         
  -9   3  26          0.37          1.19         1.40 o                         
  -8   3  26        212.49        240.33         8.01 o                         
  -7   3  26        207.92        213.40         6.81 o                         
  -6   3  26         13.03         11.73         1.54 o                         
  -5   3  26        420.35        426.58         8.36 o                         
  -4   3  26       1076.98       1113.29        15.06 o                         
  -3   3  26        477.26        468.64         6.80 o                         
  -2   3  26         27.43         25.93         1.16 o                         
  -1   3  26        163.54        162.20         2.92 o                         
   0   3  26         27.52         24.63         1.17 o                         
   1   3  26         86.16         78.12         2.01 o                         
   2   3  26          0.55          2.48         0.95 o                         
   3   3  26         95.23         91.91         1.96 o                         
   4   3  26        204.19        187.58         3.62 o                         
   5   3  26       1057.79       1087.05        21.20 o                         
   6   3  26         52.66         63.42         2.59 o                         
   7   3  26         19.01         30.00         2.03 o                         
   8   3  26        188.54        202.10         4.77 o                         
   9   3  26        178.60        181.62         4.55 o                         
  10   3  26          3.24          6.57         1.14 o                         
  11   3  26          2.01          3.82         1.08 o                         
  12   3  26          1.18          0.78         1.23 o                         
 -11   4  26          2.66          6.45         0.87 o                         
 -10   4  26          0.14          1.08         0.96 o                         
  -9   4  26        245.31        283.31         5.90 o                         
  -8   4  26        111.46        126.04         3.59 o                         
  -7   4  26          6.74          7.52         1.36 o                         
  -6   4  26         52.95         56.49         2.11 o                         
  -5   4  26         16.14         20.90         1.17 o                         
  -4   4  26        183.35        194.76         3.37 o                         
  -3   4  26          0.13          0.78         0.88 o                         
  -2   4  26          0.04          0.79         0.88 o                         
  -1   4  26       1000.01        990.17        19.89 o                         
   0   4  26        111.76         97.72         2.64 o                         
   1   4  26          7.24          9.96         1.10 o                         
   2   4  26        407.93        413.80         6.82 o                         
   3   4  26         97.04         86.22         2.99 o                         
   4   4  26         42.42         45.23         2.02 o                         
   5   4  26         94.01         95.35         3.11 o                         
   6   4  26        234.66        260.28         7.80 o                         
   7   4  26         25.59         30.52         1.84 o                         
   8   4  26        309.31        320.00        13.07 o                         
   9   4  26         61.36         64.01         2.71 o                         
  10   4  26          1.40          3.20         1.25 o                         
  -9   5  26         71.63         75.42         4.44 o                         
  -8   5  26         33.26         32.36         1.39 o                         
  -7   5  26        303.27        372.15         9.51 o                         
  -6   5  26          1.43          2.51         1.05 o                         
  -5   5  26          6.15          7.38         1.07 o                         
  -4   5  26        111.24        117.81         3.24 o                         
  -3   5  26          5.32          9.14         1.06 o                         
  -2   5  26        162.31        182.44         3.54 o                         
  -1   5  26         15.83         16.20         1.42 o                         
   0   5  26          0.08          0.92         1.09 o                         
   1   5  26         58.97         65.81         3.23 o                         
   2   5  26         56.38         56.43         2.76 o                         
   3   5  26          7.22         11.05         1.21 o                         
   4   5  26         35.27         39.29         2.31 o                         
   5   5  26         15.47         17.73         2.11 o                         
   6   5  26        253.16        286.53        16.46 o                         
   7   5  26         18.30         16.11         1.57 o                         
   8   5  26          0.21          0.51         1.25 o                         
  -5   6  26         84.00         77.26         2.60 o                         
  -4   6  26         46.85         49.89         3.45 o                         
  -3   6  26         18.00         17.99         1.22 o                         
  -2   6  26         11.66         12.20         1.02 o                         
  -1   6  26          5.00          5.78         1.16 o                         
   0   6  26        176.34        181.59         6.04 o                         
   1   6  26         79.10         76.85         5.05 o                         
   2   6  26         13.44         11.95         1.15 o                         
   3   6  26         15.70         12.56         1.02 o                         
   4   6  26          5.26          6.62         1.32 o                         
 -14   1  27          9.72         14.48         1.25 o                         
 -13   1  27         58.67         64.59         4.53 o                         
 -12   1  27         92.37         98.03         3.19 o                         
 -11   1  27        104.66         97.39         3.39 o                         
 -10   1  27         58.92         55.20         2.69 o                         
  -9   1  27        636.97        610.51        13.34 o                         
  -8   1  27         55.86         45.17         2.88 o                         
  -7   1  27         15.62         15.84         2.08 o                         
  -6   1  27        124.81        115.52         4.31 o                         
  -5   1  27         21.74         28.10         1.91 o                         
  -4   1  27        184.00        153.20         5.21 o                         
  -3   1  27          9.40          8.37         1.61 o                         
  -2   1  27         94.66        124.57         5.26 o                         
  -1   1  27         30.95         41.63         4.33 o                         
   0   1  27         27.55         38.36         5.93 o                         
   1   1  27       1129.07       1153.61        28.95 o                         
   2   1  27          2.78          1.66         2.01 o                         
   3   1  27        857.75        965.12        17.37 o                         
   4   1  27        115.45        122.05         2.89 o                         
   5   1  27       1544.22       1584.94        28.82 o                         
   6   1  27        261.25        261.41         4.98 o                         
   7   1  27         71.43         79.29         2.51 o                         
   8   1  27       1296.80       1358.24        22.03 o                         
   9   1  27        225.58        198.57         4.41 o                         
  10   1  27         69.38         68.97         3.56 o                         
  11   1  27        367.29        385.82        10.32 o                         
  12   1  27         35.21         27.41         1.51 o                         
  13   1  27         43.11         37.88         4.11 o                         
 -14   2  27        156.89        116.67         6.12 o                         
 -13   2  27         13.47         10.67         1.12 o                         
 -12   2  27        251.37        258.87        12.84 o                         
 -11   2  27          0.08          0.61         1.04 o                         
 -10   2  27         22.54         20.17         1.34 o                         
  -9   2  27         57.39         47.61         1.88 o                         
  -8   2  27         64.59         45.41         2.07 o                         
  -7   2  27       2184.25       2220.84        37.58 o                         
  -6   2  27        145.66        149.33         3.87 o                         
  -5   2  27        559.71        544.50         9.30 o                         
  -4   2  27        481.88        479.82         8.92 o                         
  -3   2  27        746.21        771.36        13.28 o                         
  -2   2  27        108.53        117.51         3.08 o                         
  -1   2  27          3.21          0.05         0.85 o                         
   0   2  27        131.62        141.58         2.59 o                         
   1   2  27          5.13          5.36         1.12 o                         
   2   2  27         29.55         32.70         1.49 o                         
   3   2  27         34.36         41.20         1.87 o                         
   4   2  27       1572.78       1660.00        31.95 o                         
   5   2  27       1702.86       1775.20        31.37 o                         
   6   2  27        136.92        122.61         3.24 o                         
   7   2  27        863.47        879.47        15.86 o                         
   8   2  27        130.97        136.84         3.81 o                         
   9   2  27         26.92         33.90         2.07 o                         
  10   2  27        128.01        118.60         3.56 o                         
  11   2  27         18.66         21.75         1.41 o                         
  12   2  27          1.52          1.82         0.83 o                         
  13   2  27         84.90         54.43         2.58 o                         
 -13   3  27         59.30         51.02         2.31 o                         
 -12   3  27          0.37          0.78         0.87 o                         
 -11   3  27          0.32         -0.35         0.95 o                         
 -10   3  27        100.48         76.67         2.83 o                         
  -9   3  27         21.48         19.94         1.54 o                         
  -8   3  27         13.39         14.48         1.98 o                         
  -7   3  27         89.28         95.67         3.53 o                         
  -6   3  27        488.88        500.06         9.50 o                         
  -5   3  27        382.05        377.08         7.47 o                         
  -4   3  27        578.59        565.03         8.83 o                         
  -3   3  27         57.42         62.90         1.81 o                         
  -2   3  27        640.25        665.57        10.26 o                         
  -1   3  27         12.68         12.12         1.10 o                         
   0   3  27        112.57        110.86         2.23 o                         
   1   3  27          6.47          8.73         1.19 o                         
   2   3  27        156.62        161.26         3.31 o                         
   3   3  27          0.04          0.95         0.86 o                         
   4   3  27         76.17         71.86         2.28 o                         
   5   3  27        177.53        185.01         4.32 o                         
   6   3  27        535.49        590.99        11.55 o                         
   7   3  27         50.95         57.94         2.65 o                         
   8   3  27          1.89          2.15         1.34 o                         
   9   3  27        165.53        185.42         4.12 o                         
  10   3  27        130.90        143.74         3.52 o                         
  11   3  27          5.49          7.69         1.10 o                         
  12   3  27        110.41         68.93         2.84 o                         
 -11   4  27         18.77         16.42         1.41 o                         
 -10   4  27          1.94          2.82         0.85 o                         
  -9   4  27        148.75        156.19         4.45 o                         
  -8   4  27        284.11        308.07         6.49 o                         
  -7   4  27         72.33         81.03         2.76 o                         
  -6   4  27         89.74         92.10         2.32 o                         
  -5   4  27          3.51          4.08         0.90 o                         
  -4   4  27         42.94         38.19         1.43 o                         
  -3   4  27         45.98         49.05         1.46 o                         
  -2   4  27         81.42         91.61         2.99 o                         
  -1   4  27          0.11          0.57         1.04 o                         
   0   4  27         93.97        102.47         2.58 o                         
   1   4  27         29.50         25.00         1.30 o                         
   2   4  27          1.61          2.47         1.13 o                         
   3   4  27        185.89        213.92         6.01 o                         
   4   4  27        231.30        243.67         7.72 o                         
   5   4  27         39.88         51.90         2.76 o                         
   6   4  27          1.30          1.35         1.76 o                         
   7   4  27          1.03         -0.01         1.51 o                         
   8   4  27         58.37         67.25         3.51 o                         
   9   4  27         39.25         41.76         2.84 o                         
  10   4  27          1.04          2.10         1.44 o                         
  -9   5  27          0.15          0.08         0.67 o                         
  -8   5  27         65.48         73.69         1.92 o                         
  -7   5  27         67.03         79.10         4.96 o                         
  -6   5  27         43.20         45.03         1.83 o                         
  -5   5  27          8.31          8.67         1.10 o                         
  -4   5  27         27.04         30.39         1.37 o                         
  -3   5  27         18.57         24.87         1.18 o                         
  -2   5  27         48.09         63.50         1.67 o                         
  -1   5  27         47.13         48.56         1.87 o                         
   0   5  27         46.08         44.91         1.60 o                         
   1   5  27         80.65         82.74         2.68 o                         
   2   5  27          3.01          3.64         1.12 o                         
   3   5  27         52.54         59.46         2.79 o                         
   4   5  27          4.63          3.58         1.50 o                         
   5   5  27          3.34          7.82         1.59 o                         
   6   5  27         60.27         67.43         4.95 o                         
   7   5  27          2.85          2.53         1.11 o                         
   8   5  27          7.74          3.86         0.87 o                         
  -5   6  27          2.44          2.50         0.69 o                         
  -4   6  27         15.18         12.71         1.16 o                         
  -3   6  27          5.99          8.92         1.56 o                         
  -2   6  27          2.23          1.98         0.66 o                         
  -1   6  27          4.94          7.60         1.19 o                         
   0   6  27         31.54         38.81         2.28 o                         
   1   6  27          0.39          0.30         1.17 o                         
   2   6  27         23.68         22.93         1.30 o                         
   3   6  27         14.53         16.02         1.26 o                         
   4   6  27          1.97          1.93         0.95 o                         
 -14   0  28         76.69         67.61        13.50 o                         
 -13   0  28          7.49         11.78         2.02 o                         
 -12   0  28          3.04          3.73         2.04 o                         
 -11   0  28         44.98         41.53         3.46 o                         
 -10   0  28          1.69          5.86         1.56 o                         
  -9   0  28        508.03        437.74        14.02 o                         
  -8   0  28        375.71        345.83        17.29 o                         
  -7   0  28         72.95         81.64         6.14 o                         
  -6   0  28       1596.82       1534.51        52.95 o                         
  -5   0  28        902.73        914.44        23.41 o                         
  -4   0  28       1113.73       1099.12        27.41 o                         
  -3   0  28        696.89        734.67        24.79 o                         
  -2   0  28        377.10        374.32        13.57 o                         
  -1   0  28       1926.69       1891.26        83.61 o                         
   0   0  28         78.01         71.71        11.14 o                         
   1   0  28         25.69         44.26         9.25 o                         
   2   0  28          0.20          7.08         3.02 o                         
   3   0  28         15.09         14.50         1.85 o                         
   4   0  28        622.08        556.80        14.53 o                         
   5   0  28        636.27        608.63        16.61 o                         
   6   0  28       2796.05       2809.10        56.72 o                         
   7   0  28         92.08         91.58         3.26 o                         
   8   0  28         36.17         39.35         2.92 o                         
   9   0  28         14.18         21.43         3.03 o                         
  10   0  28        185.02        181.85         5.41 o                         
  11   0  28          1.89          3.46         1.34 o                         
  12   0  28         64.33         78.95         5.34 o                         
  13   0  28          5.79          3.52         0.85 o                         
 -14   1  28         12.38         16.01         1.17 o                         
 -13   1  28         54.62         65.52         2.83 o                         
 -12   1  28          3.37          1.94         1.25 o                         
 -11   1  28         51.27         41.72         1.97 o                         
 -10   1  28        309.23        343.51         7.41 o                         
  -9   1  28        391.05        394.94         9.31 o                         
  -8   1  28        186.72        163.51         5.57 o                         
  -7   1  28         67.49         80.24         3.80 o                         
  -6   1  28         32.79         26.26         2.09 o                         
  -5   1  28        420.01        399.82         8.40 o                         
  -4   1  28         43.16         45.08         2.41 o                         
  -3   1  28         36.45         35.22         1.94 o                         
  -2   1  28          4.05          3.63         1.30 o                         
  -1   1  28          1.87          1.08         1.24 o                         
   0   1  28         28.71         29.56         1.75 o                         
   1   1  28         55.30         52.16         3.18 o                         
   2   1  28        384.41        382.15         7.60 o                         
   3   1  28         24.95         29.69         1.50 o                         
   4   1  28        209.87        206.97         4.26 o                         
   5   1  28        121.02        114.74         2.73 o                         
   6   1  28         57.70         57.50         1.98 o                         
   7   1  28        463.86        493.34        11.85 o                         
   8   1  28         26.64         35.70         2.29 o                         
   9   1  28          1.89          0.47         1.28 o                         
  10   1  28          4.08          5.46         1.39 o                         
  11   1  28          1.68          4.53         1.14 o                         
  12   1  28          0.27         -0.03         1.07 o                         
  13   1  28          0.49          0.46         0.73 o                         
 -13   2  28         60.59         43.42         7.97 o
[truncated: 158,761 more chars]
